# Supplementary material for: How recreational marathon runners hit the wall: A large-scale data analysis of late-race pacing collapse in the marathon
Source: PLoS One. 2021 May 19;16(5):e0251513. doi: 10.1371/journal.pone.0251513 (PMC8133477; doi:10.1371/journal.pone.0251513)
Supplement: S1 Datasets — Each individual result graph is associated with 4 different comma-separated files: (i) Raw—the (anonymised) raw data behind the means and standard deviations used for a particular result graph; (ii) Paired—the paired statistical significance results; (iii) Successive Male—the statistical significance results to compare successive groups (age and ability) for male runners; and (iv) Successive Female—the corresponding results for the statistical significance tests to compare successive groups (age and ability) of female runners. (ZIP) [file pone.0251513.s002.zip]

Archive with 77 entries (77 files):
- S1_Datasets/fig_01.csv
- S1_Datasets/fig_02_a_paired.csv
- S1_Datasets/fig_02_a_raw.csv
- S1_Datasets/fig_02_a_successive_F.csv
- S1_Datasets/fig_02_a_successive_M.csv
- S1_Datasets/fig_02_b_paired.csv
- S1_Datasets/fig_02_b_raw.csv
- S1_Datasets/fig_02_b_successive_F.csv
- S1_Datasets/fig_02_b_successive_M.csv
- S1_Datasets/fig_03_paired.csv
- S1_Datasets/fig_03_raw.csv
- S1_Datasets/fig_03_successive_F.csv
- S1_Datasets/fig_03_successive_M.csv
- S1_Datasets/fig_04_a_paired.csv
- S1_Datasets/fig_04_a_raw.csv
- S1_Datasets/fig_04_a_successive_F.csv
- S1_Datasets/fig_04_a_successive_M.csv
- S1_Datasets/fig_04_b_paired.csv
- S1_Datasets/fig_04_b_raw.csv
- S1_Datasets/fig_04_b_successive_F.csv
- S1_Datasets/fig_04_b_successive_M.csv
- S1_Datasets/fig_04_c_paired.csv
- S1_Datasets/fig_04_c_raw.csv
- S1_Datasets/fig_04_c_successive_F.csv
- S1_Datasets/fig_04_c_successive_M.csv
- S1_Datasets/fig_04_d_paired.csv
- S1_Datasets/fig_04_d_raw.csv
- S1_Datasets/fig_04_d_successive_F.csv
- S1_Datasets/fig_04_d_successive_M.csv
- S1_Datasets/fig_05_a_paired.csv
- S1_Datasets/fig_05_a_raw.csv
- S1_Datasets/fig_05_a_successive_F.csv
- S1_Datasets/fig_05_a_successive_M.csv
- S1_Datasets/fig_05_b_paired.csv
- S1_Datasets/fig_05_b_raw.csv
- S1_Datasets/fig_05_b_successive_F.csv
- S1_Datasets/fig_05_b_successive_M.csv
- S1_Datasets/fig_05_c_paired.csv
- S1_Datasets/fig_05_c_raw.csv
- S1_Datasets/fig_05_c_successive_F.csv
- S1_Datasets/fig_05_c_successive_M.csv
- S1_Datasets/fig_05_d_paired.csv
- S1_Datasets/fig_05_d_raw.csv
- S1_Datasets/fig_05_d_successive_F.csv
- S1_Datasets/fig_05_d_successive_M.csv
- S1_Datasets/fig_05_e_paired.csv
- S1_Datasets/fig_05_e_raw.csv
- S1_Datasets/fig_05_e_successive_F.csv
- S1_Datasets/fig_05_e_successive_M.csv
- S1_Datasets/fig_05_f_paired.csv
- S1_Datasets/fig_05_f_raw.csv
- S1_Datasets/fig_05_f_successive_F.csv
- S1_Datasets/fig_05_f_successive_M.csv
- S1_Datasets/fig_06_a_paired.csv
- S1_Datasets/fig_06_a_raw.csv
- S1_Datasets/fig_06_a_successive_F.csv
- S1_Datasets/fig_06_a_successive_M.csv
- S1_Datasets/fig_06_b_paired.csv
- S1_Datasets/fig_06_b_raw.csv
- S1_Datasets/fig_06_b_successive_F.csv
- S1_Datasets/fig_06_b_successive_M.csv
- S1_Datasets/fig_06_c_paired.csv
- S1_Datasets/fig_06_c_raw.csv
- S1_Datasets/fig_06_c_successive_F.csv
- S1_Datasets/fig_06_c_successive_M.csv
- S1_Datasets/fig_06_d_paired.csv
- S1_Datasets/fig_06_d_raw.csv
- S1_Datasets/fig_06_d_successive_F.csv
- S1_Datasets/fig_06_d_successive_M.csv
- S1_Datasets/fig_06_e_paired.csv
- S1_Datasets/fig_06_e_raw.csv
- S1_Datasets/fig_06_e_successive_F.csv
- S1_Datasets/fig_06_e_successive_M.csv
- S1_Datasets/fig_06_f_paired.csv
- S1_Datasets/fig_06_f_raw.csv
- S1_Datasets/fig_06_f_successive_F.csv
- S1_Datasets/fig_06_f_successive_M.csv
