# Supplementary material for: How recreational marathon runners hit the wall: A large-scale data analysis of late-race pacing collapse in the marathon
Source: PLoS One. 2021 May 19;16(5):e0251513. doi: 10.1371/journal.pone.0251513 (PMC8133477; doi:10.1371/journal.pone.0251513)
Supplement: S1 Datasets — Each individual result graph is associated with 4 different comma-separated files: (i) Raw—the (anonymised) raw data behind the means and standard deviations used for a particular result graph; (ii) Paired—the paired statistical significance results; (iii) Successive Male—the statistical significance results to compare successive groups (age and ability) for male runners; and (iv) Successive Female—the corresponding results for the statistical significance tests to compare successive groups (age and ability) of female runners. (ZIP) [file pone.0251513.s002.zip › S1_Datasets/fig_01.csv]

htw_distance	htw_slowdown	all	M	F
5	0.1	0.7084625077595211	0.7173360357941062	0.6894305886909428
5	0.2	0.44838350666515137	0.4810057084283383	0.37841549604119634
5	0.25	0.3446053725996422	0.38248361942970155	0.263364210649221
5	0.3	0.26036289429800274	0.2975861417669938	0.18052657321597532
5	0.33	0.2187777469384133	0.25383004438413403	0.14359767362883571
5	0.4	0.1445489561830989	0.17204187929015924	0.08558220862870401
5	0.5	0.08021839401569426	0.0972494185183845	0.04369029845698855
5	0.75	0.022251205187774754	0.026858525448264486	0.012369437081684276
5	0.9	0.01208560987459346	0.014234059171542636	0.00747762159945493
10	0.1	0.5610714500784895	0.5681371642684319	0.5459169252828759
10	0.2	0.28836486117531784	0.3168624191427698	0.2272433754737144
10	0.25	0.1986029918811977	0.22780436458922187	0.13597196621650004
10	0.3	0.13385564551292528	0.1588335248092737	0.08028315716105258
10	0.33	0.10499339620035887	0.12661278784875205	0.05862418312519445
10	0.4	0.05903982519060916	0.07292262435673544	0.029264034868513325
10	0.5	0.026132210921330792	0.032794334923452226	0.011843305275343498
10	0.75	0.004090416589505369	0.005195907936199177	0.001719361721668443
10	0.9	0.0015408111195579779	0.001952822231435492	0.0006571307946583738
15	0.1	0.3614963390454578	0.3616096991166658	0.36125320466954436
15	0.2	0.13537245928034206	0.15068531346896313	0.10252949079126948
15	0.25	0.0804710453835207	0.09372949213012309	0.05203436445200062
15	0.3	0.047124913462378716	0.0566049573071169	0.026792140915042173
15	0.33	0.03411291523908833	0.0414298389776413	0.018419596879091494
15	0.4	0.016217682245174156	0.020008876162921737	0.008086339724517671
15	0.5	0.005888180489066037	0.007335614226158922	0.0027837285017489077
15	0.75	0.0006293645184206844	0.000795336064341227	0.0002733891930106344
15	0.9	0.00019831774033687754	0.0002506171655165386	8.614607383928844e-05
20	0.1	0.1610364954448045	0.15987283917381978	0.16353230228586116
20	0.2	0.036765075430922264	0.04150552204219464	0.026597778285636173
20	0.25	0.017388798307688615	0.020446709330228116	0.010830198968952529
20	0.3	0.008341570160334008	0.01002302690433362	0.004735186257067004
20	0.33	0.005470717117854618	0.006620940375354806	0.0030037213679996524
20	0.4	0.002200964693556077	0.002671147458161041	0.0011925179643041996
20	0.5	0.0006866412173992575	0.0008325137100867268	0.00037377428731922674
20	0.75	6.180450126936938e-05	7.601500781892362e-05	3.132584503246853e-05
20	0.9	1.539452778870739e-05	2.0248539200673978e-05	4.9836571642563565e-06
22	0.1	0.13210859299902153	0.13686784309572944	0.12190096618873394
22	0.2	0.026654492915574146	0.031169140695148947	0.01697148849736329
22	0.25	0.012114587809254557	0.014575628791829416	0.006836153727312791
22	0.3	0.005701861424799769	0.006946908662159098	0.0030314874579147953
22	0.33	0.0037252493347526483	0.004540983873200328	0.001975664090115913
22	0.4	0.0015242846411965714	0.0018412892941989927	0.0008443739138297198
22	0.5	0.0004840220648861235	0.0005875395800851302	0.0002619979766351913
22	0.75	4.120300084624625e-05	5.211509269681663e-05	1.7798775586629843e-05
22	0.9	9.508384810672211e-06	1.2613844092223134e-05	2.847804093860775e-06
