# Supplementary material for: How recreational marathon runners hit the wall: A large-scale data analysis of late-race pacing collapse in the marathon
Source: PLoS One. 2021 May 19;16(5):e0251513. doi: 10.1371/journal.pone.0251513 (PMC8133477; doi:10.1371/journal.pone.0251513)
Supplement: S1 Datasets — Each individual result graph is associated with 4 different comma-separated files: (i) Raw—the (anonymised) raw data behind the means and standard deviations used for a particular result graph; (ii) Paired—the paired statistical significance results; (iii) Successive Male—the statistical significance results to compare successive groups (age and ability) for male runners; and (iv) Successive Female—the corresponding results for the statistical significance tests to compare successive groups (age and ability) of female runners. (ZIP) [file pone.0251513.s002.zip › S1_Datasets/fig_02_a_paired.csv]

lower_age	index	nobs(M)	nobs(F)	count(M)	count(F)	mean(M)	mean(F)	std(M)	std(F)	odds_ratio	chi2	p	dof	expected
20	20	469414	296717	141685	53274	0.30183377572888753	0.17954481880040576	0.4590540234883285	0.3838085112464351	1.9755634679354246	14330.002024238076	0.0	1	[[119452.78813414 75506.21186586] [349961.21186586 221210.78813414]]
40	40	244567	109930	66386	17257	0.2714429992599165	0.15698171563722368	0.44470496515748176	0.36378518447942404	2.000797023739203	5510.981928692491	0.0	1	[[ 57705.19237398 25937.80762602] [186861.80762602 83992.19237398]]
45	45	239527	94540	62424	15094	0.26061362602128363	0.15965728792045694	0.4389703502909078	0.3662898544917063	1.8552112376312426	3876.4526113172287	0.0	1	[[ 55580.62899359 21937.37100641] [183946.37100641 72602.62899359]]
50	50	176515	61781	47235	10466	0.26759765459026147	0.169404833201146	0.4427078722815908	0.3751121342158195	1.7914148875578726	2403.959059524119	0.0	1	[[ 42741.34695924 14959.65304076] [133773.65304076 46821.34695924]]
55	55	104001	30617	28888	5144	0.2777665599369237	0.168011235588072	0.4478997958049725	0.3738823692070615	1.9045023072443326	1507.8639736669306	0.0	1	[[26291.89285237 7740.10714763] [77709.10714763 22876.89285237]]
60	60	82282	18922	24041	3307	0.29217811915121167	0.17477010886798436	0.45476651075166563	0.37978038446526585	1.9490882298725716	1074.7641739133614	1.0088004889170442e-235	1	[[22234.77467294 5113.22532706] [60047.22532706 13808.77467294]]
