# Supplementary material for: How recreational marathon runners hit the wall: A large-scale data analysis of late-race pacing collapse in the marathon
Source: PLoS One. 2021 May 19;16(5):e0251513. doi: 10.1371/journal.pone.0251513 (PMC8133477; doi:10.1371/journal.pone.0251513)
Supplement: S1 Datasets — Each individual result graph is associated with 4 different comma-separated files: (i) Raw—the (anonymised) raw data behind the means and standard deviations used for a particular result graph; (ii) Paired—the paired statistical significance results; (iii) Successive Male—the statistical significance results to compare successive groups (age and ability) for male runners; and (iv) Successive Female—the corresponding results for the statistical significance tests to compare successive groups (age and ability) of female runners. (ZIP) [file pone.0251513.s002.zip › S1_Datasets/fig_02_a_raw.csv]

gender	age	is_htw
M	45	True
F	20	False
M	55	False
F	45	True
M	40	True
M	40	False
M	45	False
M	40	False
M	40	False
M	50	True
M	60	False
F	50	True
F	45	False
M	45	True
M	20	False
F	20	True
F	40	False
F	40	False
M	60	False
M	20	False
M	40	False
M	20	False
M	20	True
M	45	False
F	20	False
M	20	False
M	20	False
M	20	False
M	55	False
F	50	False
F	55	False
M	20	False
F	45	True
F	20	True
M	45	True
F	50	False
M	50	False
M	40	False
M	20	False
M	40	True
F	40	False
M	40	False
F	55	False
M	20	False
M	40	False
M	45	False
M	20	True
M	45	False
M	40	False
M	50	False
M	45	True
M	45	True
F	20	True
F	40	False
M	20	False
M	45	True
M	20	False
M	45	False
M	55	False
M	20	True
F	40	False
M	20	True
M	60	False
F	20	True
M	20	False
F	50	False
F	50	False
M	55	False
M	60	True
F	20	False
M	45	False
M	20	False
M	45	False
M	40	False
M	45	True
F	20	False
F	20	False
F	20	False
F	20	False
M	40	True
M	40	False
M	50	False
M	60	True
F	50	False
M	40	False
M	45	False
M	60	False
M	20	True
F	20	False
M	60	False
F	50	False
M	50	False
F	45	False
M	40	False
M	40	False
M	50	False
M	55	False
M	20	False
M	60	False
M	40	False
M	50	False
M	45	False
F	20	False
M	40	False
M	20	True
M	20	False
M	20	False
F	45	False
F	20	False
M	20	True
M	50	False
M	55	True
M	60	False
F	40	False
F	20	False
F	20	False
M	40	True
F	45	True
M	45	True
M	20	False
M	20	True
M	20	True
M	40	False
M	50	False
M	55	False
F	40	False
F	45	True
M	40	False
M	60	False
M	20	False
M	20	True
M	20	True
F	50	False
F	45	False
F	20	False
F	20	False
F	45	False
F	45	False
M	40	False
F	50	True
F	20	True
M	45	False
M	20	True
F	20	False
F	20	False
M	60	True
F	20	False
F	20	True
M	20	False
F	20	False
F	45	True
F	45	True
M	60	True
M	50	False
M	20	True
M	20	False
F	20	False
M	20	False
F	20	False
M	20	False
F	20	True
M	20	True
M	20	True
F	45	False
M	60	True
M	20	False
M	45	True
F	40	False
M	20	True
M	40	True
F	20	False
M	60	False
F	20	False
M	20	False
M	50	True
M	45	False
M	20	True
M	45	False
F	50	True
F	20	False
M	55	False
M	60	True
F	60	True
M	20	True
F	20	True
F	40	False
M	55	False
F	40	False
M	55	False
M	20	False
F	45	False
M	50	True
M	20	True
M	20	False
F	20	False
M	20	False
F	60	False
M	50	True
F	40	False
M	40	True
F	20	True
F	45	False
M	40	False
M	55	False
M	20	False
F	20	False
M	40	False
F	50	False
M	20	False
M	40	False
M	40	True
F	20	True
M	45	False
M	40	False
F	55	True
F	20	True
F	60	False
M	45	True
F	20	False
F	50	False
F	45	False
F	20	False
M	50	True
M	50	False
M	40	False
F	20	False
M	45	False
M	20	False
F	45	False
M	55	False
M	45	False
F	50	False
M	20	True
F	20	False
M	50	False
M	45	False
M	20	True
M	20	False
F	20	True
M	45	True
M	50	False
F	20	False
M	20	False
M	45	False
F	20	False
F	55	False
M	40	True
M	40	False
F	20	True
M	20	False
M	40	True
M	60	False
F	20	False
M	50	False
M	50	True
M	50	False
F	20	False
M	45	False
M	50	False
M	20	False
M	20	False
M	40	False
F	20	True
M	50	False
F	55	True
M	50	False
M	55	False
M	45	True
M	40	False
M	50	True
M	45	True
F	20	False
M	20	False
F	45	True
M	60	True
M	40	True
F	45	False
F	50	False
M	20	False
M	40	False
M	20	True
F	40	False
M	55	False
M	40	True
M	20	True
M	45	False
F	50	False
M	20	False
M	40	False
F	20	False
M	20	True
M	20	True
M	55	True
F	50	False
M	50	False
M	20	False
F	20	False
M	40	False
F	50	False
M	50	False
M	20	False
F	50	False
M	50	False
F	40	True
M	50	False
M	20	True
F	20	False
M	40	False
M	20	False
F	45	False
M	45	False
F	40	False
M	40	False
M	45	False
M	20	True
M	20	True
M	60	False
M	20	True
F	20	True
M	20	True
F	50	False
M	20	True
F	20	False
M	20	False
F	55	False
M	40	False
M	20	True
M	50	False
F	20	False
M	60	False
M	20	True
M	20	True
M	60	False
M	20	False
F	20	False
M	45	False
F	45	False
M	50	True
F	50	False
F	50	False
M	45	True
M	20	False
F	20	True
M	20	False
F	60	False
M	40	False
M	20	False
M	45	False
M	20	True
F	20	False
F	50	True
M	20	False
F	45	False
M	20	True
F	55	False
F	20	False
M	20	True
M	20	False
M	50	False
M	45	False
F	20	True
F	20	False
M	50	False
F	45	True
F	55	False
M	60	False
F	50	False
M	20	True
F	20	False
F	45	False
M	40	False
F	60	False
M	20	True
M	45	True
F	20	True
M	20	False
F	20	False
M	20	False
F	20	False
M	20	False
F	45	False
F	20	False
F	20	False
M	50	False
M	20	True
M	20	True
M	40	False
M	20	True
M	60	False
F	20	False
F	40	False
F	20	False
F	55	False
M	45	False
M	50	False
M	40	False
M	50	False
M	45	False
M	20	True
M	40	False
F	45	False
F	20	False
F	20	False
F	40	False
M	40	False
F	45	False
F	20	False
M	50	False
M	20	False
M	40	False
F	20	False
M	20	True
M	50	False
F	20	False
F	40	True
M	20	False
M	45	True
M	40	False
M	20	True
F	45	False
F	55	False
M	45	True
M	50	False
M	55	False
F	40	False
F	45	False
M	20	True
M	20	True
M	20	False
M	40	True
M	50	False
M	45	False
F	20	False
F	50	False
M	45	False
M	20	False
F	20	False
M	45	False
M	20	False
F	20	False
M	45	False
F	20	True
M	20	True
F	20	False
M	45	False
M	60	False
F	20	False
M	60	True
M	20	False
M	50	False
M	40	True
F	45	True
F	45	False
M	45	True
F	50	False
F	40	True
F	40	False
M	20	False
F	60	True
M	50	True
M	20	False
M	20	True
F	50	True
F	45	False
M	20	False
F	45	False
F	20	False
F	50	False
M	40	True
F	20	False
M	40	True
F	40	False
F	20	False
M	60	False
M	45	False
M	20	False
F	45	False
M	40	True
M	20	True
F	20	False
M	45	False
M	55	True
M	20	False
M	55	False
F	50	False
M	50	False
M	45	False
M	45	False
F	45	False
M	50	False
M	45	False
F	20	False
M	40	False
M	20	False
M	20	False
F	40	False
M	45	False
M	45	False
F	55	False
M	20	False
M	20	False
F	20	False
M	20	False
F	20	False
M	60	True
F	20	False
M	45	False
M	40	False
F	40	False
M	45	False
F	20	False
F	20	False
F	45	False
M	50	False
M	50	False
M	45	False
M	20	True
M	40	False
M	50	False
M	45	False
M	20	True
M	45	True
F	55	False
M	20	False
F	20	False
M	50	False
F	40	False
F	20	False
M	60	True
F	20	False
F	50	False
M	45	False
M	55	False
F	55	False
M	20	False
M	45	False
M	20	False
F	20	False
M	20	False
F	50	False
F	20	False
F	40	False
F	50	False
M	45	False
F	50	False
F	20	False
F	50	False
F	20	False
F	20	False
M	20	True
M	20	True
M	20	False
M	50	True
M	60	False
M	40	False
M	20	False
F	50	False
M	55	False
M	55	True
F	20	False
F	55	False
F	20	False
M	60	False
F	45	False
M	40	True
F	20	True
F	20	False
M	50	False
F	45	False
M	60	False
M	20	False
M	40	True
M	40	True
F	40	False
M	60	False
M	40	False
F	60	False
M	20	False
M	20	False
M	50	True
M	20	False
F	20	False
M	45	True
M	40	False
F	45	False
M	20	False
M	50	True
M	20	False
M	20	False
F	45	False
F	50	True
M	40	False
M	50	False
M	40	False
M	20	True
F	20	False
M	55	True
M	45	False
F	20	True
F	45	True
M	50	False
M	20	False
M	40	False
F	45	False
M	50	True
M	20	False
F	40	False
M	20	True
F	20	False
M	45	False
M	20	False
M	40	False
M	20	False
F	45	False
M	55	True
M	50	True
M	20	True
M	60	True
M	40	False
M	20	False
M	40	False
F	20	False
M	60	False
F	20	False
M	45	False
F	40	False
F	45	False
M	20	False
M	40	True
F	50	False
M	50	True
M	20	False
M	20	True
M	55	False
M	40	True
F	20	False
F	40	False
F	55	False
M	40	False
M	60	False
F	20	False
F	45	False
M	40	False
F	55	False
F	20	False
F	55	True
F	45	True
F	20	True
M	45	False
F	55	False
M	20	False
M	45	False
M	45	False
F	40	True
M	20	False
M	50	True
M	40	False
M	20	True
F	45	False
M	20	False
M	60	False
F	20	False
F	20	False
F	40	True
F	20	False
M	20	True
M	20	False
F	40	False
M	20	True
M	40	False
M	40	False
M	40	False
M	40	False
F	40	False
F	50	False
F	50	True
M	20	True
F	20	False
F	20	True
M	55	False
F	20	False
M	20	True
M	60	True
M	50	False
F	20	False
F	45	False
M	40	True
M	60	False
F	20	False
M	40	True
F	20	False
M	20	False
M	40	True
M	20	False
M	20	False
M	50	False
M	45	True
F	60	False
F	60	True
M	20	False
F	40	False
F	20	False
M	20	False
F	50	False
F	20	False
F	50	True
M	45	False
F	20	False
M	40	False
M	20	False
F	40	False
M	55	False
F	55	False
M	50	False
F	50	False
M	20	False
M	50	False
M	50	True
F	40	False
M	20	True
F	20	False
F	40	False
F	20	False
M	20	False
F	20	False
M	50	True
F	60	False
M	20	True
M	55	False
F	45	False
M	20	False
M	40	False
M	40	True
F	20	True
F	20	False
M	50	False
F	20	False
F	20	True
M	55	False
M	45	False
M	40	True
F	45	False
M	40	False
M	55	False
M	60	False
F	20	False
F	20	False
M	40	False
M	50	False
F	20	False
F	20	False
F	20	False
M	40	False
M	40	False
M	20	True
M	45	False
F	20	False
F	50	True
M	45	False
F	55	False
M	20	False
M	20	True
M	20	False
M	20	False
F	40	False
M	45	False
M	50	False
M	45	False
M	60	False
M	40	False
F	20	False
M	50	False
M	50	True
M	55	False
F	20	False
M	20	True
M	20	False
F	20	False
M	50	False
M	55	True
M	45	True
M	40	False
M	40	True
M	20	False
M	20	False
M	20	False
M	40	False
M	40	False
M	45	False
F	20	True
M	55	False
M	20	False
F	20	True
F	20	True
M	45	False
M	20	False
M	20	False
M	20	False
M	20	True
M	20	False
F	20	False
M	50	False
M	20	False
F	20	False
M	40	True
M	20	False
F	20	False
M	40	False
M	55	False
F	20	False
F	20	True
M	40	False
M	50	False
M	60	False
M	55	False
M	45	False
F	40	False
F	40	False
M	40	False
F	45	False
M	50	False
M	20	True
F	50	False
M	50	False
M	40	False
M	40	True
M	20	False
M	20	False
F	50	False
M	20	True
M	60	False
M	20	False
M	20	True
F	20	True
F	45	False
M	20	False
F	20	False
M	20	False
F	20	False
M	20	True
M	45	False
F	20	False
M	20	True
M	45	False
F	50	True
M	40	True
M	50	True
F	20	False
F	40	False
F	45	False
M	20	False
F	50	False
F	40	False
M	45	False
F	20	True
M	45	False
M	20	False
M	50	False
F	40	False
M	20	False
M	45	True
M	40	False
M	50	False
F	20	True
F	55	False
F	20	False
M	20	False
F	50	False
M	20	False
M	50	True
M	55	False
M	20	False
M	45	False
M	45	False
F	20	False
M	60	True
M	20	False
M	20	False
F	20	False
M	20	False
M	55	False
M	45	True
M	50	True
M	40	False
M	20	True
M	20	False
M	20	False
F	45	False
M	50	False
M	40	True
F	20	True
M	20	False
M	55	False
M	50	False
F	50	False
M	45	False
M	20	False
F	20	False
F	50	False
M	45	False
M	60	True
M	20	False
F	50	False
F	40	False
F	20	False
F	45	False
F	20	False
M	20	False
M	45	False
M	20	True
M	60	False
M	20	True
M	40	False
M	20	False
M	45	False
M	45	True
F	60	False
F	20	False
F	40	False
M	45	True
M	20	False
M	20	True
M	20	False
M	50	True
M	50	False
M	20	False
F	20	False
F	40	False
F	50	False
F	50	False
F	20	False
M	20	False
F	20	False
F	45	False
M	60	False
F	20	True
M	20	True
F	20	False
F	55	False
M	50	True
M	20	False
M	40	True
M	20	True
F	50	False
M	45	False
F	20	False
M	20	True
M	60	True
M	20	False
M	55	False
F	50	False
M	20	True
F	20	False
M	40	False
F	20	False
M	60	False
F	45	False
M	60	False
F	20	False
F	50	False
M	20	True
F	45	False
M	20	False
F	20	False
F	20	False
M	45	False
M	20	True
F	50	False
M	20	False
F	50	False
M	50	False
M	45	True
F	20	False
M	20	False
M	55	False
F	20	False
M	50	False
M	20	True
M	45	True
F	20	False
M	40	True
F	20	False
F	50	False
M	50	False
F	50	False
M	20	False
M	55	False
M	20	True
M	20	False
M	50	True
M	45	False
M	20	True
M	45	False
M	40	True
F	20	False
M	20	False
M	20	False
M	50	False
M	20	False
F	40	False
F	20	False
M	45	False
F	60	False
M	20	False
M	45	False
F	20	True
M	20	False
F	45	False
F	20	False
M	60	False
F	20	False
M	20	False
F	20	False
M	45	True
M	20	True
M	45	False
F	20	False
F	20	False
M	45	True
M	60	False
F	20	False
M	55	False
M	40	False
F	20	False
M	45	True
M	20	True
M	45	False
M	20	False
F	20	False
F	40	False
M	20	True
M	20	False
M	40	False
M	20	True
M	40	False
M	45	False
F	20	False
M	40	False
F	40	False
F	20	False
M	20	False
M	20	False
M	40	False
M	45	False
F	20	False
F	45	False
F	45	False
M	40	False
F	45	False
M	40	True
M	40	True
M	45	True
M	40	True
F	40	False
M	20	False
F	55	False
M	60	False
M	20	False
M	20	True
M	60	False
M	55	False
M	40	False
M	20	True
F	20	False
M	20	False
M	20	False
M	60	False
M	40	False
M	60	False
M	20	False
M	45	False
F	60	False
M	40	False
M	20	False
M	45	True
M	40	False
F	20	True
M	20	True
M	20	False
F	50	False
F	20	False
F	50	False
M	50	False
F	20	False
M	20	False
M	45	False
F	45	False
F	55	False
M	20	False
F	20	False
M	20	False
F	40	False
M	45	False
M	40	False
M	40	False
M	20	True
M	20	True
M	20	False
M	20	False
F	20	False
M	40	False
M	45	False
F	45	True
M	40	False
M	40	False
F	50	False
F	20	True
F	20	False
F	40	False
M	60	True
M	45	False
F	20	True
M	20	False
M	40	False
M	60	False
F	20	False
M	45	True
M	55	True
F	20	False
M	50	False
M	20	True
F	20	False
M	40	True
F	20	True
M	20	False
F	20	False
F	20	False
M	50	False
F	40	False
F	45	False
M	45	False
M	20	False
M	45	False
M	20	False
F	20	False
M	45	True
M	20	True
F	45	False
M	45	False
F	50	False
M	45	True
F	40	False
M	50	False
F	20	True
F	20	False
F	20	True
M	20	False
M	20	False
M	50	False
M	60	False
M	55	False
M	45	False
M	50	False
M	50	False
M	50	False
M	20	True
F	20	True
M	20	False
M	50	False
M	60	False
M	55	False
M	45	True
M	50	False
M	40	True
F	45	False
M	45	False
M	50	True
F	20	False
M	20	False
M	50	True
M	40	True
M	40	False
M	40	False
M	20	False
F	45	False
M	45	True
M	20	True
M	20	False
F	50	False
M	20	True
M	55	False
M	20	False
M	20	False
M	20	False
M	50	False
M	50	False
F	20	False
M	55	False
F	45	False
M	50	False
M	40	False
M	20	False
M	60	True
M	20	True
M	55	False
M	40	False
M	40	True
M	45	False
M	40	False
M	55	False
M	20	False
F	40	False
M	60	True
M	50	False
F	55	False
F	20	False
M	55	True
M	20	True
M	60	False
M	20	False
F	45	False
M	55	True
M	40	False
F	20	False
M	50	False
M	20	True
M	20	False
M	40	False
M	50	False
F	60	False
M	40	True
F	45	False
F	60	False
M	20	False
M	45	False
M	20	False
M	50	True
M	55	True
F	20	False
M	20	True
M	20	False
M	45	False
M	20	True
M	20	False
F	20	False
M	20	False
M	20	False
M	20	False
F	40	True
M	40	False
M	20	False
M	55	False
M	55	False
M	45	True
M	20	False
M	20	True
M	50	False
M	55	False
F	40	False
M	40	False
F	20	False
M	60	True
M	20	True
M	40	False
M	60	False
F	45	False
F	20	False
M	20	False
M	50	False
M	45	True
F	40	False
M	40	False
M	40	False
M	50	False
M	40	False
M	20	True
M	60	False
F	20	False
M	20	False
M	45	False
M	20	False
F	20	True
M	50	True
F	45	False
M	20	False
F	20	False
M	50	False
M	40	True
M	55	False
F	20	False
F	40	False
M	20	True
M	20	False
M	45	False
M	50	False
M	55	False
F	20	False
M	45	False
M	55	False
F	20	True
M	40	False
M	20	False
M	20	False
M	40	False
M	45	False
M	45	True
M	50	False
M	45	False
M	50	False
M	50	False
M	45	False
M	20	False
M	50	False
F	45	False
M	20	False
M	40	False
M	40	False
F	20	False
F	20	False
M	20	False
M	50	False
M	50	True
M	20	False
M	40	False
F	60	True
M	40	False
M	40	False
M	20	False
M	20	True
F	20	False
M	45	False
F	45	False
M	20	False
M	60	False
M	20	False
F	40	True
F	20	False
F	20	False
F	55	True
M	50	False
M	60	False
F	20	True
M	50	False
M	40	True
F	20	False
F	20	False
F	45	False
M	20	True
M	20	False
F	50	False
M	45	False
M	20	False
M	20	False
F	20	False
F	20	False
M	20	False
M	40	False
F	45	False
M	20	False
F	20	False
F	50	False
M	40	True
M	20	True
M	20	True
M	20	False
F	20	True
M	55	False
M	60	False
M	20	False
F	40	False
F	20	False
F	50	False
M	40	True
F	20	False
M	20	False
F	40	False
M	20	True
M	45	False
F	40	True
M	20	True
M	60	False
M	20	False
M	40	False
M	55	False
M	45	True
F	20	False
M	20	False
M	20	True
F	20	False
F	40	False
F	20	False
F	20	False
M	20	False
M	20	False
M	20	True
F	50	False
M	20	False
M	20	False
F	55	False
M	60	False
M	45	False
M	55	True
M	60	False
M	20	False
M	20	False
M	20	False
F	20	False
M	40	True
M	20	False
M	20	False
M	45	False
F	50	False
F	20	False
M	20	False
M	20	False
M	50	False
F	20	False
M	20	False
M	50	False
M	20	False
M	45	True
M	20	True
F	20	False
F	40	False
F	20	False
F	20	False
M	45	False
F	50	False
M	50	False
F	20	False
M	45	False
M	60	False
F	40	False
F	40	False
F	20	True
F	60	False
F	55	False
M	45	False
M	55	True
M	20	False
M	50	True
F	20	False
M	40	False
F	20	False
M	20	False
M	20	False
M	45	True
F	50	False
M	20	False
M	50	False
M	20	False
M	60	False
M	20	False
M	20	False
M	40	False
F	20	True
F	20	False
M	20	True
M	45	True
M	40	False
F	40	False
M	20	True
F	55	False
F	45	False
M	20	False
M	20	True
F	40	False
M	20	False
M	20	False
M	50	False
M	45	True
M	20	False
M	45	False
M	45	False
M	20	False
M	55	True
M	20	False
M	45	False
M	45	True
F	55	False
F	20	False
M	55	False
M	20	False
F	20	False
M	60	True
M	20	False
M	20	False
F	20	False
M	40	False
M	20	False
F	20	False
F	40	False
M	20	False
M	45	True
F	40	False
F	20	False
M	20	True
M	50	False
M	20	False
M	50	False
F	40	False
M	50	False
M	20	False
M	40	False
M	20	False
F	40	False
M	40	False
F	20	True
M	20	False
M	20	False
M	40	False
F	50	False
F	40	False
F	40	False
F	20	False
M	20	True
M	60	False
M	20	False
M	45	False
M	40	False
M	50	True
M	55	False
F	20	False
M	40	False
M	50	False
M	20	False
M	45	False
F	40	False
F	20	False
M	60	False
M	20	False
M	45	False
M	55	False
F	20	False
M	60	True
F	20	False
F	40	False
F	20	False
F	20	False
M	20	False
F	20	False
M	55	True
M	40	True
M	40	False
F	45	False
F	40	False
M	20	False
M	40	False
M	40	False
M	20	False
M	20	False
M	20	False
F	40	True
F	20	False
M	20	True
M	20	False
F	45	False
M	60	False
F	20	False
M	40	True
M	50	True
F	55	True
M	60	True
M	20	False
M	40	False
M	55	False
M	50	False
F	20	False
M	40	True
F	60	False
M	40	False
F	20	False
M	60	False
F	40	False
M	40	False
M	20	True
F	40	False
M	40	False
M	60	True
M	20	False
M	20	False
M	20	True
M	20	False
F	20	False
M	20	False
F	40	False
M	20	False
F	20	False
M	20	False
M	20	True
M	20	False
F	45	False
M	45	False
M	60	False
M	50	False
F	20	True
F	40	False
F	20	False
F	55	False
M	20	False
M	20	True
M	50	False
M	45	False
F	40	False
M	60	False
M	60	False
M	20	False
M	55	True
M	40	True
M	55	False
F	45	True
M	50	False
M	20	False
F	20	False
M	20	False
M	50	True
M	20	False
M	50	False
F	20	False
M	40	True
M	40	False
F	20	False
M	60	False
F	20	False
M	45	False
F	20	False
M	20	True
M	20	True
M	45	True
F	40	False
M	20	True
M	20	True
M	40	False
M	20	False
F	20	False
F	20	False
M	45	False
M	45	False
M	20	False
M	60	False
M	20	False
F	20	False
M	60	False
M	40	True
M	40	False
F	20	False
F	50	False
F	20	False
M	20	False
M	55	False
M	45	True
M	20	False
M	45	False
F	55	False
F	40	False
M	20	False
M	40	False
M	40	False
F	60	False
M	40	False
M	40	False
M	45	False
F	45	False
M	20	False
M	20	True
F	20	True
M	45	False
M	20	False
M	20	False
M	20	False
F	20	False
F	20	False
M	20	False
M	50	True
M	45	False
F	20	False
F	20	False
M	55	False
M	20	False
F	40	True
F	45	False
M	45	True
F	60	False
M	20	False
F	20	True
F	40	True
F	50	False
M	20	False
M	50	True
M	20	True
F	20	True
M	20	True
F	50	False
M	60	False
M	50	False
F	20	False
M	40	False
M	20	False
M	40	False
M	50	False
M	40	False
M	50	True
M	20	False
M	20	True
M	50	False
F	45	False
M	50	True
M	45	True
M	40	False
M	55	True
F	20	False
M	40	False
M	20	False
F	20	False
F	50	True
F	60	False
F	45	False
M	20	False
M	40	False
M	20	False
F	40	False
F	20	False
F	20	False
M	50	True
F	50	False
M	40	False
F	40	False
M	40	False
F	50	False
M	45	True
M	50	False
M	50	False
M	20	True
F	45	False
M	40	False
M	20	True
M	20	True
M	20	False
M	40	False
M	40	False
M	45	False
F	55	False
M	20	True
F	55	False
M	20	True
M	40	False
F	40	False
F	20	False
M	50	False
M	20	False
M	50	False
M	20	True
M	20	True
M	20	False
F	40	False
M	55	False
M	40	False
M	20	False
F	20	False
M	20	False
M	20	False
F	50	False
M	60	False
M	20	False
F	45	False
M	50	False
M	45	True
F	20	False
M	45	True
F	45	False
F	20	False
F	40	False
M	55	False
F	60	False
M	45	False
M	55	False
M	60	False
M	20	True
M	20	False
M	50	False
F	50	True
M	40	False
M	50	False
F	20	False
M	20	False
M	50	False
M	20	True
M	40	False
M	40	False
M	20	False
F	20	False
M	20	True
M	20	True
F	20	False
F	20	True
M	60	False
F	20	False
M	45	False
M	20	False
M	55	False
M	20	False
M	40	True
F	20	True
F	20	False
M	40	False
M	20	False
F	45	True
M	20	False
F	20	True
M	55	False
F	50	False
F	40	False
M	45	False
M	40	False
M	20	False
M	45	False
F	20	False
M	60	False
M	60	False
M	20	False
F	20	False
M	60	False
M	20	False
M	20	False
F	45	False
M	45	False
M	20	True
M	40	False
M	45	True
M	20	False
M	50	False
M	20	False
F	20	False
M	40	False
M	40	False
F	45	True
F	20	False
M	20	False
M	40	False
M	20	True
M	50	False
M	20	True
M	20	False
M	50	True
M	60	False
M	20	False
F	40	False
M	20	False
M	55	False
M	50	False
F	45	True
M	50	False
M	50	False
F	20	False
F	40	False
M	50	False
F	40	False
M	20	False
F	20	False
M	40	False
M	20	False
M	20	False
M	60	True
M	45	False
F	55	True
M	50	False
F	20	False
M	50	True
M	50	False
M	45	False
M	50	False
M	55	True
M	45	False
M	45	False
M	20	False
M	20	True
F	40	False
M	60	True
M	40	False
M	45	False
M	50	False
M	20	False
M	40	True
F	50	False
F	20	False
M	45	False
F	50	False
F	45	False
F	20	False
F	20	False
F	20	True
M	20	False
M	20	False
M	45	True
F	20	False
F	20	False
F	20	False
M	50	False
M	40	False
M	40	False
M	20	False
M	20	True
M	20	False
M	60	True
F	20	False
M	50	False
F	20	False
M	55	False
M	20	False
M	20	False
F	60	False
F	20	False
F	40	False
F	20	False
F	40	True
F	45	True
F	20	False
M	40	False
F	45	True
F	20	False
M	45	True
F	20	False
M	20	False
M	50	False
M	40	False
M	45	False
M	20	False
F	20	False
M	20	True
M	20	False
M	40	False
F	20	False
M	50	False
M	55	False
M	40	False
M	45	False
F	40	False
F	40	False
F	20	False
M	60	False
M	45	False
F	20	True
M	20	True
M	20	False
M	20	False
M	40	False
M	20	False
F	40	False
F	20	False
F	50	False
M	50	False
M	55	False
M	20	True
M	50	True
F	20	False
M	50	False
M	45	False
M	20	True
F	40	False
M	20	True
M	50	False
M	20	False
M	20	False
M	50	False
M	20	False
M	50	False
M	20	False
M	45	True
F	20	False
F	45	False
F	20	True
M	20	False
M	40	True
F	20	False
M	20	False
F	50	False
M	20	False
M	20	False
M	20	False
M	40	False
F	20	False
F	20	False
F	20	False
F	45	False
M	45	False
M	20	True
M	45	False
M	20	True
M	45	True
M	20	False
M	45	False
M	40	True
M	20	False
M	45	False
M	45	False
M	40	False
F	40	False
F	45	False
M	20	True
M	20	False
M	20	False
F	20	False
F	20	False
M	45	True
F	40	False
F	60	False
F	50	False
M	45	True
M	20	True
[truncated: 998,000+ more rows]
