# Supplementary material for: How recreational marathon runners hit the wall: A large-scale data analysis of late-race pacing collapse in the marathon
Source: PLoS One. 2021 May 19;16(5):e0251513. doi: 10.1371/journal.pone.0251513 (PMC8133477; doi:10.1371/journal.pone.0251513)
Supplement: S1 Datasets — Each individual result graph is associated with 4 different comma-separated files: (i) Raw—the (anonymised) raw data behind the means and standard deviations used for a particular result graph; (ii) Paired—the paired statistical significance results; (iii) Successive Male—the statistical significance results to compare successive groups (age and ability) for male runners; and (iv) Successive Female—the corresponding results for the statistical significance tests to compare successive groups (age and ability) of female runners. (ZIP) [file pone.0251513.s002.zip › S1_Datasets/fig_02_a_successive_F.csv]

lower_age	current_index	next_index	nobs(current)	nobs(next)	count(current)	count(next)	mean(current)	mean(next)	std(current)	std(next)	odds_ratio	chi2	p	dof	expected
20	20	40.0	296717	109930	53274	17257	0.17954481880040576	0.15698171563722368	0.3838085112464351	0.36378518447942404	1.1751841845800342	284.68505191588207	7.156024351108852e-64	1	[[ 51464.16112009 19066.83887991] [245252.83887991 90863.16112009]]
40	40	45.0	109930	94540	17257	15094	0.15698171563722368	0.15965728792045694	0.36378518447942404	0.3662898544917063	0.9801211641987917	2.7119326635604786	0.09960025863797822	1	[[17392.99373991 14958.00626009] [92537.00626009 79581.99373991]]
45	45	50.0	94540	61781	15094	10466	0.15965728792045694	0.169404833201146	0.3662898544917063	0.3751121342158195	0.9315279979248999	25.884873012848903	3.6239797018959997e-07	1	[[15458.20715067 10101.79284933] [79081.79284933 51679.20715067]]
50	50	55.0	61781	30617	10466	5144	0.169404833201146	0.168011235588072	0.3751121342158195	0.3738823692070615	1.0099864163480252	0.2733386118242745	0.6011009450588698	1	[[10437.47061625 5172.52938375] [51343.52938375 25444.47061625]]
55	55	60.0	30617	18922	5144	3307	0.168011235588072	0.17477010886798436	0.3738823692070615	0.37978038446526585	0.9535174777456069	3.728125022183525	0.05350342129766723	1	[[ 5223.04178526 3227.95821474] [25393.95821474 15694.04178526]]
