# Supplementary material for: How recreational marathon runners hit the wall: A large-scale data analysis of late-race pacing collapse in the marathon
Source: PLoS One. 2021 May 19;16(5):e0251513. doi: 10.1371/journal.pone.0251513 (PMC8133477; doi:10.1371/journal.pone.0251513)
Supplement: S1 Datasets — Each individual result graph is associated with 4 different comma-separated files: (i) Raw—the (anonymised) raw data behind the means and standard deviations used for a particular result graph; (ii) Paired—the paired statistical significance results; (iii) Successive Male—the statistical significance results to compare successive groups (age and ability) for male runners; and (iv) Successive Female—the corresponding results for the statistical significance tests to compare successive groups (age and ability) of female runners. (ZIP) [file pone.0251513.s002.zip › S1_Datasets/fig_02_a_successive_M.csv]

lower_age	current_index	next_index	nobs(current)	nobs(next)	count(current)	count(next)	mean(current)	mean(next)	std(current)	std(next)	odds_ratio	chi2	p	dof	expected
20	20	40.0	469414	244567	141685	66386	0.30183377572888753	0.2714429992599165	0.4590540234883285	0.44470496515748176	1.1603630531261804	719.0356850590213	2.1694406470036172e-158	1	[[136798.37473826 71272.62526174] [332615.62526174 173294.37473826]]
40	40	45.0	244567	239527	66386	62424	0.2714429992599165	0.26061362602128363	0.44470496515748176	0.4389703502909078	1.0570351604470685	72.61594238039294	1.5750160024293587e-17	1	[[ 65075.5334088 63734.4665912] [179491.4665912 175792.5334088]]
45	45	50.0	239527	176515	62424	47235	0.26061362602128363	0.26759765459026147	0.4389703502909078	0.4427078722815908	0.964701824195696	25.501411689085952	4.4205935000631675e-07	1	[[ 63133.74922003 46525.25077997] [176393.25077997 129989.74922003]]
50	50	55.0	176515	104001	47235	28888	0.26759765459026147	0.2777665599369237	0.4427078722815908	0.4478997958049725	0.9500144450310486	34.17357533762895	5.040882549945581e-09	1	[[ 47900.4810599 28222.5189401] [128614.5189401 75778.4810599]]
55	55	60.0	104001	82282	28888	24041	0.2777665599369237	0.29217811915121167	0.4478997958049725	0.45476651075166563	0.9317055064680324	46.83618737016912	7.717511909009491e-12	1	[[29550.03370678 23378.96629322] [74450.96629322 58903.03370678]]
