# Supplementary material for: How recreational marathon runners hit the wall: A large-scale data analysis of late-race pacing collapse in the marathon
Source: PLoS One. 2021 May 19;16(5):e0251513. doi: 10.1371/journal.pone.0251513 (PMC8133477; doi:10.1371/journal.pone.0251513)
Supplement: S1 Datasets — Each individual result graph is associated with 4 different comma-separated files: (i) Raw—the (anonymised) raw data behind the means and standard deviations used for a particular result graph; (ii) Paired—the paired statistical significance results; (iii) Successive Male—the statistical significance results to compare successive groups (age and ability) for male runners; and (iv) Successive Female—the corresponding results for the statistical significance tests to compare successive groups (age and ability) of female runners. (ZIP) [file pone.0251513.s002.zip › S1_Datasets/fig_02_b_paired.csv]

pb_recent_int	index	nobs(M)	nobs(F)	count(M)	count(F)	mean(M)	mean(F)	std(M)	std(F)	odds_ratio	chi2	p	dof	expected
150.0	150.0	51096	2802	14030	301	0.27458118052293723	0.10742326909350464	0.44630735393756304	0.3097058963531941	3.145061525342332	379.3964868247529	1.6840532375565007e-84	1	[[13585.97306022 745.02693978] [37510.02693978 2056.97306022]]
180.0	180.0	349728	63002	63930	5048	0.18279920395278618	0.08012444049395258	0.3865023701487853	0.27148790843027043	2.56808615416412	4042.4358122016192	0.0	1	[[ 58448.7146173 10529.2853827] [291279.2853827 52472.7146173]]
210.0	210.0	442070	170509	108840	19880	0.24620535209355984	0.11659208604824378	0.4308000655890014	0.32093453473697714	2.4747803146943363	12453.95460264086	0.0	1	[[ 92891.28487917 35828.71512083] [349178.71512083 134680.28487917]]
240.0	240.0	253031	159795	87918	26937	0.34745940220763466	0.16857223317375386	0.47616411256026236	0.374374828852792	2.6262436528878514	15606.792252106665	0.0	1	[[ 70397.39625169 44457.60374831] [182633.60374831 115337.39625169]]
270.0	270.0	131483	116456	55037	25459	0.4185864332271092	0.2186147557875936	0.49332918232661044	0.41330837300052053	2.573272154630462	11262.552658645434	0.0	1	[[42687.33667555 37808.66332445] [88795.66332445 78647.33667555]]
300.0	300.0	52810	55797	24915	14994	0.47178564665782996	0.26872412495295445	0.49920804203548147	0.44330011457771923	2.4305754924303478	4812.2295392904825	0.0	1	[[19405.69475264 20503.30524736] [33404.30524736 35293.69475264]]
330.0	330.0	24050	28335	11081	7919	0.46074844074844074	0.2794776777836598	0.4984672972969773	0.4487505012924452	2.2027883893548554	1848.466556950324	0.0	1	[[ 8722.91686551 10277.08313449] [15327.08313449 18057.91686551]]
360.0	360.0	8908	11540	3840	3097	0.43107319263583294	0.268370883882149	0.49525410613987997	0.4431308707311392	2.065618916287091	592.9717205917092	5.656146385279577e-131	1	[[3022.04597027 3914.95402973] [5885.95402973 7625.04597027]]
390.0	390.0	3130	4271	1068	907	0.3412140575079872	0.21236244439241395	0.4741928556607426	0.409027882484967	1.921017370018939	152.6262168142425	4.6234195471060623e-35	1	[[ 835.25874882 1139.74125118] [2294.74125118 3131.25874882]]
