# Supplementary material for: How recreational marathon runners hit the wall: A large-scale data analysis of late-race pacing collapse in the marathon
Source: PLoS One. 2021 May 19;16(5):e0251513. doi: 10.1371/journal.pone.0251513 (PMC8133477; doi:10.1371/journal.pone.0251513)
Supplement: S1 Datasets — Each individual result graph is associated with 4 different comma-separated files: (i) Raw—the (anonymised) raw data behind the means and standard deviations used for a particular result graph; (ii) Paired—the paired statistical significance results; (iii) Successive Male—the statistical significance results to compare successive groups (age and ability) for male runners; and (iv) Successive Female—the corresponding results for the statistical significance tests to compare successive groups (age and ability) of female runners. (ZIP) [file pone.0251513.s002.zip › S1_Datasets/fig_02_b_raw.csv]

gender	ability	is_htw
M	240.0	True
M	300.0	True
M	270.0	True
M	270.0	False
F	330.0	False
F	270.0	False
M	240.0	False
M	300.0	True
F	270.0	False
M	180.0	True
M	240.0	False
F	360.0	True
M	180.0	False
F	180.0	False
M	300.0	False
M	180.0	False
M	300.0	True
M	270.0	False
M	210.0	False
M	180.0	True
F	240.0	True
M	210.0	True
M	180.0	False
M	210.0	False
M	330.0	True
M	240.0	False
M	210.0	False
M	180.0	False
M	210.0	True
M	180.0	False
F	240.0	False
M	210.0	False
F	240.0	False
M	300.0	True
M	360.0	True
M	180.0	False
F	180.0	False
M	270.0	False
M	330.0	True
M	210.0	False
M	210.0	True
M	180.0	False
F	270.0	True
M	150.0	False
F	210.0	False
M	240.0	False
F	210.0	False
F	390.0	False
M	210.0	False
F	300.0	False
M	210.0	False
F	300.0	False
M	210.0	True
M	360.0	False
M	150.0	True
M	240.0	True
M	210.0	False
F	210.0	False
F	270.0	False
F	210.0	False
M	180.0	False
M	210.0	False
M	210.0	True
F	210.0	False
F	210.0	False
M	210.0	False
F	270.0	False
F	210.0	False
F	300.0	False
F	210.0	False
M	300.0	True
F	270.0	False
F	180.0	False
F	240.0	False
M	240.0	False
M	240.0	False
M	180.0	False
M	240.0	True
M	150.0	False
M	240.0	False
F	180.0	False
M	210.0	False
F	210.0	False
M	180.0	False
F	210.0	False
M	210.0	False
F	270.0	False
F	210.0	False
M	240.0	False
M	330.0	False
F	210.0	False
M	180.0	False
F	270.0	False
M	210.0	True
F	270.0	False
M	150.0	False
M	210.0	False
M	210.0	False
M	210.0	True
M	270.0	True
M	270.0	True
F	300.0	False
F	240.0	False
M	210.0	False
M	180.0	True
M	150.0	False
M	240.0	True
M	240.0	False
M	240.0	False
M	210.0	False
F	180.0	False
M	180.0	False
F	240.0	False
M	180.0	True
M	210.0	True
F	210.0	False
M	240.0	False
M	180.0	False
M	210.0	False
M	300.0	True
M	240.0	False
M	210.0	False
M	330.0	False
M	390.0	False
M	180.0	False
F	270.0	True
M	210.0	False
F	210.0	False
F	210.0	False
F	210.0	False
M	240.0	True
F	240.0	False
F	210.0	False
F	300.0	True
M	180.0	False
F	270.0	False
F	210.0	False
M	330.0	False
M	180.0	False
M	270.0	False
F	210.0	True
M	180.0	False
M	210.0	True
M	210.0	False
M	210.0	False
M	210.0	False
M	240.0	False
M	210.0	True
F	300.0	False
M	240.0	True
M	210.0	False
F	210.0	False
F	210.0	False
M	210.0	False
M	180.0	False
M	330.0	False
M	210.0	False
M	180.0	False
F	210.0	False
M	180.0	False
F	210.0	False
M	210.0	False
M	210.0	True
M	180.0	False
M	210.0	False
M	360.0	False
M	240.0	False
M	270.0	True
F	300.0	False
M	210.0	False
M	150.0	False
M	240.0	True
M	240.0	False
M	180.0	False
M	210.0	True
F	270.0	False
M	240.0	True
F	270.0	True
M	210.0	False
M	210.0	False
M	210.0	False
M	180.0	False
M	240.0	False
F	270.0	False
M	210.0	True
M	270.0	True
F	180.0	False
F	240.0	False
F	240.0	False
F	210.0	False
M	210.0	False
M	210.0	True
F	210.0	False
M	240.0	False
M	180.0	True
M	210.0	False
M	240.0	False
M	210.0	False
F	180.0	False
M	270.0	False
M	150.0	False
M	240.0	False
F	240.0	False
M	180.0	False
M	210.0	False
M	180.0	True
F	330.0	True
M	210.0	False
M	180.0	False
M	240.0	False
M	210.0	False
M	300.0	False
F	210.0	False
M	210.0	True
F	270.0	False
F	210.0	False
F	180.0	False
M	180.0	False
M	240.0	False
M	180.0	False
F	270.0	False
M	180.0	False
M	210.0	True
F	210.0	False
M	210.0	False
M	210.0	False
M	210.0	False
M	330.0	False
M	240.0	False
M	180.0	False
M	270.0	False
M	240.0	True
F	210.0	False
M	270.0	False
M	210.0	False
F	180.0	False
F	330.0	False
M	180.0	False
M	150.0	False
M	240.0	True
F	270.0	False
M	210.0	True
M	180.0	True
M	210.0	False
F	210.0	False
F	300.0	True
F	270.0	False
F	240.0	False
F	210.0	False
M	210.0	False
M	180.0	False
M	150.0	False
M	210.0	False
F	210.0	False
M	210.0	False
M	210.0	False
M	210.0	False
M	180.0	True
F	330.0	True
M	180.0	False
M	210.0	True
M	240.0	True
M	210.0	False
M	210.0	False
M	210.0	False
F	360.0	False
F	240.0	False
M	210.0	False
M	300.0	False
M	210.0	False
F	270.0	False
F	210.0	True
M	300.0	True
M	210.0	False
M	210.0	False
M	300.0	False
M	180.0	False
F	240.0	False
F	270.0	False
M	180.0	False
F	210.0	False
M	180.0	False
F	270.0	False
M	240.0	True
F	300.0	False
M	270.0	False
F	240.0	False
M	180.0	True
F	300.0	False
M	180.0	False
M	240.0	False
F	210.0	False
M	300.0	True
F	210.0	False
M	180.0	False
M	180.0	False
F	270.0	True
F	210.0	True
F	270.0	False
F	210.0	False
F	240.0	False
M	210.0	False
F	240.0	False
M	180.0	False
M	240.0	False
M	270.0	True
M	240.0	False
M	210.0	False
F	150.0	False
F	210.0	False
M	210.0	False
F	180.0	False
M	270.0	True
M	180.0	False
F	330.0	False
M	210.0	False
M	270.0	False
M	240.0	True
F	210.0	False
M	180.0	False
M	180.0	False
M	180.0	False
M	150.0	False
M	240.0	False
M	180.0	False
M	150.0	False
F	360.0	False
M	210.0	False
M	180.0	False
F	270.0	False
F	330.0	True
F	270.0	True
M	270.0	True
M	210.0	False
F	240.0	False
M	270.0	False
F	210.0	False
M	180.0	True
M	180.0	False
F	210.0	False
F	240.0	False
M	240.0	False
M	270.0	False
M	210.0	True
M	330.0	False
M	180.0	False
M	210.0	True
M	150.0	False
F	210.0	False
M	210.0	True
M	210.0	False
M	270.0	False
M	240.0	False
M	180.0	False
M	240.0	False
M	270.0	False
M	240.0	True
M	180.0	False
F	180.0	False
F	180.0	False
F	240.0	False
M	180.0	False
M	210.0	False
F	330.0	False
M	180.0	False
M	240.0	True
M	210.0	False
F	210.0	False
M	210.0	True
M	210.0	False
F	240.0	False
F	270.0	False
F	240.0	True
M	210.0	True
M	240.0	False
M	210.0	False
F	240.0	False
F	270.0	False
M	180.0	False
M	240.0	True
M	210.0	False
M	270.0	False
M	180.0	False
F	210.0	False
M	240.0	True
F	270.0	False
M	150.0	False
M	210.0	False
F	270.0	False
M	210.0	False
M	210.0	False
M	300.0	False
F	270.0	False
M	240.0	True
F	270.0	False
M	210.0	False
M	180.0	False
F	330.0	False
M	240.0	False
M	210.0	False
F	240.0	True
F	270.0	False
M	180.0	False
F	300.0	False
M	210.0	False
M	240.0	False
M	300.0	True
M	180.0	False
M	180.0	False
F	240.0	True
F	240.0	False
M	240.0	True
M	210.0	False
M	330.0	False
M	210.0	False
M	180.0	True
M	210.0	False
F	180.0	False
M	180.0	False
M	300.0	True
M	210.0	False
M	180.0	False
F	210.0	False
M	240.0	False
M	300.0	True
M	180.0	False
M	210.0	True
F	240.0	False
F	270.0	False
F	270.0	False
F	180.0	False
F	240.0	False
F	240.0	False
M	180.0	False
F	210.0	False
M	210.0	True
M	210.0	False
F	300.0	False
M	240.0	False
F	240.0	False
M	240.0	False
M	300.0	True
M	210.0	False
M	180.0	True
F	210.0	False
M	210.0	True
F	390.0	False
M	180.0	False
M	240.0	False
M	180.0	False
M	210.0	False
M	240.0	False
F	240.0	False
M	150.0	False
M	210.0	False
M	240.0	False
M	180.0	False
M	210.0	False
M	270.0	True
M	210.0	False
F	240.0	True
F	360.0	False
M	240.0	False
M	210.0	False
F	270.0	True
M	240.0	False
M	240.0	True
F	180.0	True
M	210.0	False
M	300.0	True
F	240.0	False
M	150.0	True
M	210.0	False
F	270.0	False
M	270.0	False
F	270.0	False
M	210.0	True
M	300.0	False
F	210.0	False
M	210.0	True
F	270.0	False
F	270.0	False
F	270.0	False
F	210.0	False
M	300.0	True
F	180.0	False
M	240.0	True
M	180.0	False
F	240.0	False
F	240.0	False
F	270.0	True
F	270.0	False
M	180.0	False
M	210.0	True
M	210.0	False
M	270.0	True
M	240.0	True
M	210.0	False
M	180.0	False
M	210.0	True
M	210.0	True
M	180.0	False
F	300.0	False
M	270.0	True
M	180.0	False
M	270.0	True
M	210.0	False
M	330.0	True
F	300.0	False
M	150.0	False
M	210.0	True
M	240.0	False
M	210.0	True
F	210.0	True
M	150.0	True
F	330.0	False
M	240.0	False
M	210.0	True
M	210.0	True
M	210.0	False
F	240.0	False
M	240.0	True
F	270.0	False
M	180.0	True
M	210.0	False
F	210.0	True
M	180.0	False
M	240.0	False
F	210.0	False
M	180.0	False
M	180.0	False
M	270.0	True
F	240.0	True
F	270.0	True
M	210.0	False
M	330.0	False
F	240.0	False
M	270.0	True
M	210.0	False
M	270.0	True
M	270.0	True
F	210.0	False
M	180.0	False
M	180.0	False
M	270.0	True
F	240.0	False
F	270.0	True
F	210.0	False
M	180.0	False
M	240.0	True
F	300.0	True
M	210.0	False
M	180.0	True
F	210.0	False
F	300.0	True
F	270.0	False
M	210.0	False
M	300.0	True
F	270.0	False
F	210.0	False
F	330.0	True
F	210.0	False
M	240.0	True
F	270.0	True
F	180.0	False
M	270.0	True
M	360.0	False
F	330.0	True
M	240.0	True
F	240.0	False
F	180.0	False
F	210.0	False
F	330.0	False
M	180.0	False
F	210.0	True
F	210.0	False
F	180.0	False
F	210.0	False
F	270.0	False
M	240.0	False
M	240.0	False
M	210.0	False
F	240.0	False
F	240.0	True
F	240.0	True
M	270.0	False
F	330.0	False
F	270.0	False
M	210.0	False
F	300.0	True
M	210.0	False
M	240.0	True
F	210.0	False
M	210.0	True
M	210.0	True
M	180.0	False
M	180.0	False
F	180.0	False
F	210.0	False
M	210.0	True
F	330.0	True
M	210.0	False
M	210.0	False
F	300.0	False
M	240.0	True
F	240.0	False
F	270.0	False
F	270.0	False
M	240.0	False
M	240.0	True
M	270.0	False
M	300.0	False
M	240.0	True
F	270.0	False
M	240.0	True
M	180.0	False
M	180.0	True
M	210.0	False
M	210.0	False
F	240.0	False
M	210.0	False
M	180.0	True
M	210.0	False
M	180.0	False
F	240.0	False
F	240.0	True
M	210.0	False
M	240.0	False
M	210.0	True
F	300.0	False
M	210.0	True
F	210.0	True
M	180.0	False
M	240.0	False
M	210.0	False
M	180.0	True
M	180.0	False
M	210.0	False
F	240.0	False
M	180.0	False
F	240.0	True
M	210.0	True
M	240.0	False
M	240.0	True
F	210.0	False
M	270.0	True
M	330.0	False
F	180.0	False
M	210.0	False
M	270.0	False
M	180.0	False
M	210.0	False
F	210.0	False
F	210.0	False
F	300.0	False
M	210.0	True
M	240.0	True
M	270.0	False
F	210.0	False
M	240.0	False
M	240.0	True
F	150.0	False
F	240.0	True
F	240.0	False
F	210.0	False
M	210.0	False
M	210.0	False
M	180.0	False
F	300.0	True
M	240.0	True
M	210.0	False
M	180.0	True
M	330.0	False
M	240.0	False
F	240.0	False
F	210.0	False
M	210.0	False
M	210.0	True
M	240.0	True
F	180.0	False
M	210.0	False
F	330.0	False
F	300.0	True
M	300.0	True
F	210.0	False
F	210.0	False
F	240.0	False
M	270.0	False
M	210.0	False
M	210.0	True
M	180.0	False
M	270.0	False
M	180.0	False
F	210.0	False
F	390.0	False
F	240.0	False
F	240.0	False
M	210.0	True
M	240.0	True
F	180.0	False
M	210.0	False
M	180.0	False
M	210.0	False
F	300.0	False
M	180.0	False
F	270.0	False
M	360.0	False
M	180.0	True
M	240.0	True
M	210.0	False
M	180.0	True
M	210.0	False
M	180.0	True
M	240.0	True
F	270.0	False
F	180.0	False
M	210.0	False
F	330.0	True
M	330.0	False
F	180.0	False
F	210.0	True
M	180.0	False
M	180.0	False
M	180.0	True
M	210.0	False
F	300.0	True
F	210.0	False
M	180.0	False
M	210.0	True
F	180.0	False
F	270.0	False
M	180.0	False
M	270.0	False
M	210.0	True
M	240.0	False
M	180.0	False
M	150.0	True
M	270.0	True
F	240.0	False
M	300.0	False
M	270.0	False
F	240.0	False
F	270.0	False
M	180.0	False
M	210.0	False
F	270.0	False
M	270.0	False
M	180.0	False
M	240.0	False
M	180.0	False
F	240.0	False
M	240.0	False
F	270.0	True
M	210.0	False
M	210.0	False
M	270.0	False
M	180.0	True
F	240.0	False
M	210.0	False
F	240.0	False
M	240.0	False
M	210.0	False
F	210.0	False
M	240.0	False
M	240.0	False
F	240.0	False
F	210.0	False
M	270.0	False
F	180.0	False
F	330.0	False
M	300.0	False
M	210.0	True
F	210.0	False
M	210.0	True
M	240.0	True
F	210.0	False
M	210.0	False
M	330.0	False
M	210.0	False
M	240.0	False
F	300.0	False
M	210.0	False
M	240.0	False
M	240.0	True
M	210.0	False
F	180.0	False
M	150.0	False
F	240.0	False
F	240.0	False
M	210.0	True
M	360.0	True
F	270.0	False
F	240.0	False
F	210.0	False
F	180.0	True
M	240.0	True
M	180.0	True
M	210.0	True
F	210.0	False
M	180.0	False
M	210.0	False
M	270.0	False
M	180.0	False
M	240.0	False
M	210.0	True
M	210.0	False
F	240.0	False
M	150.0	False
M	210.0	True
M	240.0	False
F	210.0	False
F	210.0	True
M	210.0	True
M	150.0	False
M	180.0	False
M	240.0	False
M	150.0	False
F	180.0	False
M	210.0	True
F	300.0	False
F	210.0	False
M	210.0	True
M	180.0	False
M	210.0	False
M	270.0	True
M	240.0	False
M	360.0	True
M	210.0	False
F	150.0	False
F	210.0	False
M	180.0	False
F	330.0	False
M	210.0	False
F	210.0	False
M	360.0	False
F	240.0	False
F	210.0	False
F	240.0	True
F	240.0	True
M	210.0	True
M	270.0	False
M	210.0	True
F	210.0	True
M	180.0	False
F	240.0	False
F	240.0	False
M	180.0	False
M	240.0	True
M	210.0	False
M	180.0	False
F	240.0	False
M	240.0	True
F	270.0	True
F	180.0	False
M	210.0	False
M	240.0	True
F	180.0	False
M	210.0	True
F	330.0	True
M	270.0	False
F	240.0	True
M	210.0	False
M	180.0	False
M	240.0	False
M	210.0	False
F	210.0	True
M	240.0	False
M	240.0	False
M	210.0	False
M	180.0	False
M	180.0	False
F	240.0	False
M	210.0	False
M	180.0	False
M	180.0	False
M	270.0	False
F	180.0	True
M	180.0	True
M	180.0	False
M	240.0	True
M	240.0	False
F	240.0	False
M	210.0	False
M	330.0	True
F	210.0	False
F	270.0	True
M	210.0	False
M	180.0	False
M	180.0	True
F	270.0	False
M	360.0	False
F	210.0	False
M	240.0	False
M	180.0	False
F	270.0	False
M	240.0	True
F	270.0	False
M	210.0	False
M	180.0	False
M	180.0	False
F	270.0	False
F	240.0	False
M	270.0	True
M	210.0	False
F	240.0	False
M	360.0	False
M	240.0	True
F	210.0	False
M	300.0	True
F	330.0	True
M	150.0	False
M	180.0	False
M	180.0	True
M	330.0	False
F	270.0	False
F	270.0	False
M	240.0	True
M	210.0	True
M	210.0	True
M	210.0	False
M	240.0	True
F	240.0	False
M	240.0	False
F	270.0	False
M	210.0	True
F	330.0	False
F	180.0	False
F	270.0	False
M	240.0	True
M	180.0	True
M	210.0	False
M	210.0	False
M	300.0	False
F	330.0	False
M	240.0	True
M	240.0	True
M	210.0	False
M	240.0	False
F	330.0	False
F	240.0	False
M	180.0	False
F	240.0	False
F	330.0	False
F	180.0	False
M	210.0	True
M	240.0	True
F	210.0	False
F	270.0	False
F	240.0	False
M	180.0	True
M	240.0	False
M	180.0	True
M	240.0	True
M	150.0	False
M	180.0	False
M	210.0	False
F	240.0	False
F	210.0	True
F	240.0	False
M	240.0	False
M	210.0	False
M	210.0	True
M	210.0	True
F	300.0	False
M	180.0	True
M	210.0	False
F	270.0	False
M	210.0	False
M	210.0	False
F	300.0	False
M	210.0	True
M	180.0	False
M	180.0	False
M	210.0	True
F	300.0	False
F	240.0	False
M	270.0	False
M	240.0	False
F	300.0	False
M	270.0	False
M	210.0	False
M	210.0	False
M	210.0	False
M	180.0	True
F	240.0	False
M	240.0	True
M	240.0	True
M	210.0	False
M	180.0	False
M	240.0	False
M	270.0	False
F	210.0	True
M	180.0	False
M	180.0	True
M	210.0	False
F	180.0	False
M	210.0	False
M	210.0	False
F	210.0	False
F	300.0	False
F	240.0	False
M	180.0	True
M	240.0	False
F	210.0	False
F	300.0	False
M	180.0	False
M	240.0	False
M	210.0	True
M	180.0	False
F	300.0	True
M	210.0	False
F	210.0	True
F	300.0	False
M	180.0	False
M	180.0	False
F	210.0	False
M	210.0	False
M	180.0	False
M	210.0	False
M	240.0	False
M	210.0	False
F	270.0	False
M	240.0	False
F	210.0	True
M	180.0	False
F	270.0	False
M	180.0	False
M	180.0	False
M	150.0	True
M	210.0	False
F	180.0	False
F	210.0	False
M	180.0	False
M	180.0	False
M	180.0	False
M	210.0	False
M	210.0	False
M	210.0	False
M	210.0	False
M	210.0	False
M	180.0	False
M	270.0	False
M	240.0	False
M	270.0	True
M	240.0	True
F	360.0	False
M	180.0	False
M	240.0	False
M	210.0	False
M	270.0	False
M	210.0	False
M	180.0	True
F	240.0	False
M	390.0	True
M	210.0	False
M	240.0	False
M	210.0	False
M	180.0	False
M	270.0	True
F	270.0	False
M	180.0	False
M	210.0	False
M	210.0	True
M	210.0	False
F	240.0	False
M	210.0	True
M	210.0	False
M	210.0	True
M	180.0	True
M	300.0	True
F	240.0	False
F	360.0	False
F	240.0	False
M	210.0	True
F	270.0	True
M	210.0	False
M	240.0	True
M	210.0	False
M	180.0	False
M	180.0	False
M	240.0	True
M	210.0	False
M	210.0	False
M	210.0	False
M	240.0	False
M	240.0	False
M	180.0	False
F	210.0	False
M	210.0	False
M	210.0	False
M	210.0	True
M	210.0	False
F	270.0	False
M	240.0	False
M	210.0	False
F	240.0	True
M	240.0	False
M	270.0	False
M	210.0	False
M	210.0	True
M	210.0	False
M	210.0	False
M	180.0	False
F	330.0	False
M	210.0	True
F	180.0	False
M	300.0	True
M	210.0	False
M	210.0	True
M	210.0	True
F	210.0	False
M	240.0	False
M	180.0	False
M	210.0	False
M	240.0	False
M	150.0	False
F	390.0	False
M	210.0	False
M	240.0	True
M	180.0	False
M	180.0	True
M	180.0	False
F	240.0	False
F	390.0	False
F	240.0	True
F	270.0	True
M	180.0	False
F	300.0	True
M	270.0	False
M	270.0	True
M	210.0	True
F	270.0	False
M	300.0	True
F	330.0	False
F	300.0	False
M	240.0	False
M	210.0	False
M	180.0	False
M	270.0	False
M	180.0	False
M	180.0	False
F	240.0	True
F	300.0	False
M	240.0	False
M	210.0	False
F	270.0	False
F	210.0	True
M	180.0	False
M	210.0	False
M	240.0	True
M	240.0	False
F	240.0	False
M	240.0	False
M	210.0	True
M	180.0	True
M	270.0	True
M	270.0	False
M	210.0	False
M	210.0	False
M	240.0	False
M	270.0	True
M	180.0	False
F	210.0	False
M	210.0	False
M	300.0	True
M	360.0	False
M	270.0	False
M	210.0	True
M	210.0	False
F	270.0	False
M	180.0	False
M	210.0	True
M	210.0	False
M	180.0	True
M	240.0	True
M	210.0	False
F	240.0	False
F	210.0	False
M	330.0	True
M	210.0	False
F	240.0	False
M	330.0	True
F	210.0	True
F	210.0	True
M	180.0	False
M	150.0	False
M	180.0	False
M	240.0	True
M	180.0	False
F	240.0	False
M	360.0	True
F	330.0	True
F	270.0	False
M	180.0	False
M	150.0	False
F	210.0	False
F	240.0	False
F	150.0	True
F	180.0	False
F	240.0	False
M	240.0	False
M	180.0	False
M	240.0	False
M	240.0	False
M	240.0	False
M	210.0	False
F	300.0	False
M	240.0	False
M	210.0	False
M	270.0	True
F	240.0	False
M	270.0	False
M	210.0	True
M	240.0	True
M	210.0	False
M	180.0	False
F	270.0	True
M	240.0	False
F	240.0	True
F	240.0	True
M	180.0	False
M	210.0	False
M	180.0	False
M	210.0	False
M	240.0	False
M	210.0	False
M	360.0	True
F	300.0	False
M	210.0	True
M	300.0	False
M	180.0	True
M	180.0	True
M	300.0	False
M	210.0	False
M	210.0	False
M	210.0	False
M	300.0	False
M	240.0	True
M	210.0	False
M	210.0	True
M	240.0	True
M	180.0	False
F	210.0	False
M	180.0	False
M	300.0	False
M	210.0	False
F	300.0	True
F	270.0	True
F	210.0	False
M	180.0	False
M	240.0	False
F	180.0	False
F	210.0	False
M	210.0	False
M	240.0	True
F	240.0	False
M	210.0	True
M	150.0	True
F	180.0	False
F	240.0	False
M	180.0	False
F	210.0	False
M	210.0	False
M	210.0	False
M	180.0	False
M	390.0	False
F	180.0	False
F	240.0	False
M	330.0	True
M	180.0	False
M	180.0	False
M	180.0	False
F	240.0	False
M	180.0	False
M	180.0	False
M	300.0	True
F	300.0	True
M	330.0	False
F	300.0	True
F	240.0	False
F	240.0	True
F	300.0	False
F	240.0	False
M	270.0	True
F	210.0	False
M	210.0	False
F	240.0	True
M	210.0	False
M	210.0	False
M	210.0	False
M	180.0	True
M	210.0	False
M	210.0	False
M	270.0	False
M	180.0	False
M	150.0	True
M	240.0	False
F	210.0	False
M	150.0	False
F	240.0	False
M	180.0	False
M	210.0	False
M	270.0	False
M	180.0	False
M	210.0	False
F	240.0	True
M	180.0	False
M	180.0	False
M	210.0	False
M	300.0	False
M	270.0	False
M	330.0	False
F	270.0	False
M	210.0	True
M	240.0	False
F	210.0	True
F	240.0	False
F	210.0	True
F	300.0	True
M	270.0	False
F	180.0	False
M	180.0	True
M	180.0	False
M	210.0	False
M	150.0	False
M	180.0	True
M	330.0	True
M	180.0	False
M	210.0	False
F	300.0	True
M	180.0	False
M	240.0	False
M	210.0	True
M	210.0	False
F	180.0	False
M	210.0	True
F	330.0	False
M	300.0	True
M	210.0	False
M	240.0	True
M	180.0	True
M	210.0	False
F	270.0	False
M	240.0	True
M	240.0	True
F	210.0	False
M	240.0	True
F	240.0	True
M	360.0	True
M	240.0	False
M	240.0	False
M	270.0	True
M	180.0	False
M	210.0	False
M	210.0	True
F	300.0	False
F	270.0	True
M	270.0	False
M	210.0	True
M	240.0	True
F	210.0	False
M	360.0	False
M	240.0	False
M	210.0	False
M	270.0	False
M	210.0	True
M	270.0	False
M	180.0	True
F	270.0	False
F	300.0	False
M	210.0	False
M	180.0	True
M	270.0	True
F	270.0	True
M	180.0	False
F	180.0	False
M	270.0	True
M	180.0	True
M	210.0	False
M	180.0	False
F	360.0	False
F	240.0	False
M	270.0	True
F	240.0	False
F	270.0	True
M	180.0	False
F	180.0	False
M	390.0	False
F	180.0	False
M	240.0	False
M	180.0	False
M	210.0	False
F	330.0	True
M	180.0	False
M	210.0	True
M	180.0	False
F	210.0	False
F	330.0	False
F	360.0	True
M	210.0	False
F	300.0	False
M	210.0	True
M	210.0	True
M	270.0	False
M	180.0	False
F	330.0	False
F	180.0	False
F	210.0	False
M	180.0	True
M	210.0	False
M	180.0	True
M	210.0	False
M	180.0	False
M	240.0	True
M	180.0	False
M	210.0	False
M	210.0	False
M	270.0	False
M	270.0	False
M	210.0	False
M	270.0	False
M	270.0	False
M	210.0	True
M	180.0	False
M	330.0	False
M	210.0	True
M	270.0	False
M	270.0	True
M	300.0	True
F	240.0	False
M	240.0	False
M	210.0	False
M	240.0	False
M	210.0	False
F	240.0	False
F	240.0	False
M	270.0	True
M	180.0	False
M	300.0	True
M	210.0	False
F	330.0	True
M	210.0	False
M	210.0	False
M	210.0	False
M	270.0	False
M	180.0	False
M	210.0	True
M	180.0	False
M	210.0	True
F	240.0	False
F	300.0	False
M	150.0	False
M	150.0	False
M	180.0	False
M	180.0	False
M	180.0	False
M	210.0	False
M	210.0	False
M	180.0	False
F	210.0	False
M	240.0	True
M	210.0	False
M	240.0	True
F	210.0	False
F	330.0	True
M	210.0	False
F	240.0	False
M	180.0	True
M	210.0	False
F	180.0	False
M	240.0	False
M	180.0	True
M	150.0	False
M	180.0	False
M	240.0	False
M	240.0	False
F	240.0	False
F	270.0	False
F	210.0	False
F	270.0	False
F	360.0	True
M	210.0	False
M	150.0	False
F	240.0	False
F	240.0	False
M	210.0	False
F	240.0	False
M	330.0	True
M	180.0	True
M	240.0	True
M	180.0	False
F	210.0	False
F	240.0	False
M	270.0	False
M	210.0	False
F	240.0	False
M	150.0	False
M	210.0	True
M	240.0	True
M	300.0	False
F	180.0	False
M	210.0	True
M	270.0	False
M	240.0	True
M	240.0	False
F	330.0	False
M	210.0	False
F	360.0	False
M	210.0	False
M	360.0	False
F	270.0	False
M	210.0	False
M	210.0	True
M	360.0	False
M	180.0	True
F	240.0	False
M	180.0	False
M	210.0	True
F	270.0	False
F	270.0	False
M	180.0	False
M	150.0	True
M	270.0	True
F	270.0	True
M	210.0	False
M	210.0	True
M	240.0	False
F	210.0	True
M	240.0	False
M	240.0	False
M	270.0	False
M	240.0	False
F	300.0	True
M	210.0	False
F	210.0	False
M	150.0	False
F	240.0	False
M	300.0	True
F	240.0	True
M	210.0	True
M	210.0	False
M	210.0	False
F	270.0	True
M	270.0	False
F	210.0	False
M	180.0	True
M	180.0	True
M	240.0	False
M	210.0	False
M	180.0	False
M	180.0	True
F	270.0	False
M	210.0	True
M	240.0	False
M	300.0	False
M	240.0	True
M	270.0	True
M	210.0	False
M	210.0	True
M	240.0	True
M	210.0	False
M	360.0	False
M	210.0	False
M	210.0	False
F	300.0	True
F	270.0	False
M	210.0	False
F	180.0	True
F	210.0	False
M	210.0	False
M	180.0	False
M	240.0	False
M	240.0	False
M	300.0	True
M	240.0	True
M	180.0	False
F	210.0	False
M	210.0	False
M	240.0	False
F	240.0	False
M	240.0	True
M	240.0	False
M	180.0	False
M	300.0	False
F	240.0	False
F	240.0	False
M	180.0	False
F	270.0	False
M	210.0	False
F	330.0	False
M	180.0	False
M	210.0	False
M	180.0	False
F	210.0	False
M	180.0	False
M	210.0	False
M	180.0	False
M	240.0	False
M	210.0	False
M	240.0	False
F	240.0	False
M	210.0	False
M	180.0	True
M	300.0	True
M	270.0	True
M	210.0	True
M	240.0	True
M	180.0	False
M	210.0	False
F	210.0	False
M	210.0	False
F	240.0	True
M	240.0	False
F	210.0	False
M	240.0	False
M	210.0	False
M	150.0	False
M	150.0	False
F	240.0	False
F	330.0	True
M	240.0	False
M	210.0	True
M	180.0	False
M	210.0	False
M	240.0	False
M	210.0	False
M	210.0	False
M	210.0	False
M	240.0	False
M	210.0	False
M	210.0	False
M	210.0	True
M	210.0	True
M	180.0	True
F	210.0	False
M	210.0	False
M	210.0	False
F	240.0	False
M	180.0	True
M	240.0	False
M	240.0	False
M	210.0	False
M	180.0	False
M	210.0	True
M	180.0	True
M	240.0	True
M	180.0	False
M	210.0	True
F	210.0	False
M	270.0	False
M	210.0	False
F	210.0	False
F	240.0	False
M	210.0	False
F	180.0	False
M	270.0	True
F	360.0	False
M	300.0	False
M	150.0	False
F	240.0	False
F	240.0	False
M	210.0	True
M	210.0	False
M	180.0	False
M	240.0	False
F	270.0	False
F	240.0	False
M	240.0	True
M	240.0	False
M	300.0	False
M	210.0	False
F	240.0	False
M	240.0	False
M	300.0	False
M	240.0	True
F	210.0	True
M	270.0	False
M	330.0	True
M	240.0	False
M	210.0	False
M	180.0	False
F	240.0	False
M	210.0	False
M	180.0	True
M	180.0	False
M	210.0	True
F	270.0	False
F	180.0	False
F	240.0	False
M	210.0	True
M	240.0	False
F	240.0	False
M	240.0	False
M	180.0	True
M	300.0	False
M	180.0	False
M	210.0	True
F	210.0	False
F	180.0	False
M	180.0	False
M	210.0	False
M	210.0	False
M	180.0	False
M	180.0	False
M	240.0	False
M	270.0	True
M	240.0	True
F	210.0	False
M	210.0	False
M	240.0	False
F	270.0	False
F	270.0	False
F	210.0	False
M	180.0	False
M	210.0	False
F	270.0	True
M	180.0	True
M	210.0	False
F	210.0	False
M	180.0	True
M	210.0	False
F	270.0	False
F	360.0	False
M	210.0	True
F	180.0	False
M	240.0	True
F	300.0	False
M	180.0	False
M	240.0	False
F	270.0	True
F	240.0	True
F	210.0	False
F	210.0	False
M	270.0	False
F	270.0	False
M	240.0	True
M	270.0	True
M	210.0	False
F	210.0	False
M	180.0	False
M	240.0	True
M	300.0	True
M	180.0	False
F	300.0	False
F	240.0	False
M	180.0	False
M	210.0	False
M	240.0	False
F	180.0	False
M	300.0	True
M	210.0	False
M	240.0	False
M	240.0	False
M	210.0	False
M	210.0	True
F	210.0	False
M	210.0	True
M	210.0	False
F	180.0	False
F	180.0	False
M	180.0	True
F	210.0	False
M	180.0	False
M	210.0	False
M	240.0	False
F	210.0	False
M	180.0	True
F	210.0	False
M	180.0	False
M	240.0	False
F	210.0	False
M	180.0	False
M	210.0	False
M	210.0	True
M	210.0	True
M	270.0	True
M	180.0	False
M	180.0	False
M	240.0	True
F	270.0	False
F	180.0	False
F	210.0	False
F	240.0	False
M	240.0	False
M	240.0	False
M	210.0	False
M	180.0	False
M	180.0	True
M	270.0	False
F	210.0	False
M	210.0	False
M	210.0	False
M	270.0	False
M	240.0	True
M	210.0	True
M	210.0	False
M	210.0	False
F	180.0	False
M	180.0	False
M	180.0	True
F	360.0	False
M	210.0	False
M	210.0	True
F	300.0	False
M	180.0	False
M	240.0	False
F	210.0	False
M	180.0	True
M	180.0	False
M	150.0	False
M	210.0	False
M	210.0	False
F	330.0	False
F	270.0	False
F	270.0	True
F	300.0	False
F	240.0	False
F	270.0	False
M	210.0	False
M	240.0	False
M	210.0	True
F	210.0	False
M	180.0	False
M	180.0	False
F	210.0	False
M	180.0	True
M	210.0	False
M	210.0	True
M	240.0	False
F	210.0	False
M	210.0	False
M	240.0	False
M	180.0	False
M	210.0	False
F	210.0	False
M	210.0	False
F	240.0	False
F	180.0	True
F	240.0	True
M	180.0	True
M	240.0	False
F	270.0	False
F	210.0	False
F	180.0	False
M	240.0	True
M	180.0	False
M	210.0	False
F	180.0	False
M	210.0	True
F	210.0	False
M	240.0	False
M	360.0	False
F	210.0	False
M	210.0	False
M	210.0	True
M	240.0	True
M	180.0	True
M	180.0	True
M	180.0	False
M	240.0	False
M	210.0	False
F	390.0	False
M	210.0	True
M	240.0	False
F	240.0	False
M	240.0	False
M	240.0	False
M	210.0	False
F	270.0	False
F	240.0	True
F	360.0	False
M	240.0	True
M	210.0	False
M	240.0	False
F	210.0	False
M	210.0	False
M	270.0	True
M	240.0	False
M	240.0	True
M	210.0	True
M	210.0	True
F	210.0	False
F	210.0	False
M	210.0	False
M	210.0	False
M	210.0	False
F	240.0	False
M	270.0	False
M	210.0	False
M	240.0	False
M	180.0	False
F	210.0	False
M	210.0	False
M	240.0	False
M	180.0	False
M	240.0	True
M	210.0	True
M	180.0	False
M	180.0	False
F	210.0	False
M	210.0	True
M	180.0	False
M	240.0	False
M	210.0	False
M	240.0	True
M	180.0	False
M	240.0	False
M	270.0	False
M	270.0	True
M	210.0	False
F	210.0	False
M	240.0	False
M	180.0	False
M	210.0	False
F	180.0	False
M	210.0	True
M	180.0	True
M	390.0	False
M	210.0	True
M	240.0	False
M	210.0	False
F	270.0	False
M	210.0	False
M	210.0	False
M	360.0	False
M	270.0	False
M	210.0	False
M	210.0	False
M	210.0	False
M	240.0	True
F	240.0	False
F	210.0	False
M	210.0	False
M	210.0	False
M	180.0	False
M	210.0	False
M	240.0	True
M	180.0	False
M	180.0	False
M	180.0	False
M	240.0	False
F	240.0	False
F	330.0	False
M	210.0	True
F	240.0	False
F	240.0	False
F	240.0	False
M	210.0	True
M	180.0	False
F	270.0	False
M	210.0	False
M	180.0	False
F	240.0	False
M	210.0	False
F	240.0	False
M	150.0	False
F	240.0	True
M	210.0	True
F	240.0	False
M	270.0	False
M	180.0	False
M	180.0	False
F	210.0	False
M	210.0	False
M	210.0	True
F	210.0	False
M	210.0	True
M	240.0	False
M	180.0	False
F	210.0	False
F	210.0	False
M	210.0	False
M	240.0	False
M	240.0	False
M	210.0	False
M	180.0	False
F	180.0	False
M	150.0	True
M	210.0	True
F	270.0	False
F	270.0	False
M	180.0	False
M	270.0	False
M	240.0	False
M	210.0	False
M	210.0	True
M	210.0	False
M	210.0	False
M	210.0	False
M	180.0	True
M	180.0	True
M	210.0	False
M	240.0	False
M	240.0	False
F	270.0	False
M	270.0	True
F	240.0	False
F	240.0	True
F	330.0	False
[truncated: 998,000+ more rows]
