# Supplementary material for: How recreational marathon runners hit the wall: A large-scale data analysis of late-race pacing collapse in the marathon
Source: PLoS One. 2021 May 19;16(5):e0251513. doi: 10.1371/journal.pone.0251513 (PMC8133477; doi:10.1371/journal.pone.0251513)
Supplement: S1 Datasets — Each individual result graph is associated with 4 different comma-separated files: (i) Raw—the (anonymised) raw data behind the means and standard deviations used for a particular result graph; (ii) Paired—the paired statistical significance results; (iii) Successive Male—the statistical significance results to compare successive groups (age and ability) for male runners; and (iv) Successive Female—the corresponding results for the statistical significance tests to compare successive groups (age and ability) of female runners. (ZIP) [file pone.0251513.s002.zip › S1_Datasets/fig_02_b_successive_F.csv]

pb_recent_int	current_index	next_index	nobs(current)	nobs(next)	count(current)	count(next)	mean(current)	mean(next)	std(current)	std(next)	odds_ratio	chi2	p	dof	expected
150.0	150.0	180.0	2802	63002	301	5048	0.10742326909350464	0.08012444049395258	0.3097058963531941	0.27148790843027043	1.381709915083095	26.406291536266338	2.766379373997011e-07	1	[[ 227.76575892 5121.23424108] [ 2574.23424108 57880.76575892]]
180.0	180.0	210.0	63002	170509	5048	19880	0.08012444049395258	0.11659208604824378	0.27148790843027043	0.32093453473697714	0.6599759998372401	641.2083704222206	1.824472291274649e-141	1	[[ 6725.65256455 18202.34743545] [ 56276.34743545 152306.65256455]]
210.0	210.0	240.0	170509	159795	19880	26937	0.11659208604824378	0.16857223317375386	0.32093453473697714	0.374374828852792	0.6509479615113102	1831.729392142017	0.0	1	[[ 24167.79649353 22649.20350647] [146341.20350647 137145.79649353]]
240.0	240.0	270.0	159795	116456	26937	25459	0.16857223317375386	0.2186147557875936	0.374374828852792	0.41330837300052053	0.7246816249353508	1097.2700563854446	1.29486078064127e-240	1	[[ 30308.01271308 22087.98728692] [129486.98728692 94368.01271308]]
270.0	270.0	300.0	116456	55797	25459	14994	0.2186147557875936	0.26872412495295445	0.41330837300052053	0.44330011457771923	0.7613578943671275	526.8432935905652	1.373128744485079e-116	1	[[27349.27442773 13103.72557227] [89106.72557227 42693.27442773]]
300.0	300.0	330.0	55797	28335	14994	7919	0.26872412495295445	0.2794776777836598	0.44330011457771923	0.4487505012924452	0.9473833006956628	10.911369474043418	0.0009557584291684349	1	[[15196.08069462 7716.91930538] [40600.91930538 20618.08069462]]
330.0	330.0	360.0	28335	11540	7919	3097	0.2794776777836598	0.268370883882149	0.4487505012924452	0.4431308707311392	1.0574388685632674	5.004036461890435	0.02528827628583219	1	[[ 7827.92125392 3188.07874608] [20507.07874608 8351.92125392]]
360.0	360.0	390.0	11540	4271	3097	907	0.268370883882149	0.21236244439241395	0.4431308707311392	0.409027882484967	1.360482989829587	51.413481188202404	7.482295863455865e-13	1	[[2922.40591993 1081.59408007] [8617.59408007 3189.40591993]]
