# Supplementary material for: How recreational marathon runners hit the wall: A large-scale data analysis of late-race pacing collapse in the marathon
Source: PLoS One. 2021 May 19;16(5):e0251513. doi: 10.1371/journal.pone.0251513 (PMC8133477; doi:10.1371/journal.pone.0251513)
Supplement: S1 Datasets — Each individual result graph is associated with 4 different comma-separated files: (i) Raw—the (anonymised) raw data behind the means and standard deviations used for a particular result graph; (ii) Paired—the paired statistical significance results; (iii) Successive Male—the statistical significance results to compare successive groups (age and ability) for male runners; and (iv) Successive Female—the corresponding results for the statistical significance tests to compare successive groups (age and ability) of female runners. (ZIP) [file pone.0251513.s002.zip › S1_Datasets/fig_02_b_successive_M.csv]

pb_recent_int	current_index	next_index	nobs(current)	nobs(next)	count(current)	count(next)	mean(current)	mean(next)	std(current)	std(next)	odds_ratio	chi2	p	dof	expected
150.0	150.0	180.0	51096	349728	14030	63930	0.27458118052293723	0.18279920395278618	0.44630735393756304	0.3865023701487853	1.6921405405599754	2396.5596418841706	0.0	1	[[ 9938.13783606 68021.86216394] [ 41157.86216394 281706.13783606]]
180.0	180.0	210.0	349728	442070	63930	108840	0.18279920395278618	0.24620535209355984	0.3865023701487853	0.4308000655890014	0.684858860885183	4601.345920733706	0.0	1	[[ 76310.50666963 96459.49333037] [273417.49333037 345610.50666963]]
210.0	210.0	240.0	442070	253031	108840	87918	0.24620535209355984	0.34745940220763466	0.4308000655890014	0.47616411256026236	0.613405842701294	8129.242531632649	0.0	1	[[125134.05830232 71623.94169768] [316935.94169768 181407.05830232]]
240.0	240.0	270.0	253031	131483	87918	55037	0.34745940220763466	0.4185864332271092	0.47616411256026236	0.49332918232661044	0.7395993907703206	1873.8365658968362	0.0	1	[[ 94072.11858346 48882.88141654] [158958.88141654 82600.11858346]]
270.0	270.0	300.0	131483	52810	55037	24915	0.4185864332271092	0.47178564665782996	0.49332918232661044	0.49920804203548147	0.8060564567463867	433.9143457491273	2.2852825022509178e-96	1	[[57041.38961328 22910.61038672] [74441.61038672 29899.38961328]]
300.0	300.0	330.0	52810	24050	24915	11081	0.47178564665782996	0.46074844074844074	0.49920804203548147	0.4984672972969773	1.0453508125140658	8.040264536245004	0.00457488554538447	1	[[24732.61462399 11263.38537601] [28077.38537601 12786.61462399]]
330.0	330.0	360.0	24050	8908	11081	3840	0.46074844074844074	0.43107319263583294	0.4984672972969773	0.49525410613987997	1.1276591455265121	22.984141284154987	1.6334331501648399e-06	1	[[10888.10152315 4032.89847685] [13161.89847685 4875.10152315]]
360.0	360.0	390.0	8908	3130	3840	1068	0.43107319263583294	0.3412140575079872	0.49525410613987997	0.4741928556607426	1.4628911965804385	77.07616508522719	1.6449050799195057e-18	1	[[3631.87107493 1276.12892507] [5276.12892507 1853.87107493]]
