# Supplementary material for: How recreational marathon runners hit the wall: A large-scale data analysis of late-race pacing collapse in the marathon
Source: PLoS One. 2021 May 19;16(5):e0251513. doi: 10.1371/journal.pone.0251513 (PMC8133477; doi:10.1371/journal.pone.0251513)
Supplement: S1 Datasets — Each individual result graph is associated with 4 different comma-separated files: (i) Raw—the (anonymised) raw data behind the means and standard deviations used for a particular result graph; (ii) Paired—the paired statistical significance results; (iii) Successive Male—the statistical significance results to compare successive groups (age and ability) for male runners; and (iv) Successive Female—the corresponding results for the statistical significance tests to compare successive groups (age and ability) of female runners. (ZIP) [file pone.0251513.s002.zip › S1_Datasets/fig_03_paired.csv]

years_from_pb	index	nobs(M)	nobs(F)	count(M)	count(F)	mean(M)	mean(F)	std(M)	std(F)	odds_ratio	chi2	p	dof	expected
-9.0	-9.0	5893	2548	1541	382	0.26149669098930933	0.14992150706436422	0.43948714154965585	0.3570645405271299	2.00774633315368	125.25078272401163	4.4852553265696534e-29	1	[[1342.52327923 580.47672077] [4550.47672077 1967.52327923]]
-8.0	-8.0	8181	3559	2159	551	0.2639041681945972	0.15481876931722394	0.4407748929085745	0.3617826616078794	1.957213146472613	165.60441730299195	6.749595918669523e-38	1	[[1888.45911414 821.54088586] [6292.54088586 2737.45911414]]
-7.0	-7.0	10965	4800	2791	698	0.25453716370269036	0.14541666666666667	0.43562059461647623	0.35255716534742765	2.0066213860006186	230.04125362501478	5.8390992979935615e-52	1	[[2426.69743102 1062.30256898] [8538.30256898 3737.69743102]]
-6.0	-6.0	16319	7461	4182	1139	0.2562657025553036	0.15266050127328776	0.43658363712975407	0.35968404534139886	1.9125088080238177	315.82393254100623	1.1764069140271361e-70	1	[[ 3651.53065601 1669.46934399] [12667.46934399 5791.53065601]]
-5.0	-5.0	25576	11386	6305	1840	0.24652017516421645	0.1616019673282979	0.4309933192919309	0.3681014424678905	1.6974009719492908	330.19589695319456	8.712058396529566e-74	1	[[ 5635.96450409 2509.03549591] [19940.03549591 8876.96450409]]
-4.0	-4.0	32971	15938	8843	2670	0.268205392617755	0.1675241561049065	0.4430318419868842	0.37345490212397864	1.8212623188189827	604.5560655003842	1.7093253110940764e-133	1	[[ 7761.25300047 3751.74699953] [25209.74699953 12186.25300047]]
-3.0	-3.0	50511	24978	19106	6575	0.3782542416503336	0.263231643846585	0.48495631389990423	0.44039585635859724	1.702800796414802	984.5928272778652	4.0110294204378867e-216	1	[[17183.60278981 8497.39721019] [33327.39721019 16480.60278981]]
-2.0	-2.0	73576	39418	29229	10772	0.3972626943568555	0.27327616824800854	0.48933454861072656	0.4456471052942271	1.7527394198895825	1724.8311377159343	0.0	1	[[26046.63589217 13954.36410783] [47529.36410783 25463.63589217]]
-1.0	-1.0	114065	61299	47019	17470	0.412212335072108	0.2849964926018369	0.4922351572917496	0.4514164552998342	1.7594185743110258	2774.7491951371107	0.0	1	[[41946.68110331 22542.31889669] [72118.31889669 38756.68110331]]
0.0	0.0	363711	203088	12127	3947	0.03334240647107181	0.019434924761679667	0.17952932634598565	0.13804818832149	1.740274802131012	914.2571377817642	7.807592883910844e-201	1	[[ 10314.57467991 5759.42532009] [353396.42532009 197328.57467991]]
1.0	1.0	135278	70573	42303	14211	0.31271160129511083	0.20136596148668753	0.4635996596992793	0.4010236773761046	1.8045409275398747	2886.4071397430675	0.0	1	[[37139.0029293 19374.9970707] [98138.9970707 51198.0029293]]
2.0	2.0	74929	40024	24194	8452	0.32289233808004913	0.21117329602238658	0.4675850660526413	0.40814617130950265	1.7813227617440568	1600.7716120486048	0.0	1	[[21279.41101146 11366.58898854] [53649.58898854 28657.41101146]]
3.0	3.0	45852	24455	14983	5063	0.32676873418825786	0.20703332651809445	0.46903702039172374	0.40518790908869023	1.8590492439660804	1121.2008243256992	8.147911713371164e-246	1	[[13073.36669179 6972.63330821] [32778.63330821 17482.36669179]]
4.0	4.0	26155	13865	5907	1760	0.22584591856241637	0.1269383339343671	0.4181461761549571	0.33291588582794696	2.0064898385025685	571.7236375579182	2.3679916959410878e-126	1	[[ 5010.75424788 2656.24575212] [21144.24575212 11208.75424788]]
5.0	5.0	17558	9077	3818	1071	0.2174507347078255	0.11799052550402116	0.41252345979400895	0.3226146738198746	2.0771856146631387	394.31141234314276	9.534339659416935e-88	1	[[ 3222.86697954 1666.13302046] [14335.13302046 7410.86697954]]
6.0	6.0	10081	5180	2281	634	0.22626723539331414	0.12239382239382239	0.41843487148348163	0.32777174199261544	2.0968668607943055	238.25257072154898	9.456464405671639e-54	1	[[1925.56942533 989.43057467] [8155.43057467 4190.56942533]]
7.0	7.0	6083	3034	1374	396	0.22587539043235247	0.13052076466710613	0.41819187956388065	0.3369310188126386	1.9437376525930363	117.03958293360857	2.813951505675945e-27	1	[[1180.97071405 589.02928595] [4902.02928595 2444.97071405]]
8.0	8.0	4295	2130	990	289	0.23050058207217694	0.13568075117370892	0.421202291334648	0.34252965978195526	1.9081814802988026	79.6986972377467	4.36088101496241e-19	1	[[ 854.98910506 424.01089494] [3440.01089494 1705.98910506]]
9.0	9.0	2763	1341	651	176	0.23561346362649294	0.13124533929903057	0.4244584380943532	0.33779444898297156	2.0403296100206614	60.4713229733421	7.4658239356583e-15	1	[[ 556.77412281 270.22587719] [2206.22587719 1070.77412281]]
