# Supplementary material for: How recreational marathon runners hit the wall: A large-scale data analysis of late-race pacing collapse in the marathon
Source: PLoS One. 2021 May 19;16(5):e0251513. doi: 10.1371/journal.pone.0251513 (PMC8133477; doi:10.1371/journal.pone.0251513)
Supplement: S1 Datasets — Each individual result graph is associated with 4 different comma-separated files: (i) Raw—the (anonymised) raw data behind the means and standard deviations used for a particular result graph; (ii) Paired—the paired statistical significance results; (iii) Successive Male—the statistical significance results to compare successive groups (age and ability) for male runners; and (iv) Successive Female—the corresponding results for the statistical significance tests to compare successive groups (age and ability) of female runners. (ZIP) [file pone.0251513.s002.zip › S1_Datasets/fig_03_raw.csv]

gender	years_from_pb	is_htw
F	0.0	False
F	0.0	False
M	7.0	False
M	-1.0	False
M	5.0	True
M	-7.0	True
M	-5.0	False
M	0.0	False
F	1.0	False
M	1.0	True
M	1.0	False
F	1.0	False
M	-1.0	False
M	-3.0	False
F	-1.0	False
F	-4.0	False
M	2.0	False
M	0.0	True
M	-1.0	True
M	1.0	True
M	0.0	False
F	0.0	False
F	-3.0	False
M	0.0	False
M	2.0	False
F	-1.0	False
M	-5.0	True
M	0.0	False
M	-2.0	False
M	0.0	False
M	0.0	False
M	0.0	False
F	2.0	False
M	0.0	False
F	-1.0	False
M	-6.0	True
F	1.0	False
M	-2.0	False
F	4.0	True
M	0.0	False
F	0.0	False
M	-1.0	False
M	-1.0	True
M	1.0	False
M	-9.0	False
M	-9.0	False
M	-2.0	True
M	5.0	False
F	-3.0	False
M	-2.0	True
F	6.0	False
F	-8.0	False
M	2.0	True
M	-3.0	False
F	-1.0	False
M	-3.0	True
M	-2.0	False
F	4.0	False
M	0.0	False
M	0.0	False
M	0.0	False
F	-3.0	False
M	0.0	False
M	0.0	False
F	-1.0	True
F	-6.0	False
M	4.0	False
M	-4.0	False
F	0.0	False
M	-1.0	False
F	-2.0	True
M	0.0	False
F	1.0	False
M	-2.0	False
M	0.0	False
M	-6.0	False
M	0.0	False
F	0.0	False
F	3.0	False
F	0.0	False
F	-2.0	True
M	0.0	False
F	0.0	False
F	-4.0	False
F	2.0	False
F	1.0	False
M	0.0	False
M	0.0	False
M	0.0	False
M	0.0	False
F	-2.0	False
F	3.0	False
M	-3.0	True
M	-1.0	False
F	0.0	False
M	0.0	False
F	-1.0	False
M	-5.0	False
M	0.0	False
F	3.0	True
F	2.0	False
F	1.0	False
F	3.0	False
M	1.0	False
M	0.0	False
M	0.0	False
M	-4.0	False
M	0.0	False
M	0.0	False
M	0.0	False
M	0.0	False
M	-7.0	False
M	0.0	False
M	-5.0	False
F	-1.0	False
F	-3.0	False
F	-2.0	False
F	0.0	False
M	2.0	False
M	0.0	False
M	-8.0	True
F	-3.0	False
M	-1.0	False
F	1.0	False
M	-4.0	False
M	-1.0	False
F	0.0	False
F	2.0	False
M	5.0	False
F	-5.0	True
M	3.0	True
M	0.0	False
F	1.0	False
F	0.0	False
F	0.0	False
M	0.0	False
M	0.0	False
M	-3.0	True
F	7.0	False
M	4.0	False
M	0.0	False
M	2.0	False
M	0.0	False
M	6.0	False
F	0.0	False
F	0.0	False
M	2.0	True
M	0.0	False
M	0.0	False
M	0.0	False
M	0.0	False
M	-1.0	True
M	0.0	True
M	0.0	False
F	4.0	False
F	0.0	False
M	-6.0	False
M	0.0	False
M	5.0	False
M	0.0	False
M	-4.0	False
M	-6.0	False
M	0.0	False
M	-3.0	False
M	0.0	False
M	-3.0	False
F	0.0	False
F	3.0	False
M	0.0	False
F	0.0	False
F	2.0	False
M	1.0	False
M	0.0	False
F	0.0	False
M	-1.0	False
M	1.0	True
M	2.0	False
M	0.0	False
M	0.0	True
M	-1.0	True
M	0.0	False
M	0.0	False
M	5.0	True
M	0.0	False
M	2.0	False
F	0.0	False
M	1.0	True
M	-3.0	False
F	-2.0	False
F	-1.0	True
M	-6.0	False
M	5.0	False
M	-3.0	False
M	0.0	False
M	1.0	True
F	-3.0	False
F	0.0	False
M	-1.0	True
F	0.0	False
M	0.0	False
M	0.0	False
F	2.0	False
M	-1.0	True
M	-2.0	True
M	0.0	False
M	4.0	False
M	-2.0	False
M	7.0	False
F	2.0	False
F	0.0	False
M	0.0	False
F	-5.0	False
F	3.0	False
F	0.0	False
M	0.0	False
F	0.0	False
M	-1.0	True
M	0.0	False
F	-1.0	True
F	1.0	False
M	2.0	False
M	-1.0	True
M	1.0	True
F	0.0	False
M	-1.0	False
M	8.0	False
F	1.0	False
M	0.0	False
M	-1.0	True
F	0.0	False
F	3.0	True
F	0.0	False
M	-2.0	True
M	0.0	False
M	-1.0	True
M	-2.0	True
F	-1.0	False
M	0.0	False
F	-1.0	False
M	6.0	False
M	-1.0	False
F	-1.0	False
F	2.0	True
M	0.0	False
M	1.0	False
F	-3.0	False
M	3.0	False
M	4.0	False
F	0.0	False
F	0.0	False
F	-3.0	False
M	-3.0	False
M	1.0	False
M	1.0	False
M	0.0	False
M	0.0	False
M	0.0	False
M	0.0	False
F	3.0	False
M	0.0	False
M	0.0	False
F	0.0	False
M	8.0	False
M	0.0	False
F	-1.0	False
M	-1.0	False
M	-4.0	False
M	0.0	False
M	0.0	False
M	3.0	False
F	4.0	False
F	-4.0	True
F	4.0	False
M	0.0	False
M	-4.0	False
M	1.0	True
M	1.0	False
F	1.0	False
M	-5.0	True
M	0.0	False
F	-6.0	False
M	0.0	False
M	0.0	False
F	-2.0	False
M	0.0	False
F	3.0	True
M	-2.0	True
F	0.0	False
F	-2.0	False
F	-3.0	False
M	5.0	False
F	-9.0	False
M	0.0	False
M	3.0	True
M	0.0	False
F	4.0	True
M	-1.0	False
M	-3.0	False
M	0.0	False
F	-2.0	False
F	-8.0	False
M	-1.0	False
M	0.0	False
F	-3.0	False
M	0.0	False
M	-5.0	True
F	1.0	False
M	1.0	False
M	0.0	False
M	-7.0	False
F	0.0	False
M	0.0	False
M	2.0	False
M	-2.0	False
M	-1.0	False
M	0.0	False
M	-1.0	False
M	0.0	False
F	-5.0	False
M	-1.0	True
M	-1.0	True
M	-1.0	False
F	0.0	False
M	0.0	False
F	0.0	False
F	4.0	False
F	2.0	False
M	0.0	False
M	0.0	False
F	0.0	False
M	-3.0	False
F	0.0	True
M	5.0	False
F	-5.0	False
M	1.0	False
F	2.0	False
F	0.0	False
M	-2.0	False
F	-1.0	False
F	0.0	False
M	2.0	False
M	0.0	False
M	-7.0	False
M	2.0	False
F	0.0	False
M	-1.0	True
F	0.0	False
M	0.0	False
F	1.0	False
M	3.0	True
M	0.0	False
M	0.0	False
M	-2.0	True
F	-1.0	True
F	0.0	False
M	1.0	False
F	0.0	False
F	0.0	False
M	-4.0	False
M	0.0	False
M	-3.0	True
F	0.0	False
M	0.0	False
F	-1.0	False
F	0.0	False
F	0.0	False
M	-4.0	False
M	1.0	True
F	0.0	False
F	0.0	False
M	-4.0	False
M	1.0	False
M	4.0	False
F	0.0	False
M	3.0	False
F	0.0	False
M	3.0	False
F	0.0	False
F	-6.0	False
F	-1.0	False
M	-5.0	False
M	-3.0	False
F	0.0	False
F	0.0	False
F	-3.0	True
M	0.0	False
M	0.0	False
M	1.0	False
F	-2.0	False
M	-3.0	True
M	0.0	False
M	7.0	True
M	-1.0	False
M	1.0	False
M	-4.0	False
M	0.0	False
M	0.0	False
M	1.0	False
F	0.0	False
M	0.0	False
F	-3.0	True
M	1.0	True
F	-5.0	False
M	0.0	False
M	0.0	False
F	-1.0	True
M	-4.0	True
F	0.0	False
M	3.0	False
M	-2.0	True
M	4.0	True
M	-1.0	True
M	5.0	False
F	-2.0	False
F	4.0	False
F	-2.0	False
M	1.0	True
M	0.0	False
F	-3.0	False
F	-8.0	False
M	0.0	False
F	0.0	False
M	-3.0	True
F	-1.0	False
M	0.0	False
M	1.0	False
M	3.0	False
M	2.0	True
M	2.0	True
F	-3.0	False
M	-1.0	False
M	-4.0	False
M	1.0	False
F	0.0	False
F	4.0	False
M	-3.0	True
M	3.0	False
M	-1.0	False
M	4.0	False
M	0.0	False
F	0.0	False
F	0.0	False
M	-5.0	False
M	-4.0	False
F	0.0	False
M	-2.0	True
M	3.0	False
M	-2.0	False
M	-5.0	False
M	1.0	True
M	3.0	False
M	2.0	True
F	3.0	False
M	-1.0	False
M	0.0	False
M	3.0	False
M	0.0	False
M	0.0	False
M	-1.0	False
F	-1.0	False
M	2.0	True
F	-2.0	True
M	-7.0	False
M	-5.0	True
M	-3.0	False
M	0.0	False
F	2.0	False
M	1.0	False
M	0.0	False
F	-9.0	False
M	2.0	False
M	0.0	False
M	1.0	False
M	-2.0	False
M	-2.0	True
F	1.0	False
M	-6.0	False
M	-2.0	True
F	-2.0	False
M	-5.0	True
F	1.0	False
M	-3.0	True
M	2.0	False
M	0.0	False
M	-1.0	True
M	4.0	False
M	0.0	False
F	3.0	True
M	0.0	False
M	-1.0	True
M	0.0	False
M	1.0	True
M	3.0	False
M	-2.0	False
M	0.0	False
M	-2.0	False
M	1.0	False
M	2.0	False
M	0.0	False
M	0.0	False
M	5.0	False
M	-1.0	False
F	3.0	False
M	0.0	False
F	-6.0	True
F	-1.0	False
M	1.0	False
M	2.0	False
M	0.0	False
F	1.0	True
F	0.0	False
M	0.0	False
M	0.0	True
M	-3.0	False
M	-3.0	False
M	3.0	False
F	0.0	False
M	1.0	False
F	1.0	False
M	4.0	True
M	-1.0	True
M	-1.0	False
M	-8.0	False
M	-5.0	True
M	6.0	False
M	-4.0	False
F	1.0	False
F	0.0	False
M	-1.0	False
F	-2.0	False
M	0.0	False
F	-9.0	False
M	0.0	False
M	2.0	True
M	-1.0	True
M	0.0	False
F	-8.0	False
M	-6.0	False
M	0.0	False
M	0.0	False
M	0.0	False
M	-1.0	True
M	2.0	False
F	1.0	False
F	2.0	False
F	0.0	False
M	1.0	False
F	1.0	False
M	1.0	False
M	0.0	False
M	0.0	False
M	2.0	False
F	2.0	False
M	5.0	False
M	3.0	False
F	1.0	False
F	0.0	False
M	1.0	True
F	-1.0	False
F	0.0	False
M	1.0	True
F	3.0	False
M	1.0	True
M	1.0	False
M	1.0	False
F	-5.0	False
M	0.0	False
M	-2.0	False
M	-1.0	False
F	0.0	False
F	-3.0	True
M	0.0	False
M	0.0	False
F	-9.0	False
M	2.0	False
M	4.0	True
F	4.0	False
M	-1.0	True
M	2.0	False
M	-3.0	False
M	4.0	False
M	2.0	True
M	0.0	False
M	0.0	False
F	4.0	False
M	1.0	True
M	0.0	False
F	0.0	False
M	0.0	False
F	-1.0	False
M	2.0	True
M	-3.0	False
F	1.0	False
F	0.0	False
F	2.0	False
F	-1.0	False
M	0.0	False
F	0.0	False
M	-2.0	False
M	0.0	False
M	0.0	False
M	2.0	False
F	4.0	False
M	-2.0	False
M	-2.0	False
M	0.0	False
M	0.0	False
M	-7.0	False
M	0.0	False
F	0.0	False
M	2.0	False
M	0.0	False
M	-4.0	False
F	4.0	False
M	0.0	False
M	1.0	False
F	0.0	False
F	-3.0	False
M	0.0	True
M	-3.0	False
M	0.0	False
M	-3.0	False
M	1.0	True
F	0.0	False
M	1.0	False
F	0.0	False
M	2.0	False
M	-5.0	False
M	1.0	False
M	-1.0	True
F	0.0	False
M	-3.0	False
M	1.0	True
M	-4.0	False
F	-9.0	False
F	2.0	False
F	-1.0	True
F	0.0	False
M	2.0	False
M	0.0	False
M	0.0	False
M	1.0	False
F	0.0	False
F	-3.0	False
M	0.0	False
F	2.0	False
M	-1.0	False
M	-3.0	True
M	0.0	False
M	0.0	False
M	1.0	False
F	1.0	True
M	0.0	False
M	-2.0	True
F	0.0	False
M	1.0	True
F	-3.0	False
M	-1.0	False
F	0.0	False
M	1.0	False
M	4.0	False
M	-1.0	True
F	7.0	False
F	1.0	True
F	1.0	False
M	0.0	False
M	-7.0	False
M	0.0	False
M	1.0	True
M	0.0	False
M	0.0	False
F	-1.0	False
M	0.0	False
M	3.0	False
F	1.0	False
M	-4.0	False
F	0.0	False
M	0.0	False
M	-3.0	True
M	-1.0	True
M	-2.0	True
M	0.0	False
M	2.0	False
F	0.0	False
M	1.0	False
M	0.0	False
M	-2.0	False
M	0.0	False
M	2.0	False
F	-3.0	False
M	0.0	False
M	-1.0	True
M	-5.0	False
M	0.0	False
M	0.0	False
F	0.0	False
M	0.0	False
F	0.0	False
M	3.0	False
F	-3.0	False
M	-4.0	False
M	2.0	True
M	-8.0	False
F	-9.0	False
F	4.0	False
M	0.0	False
M	1.0	True
M	0.0	False
F	-2.0	False
M	1.0	True
M	-2.0	True
F	2.0	True
M	-2.0	True
F	0.0	False
M	1.0	False
M	5.0	True
M	-2.0	False
M	0.0	False
M	-4.0	False
M	0.0	False
M	2.0	False
F	0.0	False
F	0.0	False
M	-1.0	False
F	1.0	False
M	2.0	False
F	0.0	False
F	-2.0	False
F	0.0	False
M	5.0	False
F	1.0	False
M	1.0	False
M	2.0	False
M	-1.0	False
M	1.0	False
M	-3.0	False
M	-2.0	False
M	0.0	False
F	2.0	False
M	0.0	False
F	0.0	True
M	0.0	False
M	0.0	False
F	0.0	False
F	-2.0	False
M	0.0	False
M	1.0	True
M	-2.0	False
M	0.0	False
M	-8.0	False
M	1.0	True
M	-6.0	True
F	0.0	False
M	1.0	False
M	0.0	False
M	0.0	False
F	-1.0	False
M	-4.0	False
M	2.0	False
F	0.0	False
F	-2.0	False
M	0.0	False
M	-1.0	True
M	2.0	False
F	0.0	False
F	-2.0	True
M	2.0	False
M	-4.0	False
F	0.0	False
M	-5.0	False
M	-1.0	False
M	0.0	False
M	-1.0	True
F	0.0	False
M	2.0	False
F	0.0	False
M	-3.0	False
M	2.0	False
M	-7.0	True
M	-3.0	True
F	-7.0	False
M	-1.0	False
M	1.0	False
M	0.0	False
F	-4.0	False
M	0.0	False
F	-1.0	False
M	2.0	False
F	-2.0	False
F	-1.0	False
M	0.0	False
F	5.0	False
M	1.0	True
M	4.0	False
M	2.0	False
M	-1.0	True
M	-2.0	False
M	6.0	True
M	1.0	False
M	-4.0	False
M	-1.0	False
M	-1.0	True
M	-1.0	False
M	-1.0	True
M	-2.0	False
F	-1.0	False
M	1.0	False
M	0.0	False
F	1.0	False
M	0.0	False
M	0.0	False
F	0.0	False
M	3.0	False
M	-5.0	True
F	-2.0	False
F	0.0	False
F	3.0	False
M	0.0	False
M	0.0	False
M	0.0	True
M	0.0	False
F	-2.0	True
M	0.0	False
M	-4.0	False
M	-2.0	False
M	2.0	True
F	-1.0	True
F	0.0	False
F	0.0	False
F	0.0	False
M	0.0	False
M	-1.0	False
M	0.0	False
M	0.0	False
F	-2.0	False
M	0.0	False
M	1.0	True
F	1.0	True
F	-2.0	False
M	-4.0	True
F	-4.0	False
M	1.0	False
M	-6.0	True
M	0.0	False
F	-4.0	False
F	0.0	False
M	-3.0	False
M	-2.0	True
F	-6.0	False
F	0.0	False
M	0.0	True
F	0.0	False
M	-6.0	True
M	6.0	False
M	2.0	False
M	0.0	False
M	0.0	False
F	-4.0	False
M	0.0	False
F	-1.0	False
M	0.0	False
M	0.0	False
M	-3.0	True
F	0.0	False
F	0.0	False
M	-1.0	False
M	2.0	False
M	0.0	False
F	-6.0	False
M	-1.0	False
M	0.0	False
F	3.0	False
F	-1.0	False
M	0.0	False
F	-4.0	True
M	0.0	False
F	4.0	False
M	7.0	False
F	1.0	False
M	5.0	False
M	6.0	False
F	0.0	False
M	-4.0	False
M	-3.0	False
M	1.0	True
M	-3.0	True
M	1.0	False
M	1.0	False
M	0.0	False
M	-2.0	True
F	1.0	False
F	1.0	False
M	0.0	False
M	-6.0	True
M	-1.0	False
M	0.0	False
F	0.0	False
M	0.0	False
F	-6.0	False
F	0.0	False
M	0.0	False
M	2.0	False
M	0.0	False
M	0.0	False
M	2.0	False
M	-1.0	False
F	0.0	False
M	2.0	True
M	0.0	False
M	2.0	True
F	-4.0	False
M	0.0	False
F	-4.0	False
M	4.0	False
M	0.0	False
M	1.0	False
F	1.0	False
M	-5.0	False
M	0.0	False
M	3.0	False
M	-8.0	True
M	3.0	False
M	-6.0	False
F	1.0	False
F	0.0	False
M	1.0	False
M	0.0	False
M	0.0	False
M	0.0	False
M	3.0	False
F	0.0	False
M	2.0	False
M	2.0	False
M	1.0	True
F	0.0	False
F	2.0	False
M	0.0	False
M	-3.0	False
F	0.0	False
M	0.0	False
M	-4.0	False
F	3.0	False
F	-3.0	True
F	2.0	False
M	0.0	False
M	1.0	False
M	3.0	False
F	-1.0	True
M	-4.0	False
M	-2.0	True
M	-4.0	True
F	0.0	False
M	0.0	False
F	0.0	False
F	-1.0	True
M	0.0	False
M	0.0	False
F	-1.0	False
M	-1.0	True
F	-1.0	True
M	5.0	False
M	0.0	False
F	5.0	False
M	0.0	False
F	1.0	False
M	1.0	True
F	-1.0	True
M	0.0	False
F	1.0	True
M	0.0	False
F	0.0	False
F	-1.0	True
M	1.0	False
M	1.0	False
M	2.0	False
M	-1.0	True
F	-1.0	False
F	0.0	False
M	0.0	False
M	-1.0	False
F	-4.0	False
M	-2.0	False
M	1.0	False
F	3.0	False
F	0.0	False
M	2.0	True
M	0.0	False
F	0.0	False
F	0.0	False
M	0.0	False
F	-1.0	True
M	0.0	False
M	-1.0	True
M	3.0	False
F	-2.0	False
F	-8.0	False
M	0.0	False
M	-4.0	False
F	0.0	False
M	3.0	True
F	-4.0	False
M	2.0	False
M	1.0	True
M	0.0	False
M	0.0	False
M	5.0	False
M	0.0	False
F	0.0	False
M	3.0	False
M	-2.0	True
F	2.0	False
M	-1.0	True
M	0.0	False
M	4.0	False
M	-5.0	False
M	1.0	True
M	-2.0	False
M	1.0	True
F	-2.0	False
F	2.0	False
F	1.0	False
F	-3.0	False
M	3.0	True
M	0.0	False
M	0.0	False
M	-1.0	True
M	1.0	True
M	3.0	False
M	0.0	True
M	1.0	False
M	0.0	True
M	0.0	False
M	0.0	False
M	-1.0	False
M	2.0	False
M	-5.0	False
M	0.0	False
M	0.0	False
F	0.0	False
M	2.0	True
M	1.0	False
M	-9.0	False
F	-1.0	False
F	-1.0	False
M	0.0	False
F	1.0	False
F	0.0	False
F	0.0	False
M	6.0	False
M	0.0	False
F	6.0	False
M	0.0	False
M	1.0	True
M	3.0	False
M	1.0	False
F	-1.0	False
M	-1.0	True
M	0.0	False
M	1.0	True
F	0.0	False
F	2.0	False
F	-2.0	False
M	1.0	True
M	-1.0	False
F	-4.0	False
M	0.0	False
M	0.0	False
F	0.0	False
F	-9.0	False
M	0.0	False
M	1.0	False
M	-3.0	False
M	-5.0	False
F	-2.0	True
M	0.0	False
F	0.0	False
M	2.0	True
M	4.0	False
M	-1.0	False
F	-3.0	False
F	1.0	True
M	0.0	False
M	-4.0	False
M	-1.0	True
M	1.0	True
M	4.0	False
M	0.0	False
M	1.0	False
M	0.0	False
F	0.0	False
M	1.0	False
F	1.0	False
F	0.0	False
F	-2.0	False
M	5.0	False
M	-2.0	False
M	-1.0	True
F	-5.0	False
M	1.0	False
M	0.0	False
M	0.0	False
F	0.0	False
F	0.0	False
M	0.0	True
M	-1.0	False
F	-2.0	False
M	1.0	False
M	0.0	False
F	2.0	False
F	0.0	False
M	1.0	False
M	-2.0	False
M	1.0	False
M	0.0	False
M	2.0	False
M	2.0	False
F	0.0	False
M	0.0	False
M	1.0	False
M	2.0	False
M	-1.0	False
F	-5.0	False
M	-6.0	True
M	-2.0	True
F	-9.0	False
M	4.0	False
M	-6.0	True
M	0.0	False
F	-1.0	False
M	2.0	False
M	0.0	False
M	-1.0	True
M	3.0	False
M	3.0	True
M	0.0	False
M	0.0	False
M	0.0	False
M	2.0	True
F	0.0	False
M	4.0	True
F	1.0	True
M	-1.0	False
F	-1.0	False
M	1.0	False
M	1.0	False
F	0.0	False
F	0.0	False
M	0.0	False
F	-1.0	True
M	0.0	False
M	-6.0	False
M	3.0	False
M	3.0	False
M	-1.0	True
M	-1.0	True
M	0.0	False
M	-1.0	True
M	2.0	False
M	2.0	False
M	0.0	False
M	0.0	False
M	0.0	False
M	-2.0	False
M	3.0	False
M	1.0	True
F	0.0	False
M	-6.0	False
M	1.0	False
M	-5.0	False
M	1.0	False
M	0.0	False
F	1.0	False
M	-2.0	False
F	0.0	False
M	-5.0	False
F	0.0	False
F	0.0	True
M	0.0	False
M	0.0	False
M	1.0	False
F	-1.0	True
M	-9.0	False
F	3.0	False
M	-1.0	True
F	2.0	False
F	-7.0	True
M	4.0	False
M	-3.0	False
M	-8.0	False
F	1.0	False
M	0.0	False
M	0.0	False
F	-7.0	False
M	-1.0	False
F	-2.0	True
M	0.0	True
M	-1.0	False
M	2.0	True
F	0.0	False
M	-3.0	True
M	-2.0	False
M	-2.0	False
F	-2.0	True
M	-3.0	False
M	1.0	False
F	-2.0	False
M	-3.0	True
M	0.0	False
M	0.0	False
M	-2.0	True
F	2.0	False
F	0.0	False
M	0.0	False
M	-6.0	False
M	-1.0	True
M	2.0	False
F	-1.0	False
M	6.0	False
M	0.0	False
F	0.0	False
M	0.0	False
M	0.0	False
M	-1.0	True
F	6.0	False
M	0.0	False
F	1.0	False
M	0.0	False
F	0.0	False
M	0.0	False
M	5.0	True
M	1.0	False
F	3.0	False
M	1.0	True
F	0.0	False
M	0.0	False
M	-4.0	True
M	0.0	False
F	0.0	False
F	0.0	False
M	-2.0	False
M	5.0	False
F	3.0	True
M	2.0	False
M	8.0	False
F	0.0	False
M	0.0	False
F	1.0	False
F	-1.0	True
M	-4.0	False
M	0.0	False
M	-1.0	False
M	0.0	False
M	-2.0	False
M	0.0	False
M	0.0	False
M	-5.0	False
F	-7.0	False
M	-1.0	False
M	0.0	False
M	0.0	False
M	1.0	False
M	5.0	True
F	-1.0	False
M	1.0	True
F	2.0	False
M	-7.0	True
M	-4.0	False
F	1.0	False
M	2.0	True
F	3.0	False
M	0.0	False
M	0.0	False
F	0.0	False
M	-1.0	True
M	-1.0	False
M	0.0	False
F	-1.0	False
F	-2.0	False
M	-2.0	False
M	1.0	True
F	0.0	False
M	4.0	False
M	-3.0	True
F	-8.0	False
M	0.0	False
M	0.0	False
M	-1.0	False
F	0.0	False
F	-4.0	False
F	0.0	False
M	1.0	True
M	0.0	False
F	0.0	False
F	-3.0	False
M	1.0	False
F	-1.0	False
M	1.0	True
F	-3.0	False
M	1.0	True
F	2.0	False
M	3.0	False
M	1.0	True
M	1.0	True
F	0.0	False
F	-7.0	False
M	3.0	False
F	0.0	False
M	0.0	False
M	0.0	False
F	-5.0	False
M	0.0	False
F	3.0	False
M	-1.0	True
M	-8.0	False
M	0.0	False
M	6.0	False
M	-1.0	False
M	0.0	False
M	-6.0	True
M	-5.0	False
F	9.0	False
M	2.0	False
M	-2.0	False
M	-2.0	True
M	2.0	True
M	0.0	False
M	0.0	False
M	-1.0	True
M	2.0	False
F	0.0	True
M	1.0	True
F	-3.0	False
M	0.0	False
F	1.0	True
F	-1.0	False
M	-2.0	True
F	0.0	False
F	-1.0	True
F	-2.0	False
M	0.0	False
F	2.0	True
M	0.0	False
F	-3.0	True
M	0.0	False
M	1.0	False
M	-8.0	True
F	1.0	False
F	2.0	False
F	1.0	False
M	0.0	False
F	1.0	False
M	1.0	True
F	0.0	False
M	0.0	False
F	1.0	False
F	-5.0	False
M	0.0	False
M	3.0	False
F	0.0	False
M	0.0	False
M	1.0	False
M	3.0	False
M	2.0	False
M	1.0	False
F	-1.0	False
F	-3.0	False
M	1.0	True
F	-5.0	False
M	1.0	True
M	3.0	False
M	-4.0	False
F	2.0	False
F	2.0	False
M	-2.0	True
M	-2.0	True
F	-4.0	False
M	-1.0	False
M	-2.0	False
M	0.0	False
M	1.0	False
M	-1.0	True
M	-6.0	False
M	1.0	True
M	0.0	False
M	2.0	False
F	1.0	False
F	-2.0	True
M	1.0	False
F	-2.0	True
M	0.0	False
F	-3.0	False
M	5.0	True
M	0.0	False
M	0.0	False
F	0.0	False
M	1.0	False
M	3.0	False
M	0.0	False
M	0.0	False
M	1.0	True
F	0.0	False
F	-1.0	True
M	-4.0	True
M	-1.0	False
F	0.0	False
M	-1.0	False
M	-1.0	False
M	-4.0	True
M	-1.0	False
M	-1.0	True
M	0.0	False
M	-4.0	False
F	3.0	False
F	0.0	False
F	0.0	False
M	-1.0	False
M	2.0	False
M	1.0	False
M	2.0	False
M	-1.0	False
M	1.0	False
F	2.0	False
M	1.0	False
M	-2.0	False
M	0.0	False
F	1.0	False
M	1.0	False
F	0.0	False
F	2.0	False
M	-2.0	False
M	-2.0	True
F	-1.0	True
M	1.0	False
F	-1.0	False
M	0.0	False
M	0.0	False
M	0.0	False
F	5.0	False
F	1.0	False
F	-3.0	False
M	0.0	False
F	2.0	False
F	2.0	True
F	2.0	False
F	-7.0	False
M	2.0	False
F	1.0	True
F	-5.0	False
F	-4.0	False
M	-1.0	False
M	1.0	False
M	1.0	True
F	1.0	False
M	0.0	False
M	-2.0	True
F	0.0	False
M	2.0	False
M	0.0	False
M	-1.0	False
M	0.0	False
M	2.0	False
F	1.0	True
M	0.0	False
M	-3.0	False
M	0.0	False
F	-5.0	False
F	0.0	False
M	8.0	False
M	3.0	True
F	2.0	False
M	1.0	False
M	3.0	False
M	3.0	True
M	1.0	False
M	-5.0	False
M	0.0	False
F	5.0	False
F	0.0	False
M	0.0	False
M	-1.0	False
M	-3.0	False
F	0.0	False
M	-1.0	True
M	3.0	True
M	0.0	False
M	1.0	False
M	0.0	False
F	0.0	False
M	-1.0	False
F	0.0	False
M	-3.0	False
F	5.0	False
M	0.0	False
M	-5.0	False
M	0.0	False
F	1.0	False
F	0.0	False
F	4.0	False
M	0.0	False
M	-1.0	True
M	0.0	False
M	0.0	False
M	0.0	False
F	-1.0	False
M	4.0	False
F	1.0	False
M	1.0	False
M	0.0	False
F	0.0	False
M	-2.0	True
M	0.0	False
F	0.0	False
M	-2.0	False
M	2.0	True
F	-8.0	False
M	0.0	False
M	1.0	True
F	-1.0	False
M	2.0	False
F	-2.0	False
F	-4.0	False
M	4.0	True
M	-6.0	False
M	0.0	False
F	0.0	False
M	-2.0	False
M	0.0	False
M	3.0	False
M	-2.0	False
M	5.0	False
M	0.0	False
M	0.0	False
F	1.0	False
F	3.0	False
F	2.0	False
F	0.0	False
M	1.0	True
F	-4.0	False
M	1.0	False
M	-6.0	True
F	2.0	False
F	1.0	False
M	0.0	False
F	-1.0	False
M	-1.0	False
F	1.0	False
M	1.0	False
M	-3.0	True
F	0.0	False
M	-1.0	True
F	0.0	False
F	-2.0	False
M	-6.0	False
F	0.0	False
F	-1.0	False
M	0.0	False
F	1.0	False
M	1.0	False
F	1.0	False
M	-2.0	False
M	-7.0	False
M	-6.0	False
M	3.0	False
M	-2.0	True
F	-2.0	False
F	3.0	False
M	0.0	False
M	0.0	False
M	2.0	False
F	0.0	False
F	0.0	False
F	-2.0	True
M	-5.0	True
M	2.0	False
M	4.0	False
F	0.0	False
F	0.0	False
M	0.0	False
M	1.0	False
F	2.0	False
M	1.0	True
M	1.0	False
M	2.0	False
M	-6.0	False
M	0.0	True
M	0.0	False
M	0.0	False
M	-4.0	True
F	0.0	False
F	0.0	False
F	1.0	False
F	0.0	False
M	-1.0	True
M	1.0	True
M	1.0	True
M	-6.0	False
F	-2.0	True
M	-1.0	True
M	-1.0	True
F	-1.0	True
F	1.0	False
M	-2.0	False
F	-3.0	False
M	2.0	True
M	-4.0	True
M	0.0	False
M	0.0	False
F	0.0	False
F	1.0	False
F	-3.0	False
M	1.0	True
F	0.0	False
M	1.0	False
M	-4.0	False
F	-8.0	False
M	0.0	False
M	-1.0	False
M	0.0	False
M	1.0	False
M	3.0	True
M	-1.0	False
M	0.0	False
F	0.0	False
F	-1.0	False
M	0.0	False
M	2.0	False
F	1.0	False
M	2.0	False
M	0.0	False
F	0.0	False
M	1.0	True
M	-4.0	False
M	-4.0	True
F	3.0	False
M	4.0	True
M	3.0	False
F	-3.0	False
F	0.0	False
F	0.0	False
F	0.0	False
M	1.0	True
M	0.0	False
M	0.0	False
F	-2.0	False
M	-4.0	False
M	-3.0	False
F	-4.0	True
F	2.0	True
M	-5.0	False
M	0.0	False
F	-3.0	True
M	2.0	False
M	-2.0	True
M	-1.0	False
F	-1.0	True
F	0.0	False
M	4.0	False
M	2.0	True
M	-4.0	False
M	0.0	False
M	0.0	False
M	-4.0	False
M	1.0	False
M	5.0	True
F	0.0	False
M	0.0	False
M	0.0	False
F	2.0	False
F	2.0	False
M	-2.0	False
F	-2.0	False
F	2.0	False
F	3.0	True
F	1.0	False
M	0.0	False
M	0.0	False
F	0.0	False
M	1.0	False
M	3.0	False
F	0.0	False
M	0.0	False
M	1.0	False
F	0.0	False
F	2.0	False
M	1.0	False
M	-1.0	False
M	0.0	False
M	1.0	False
F	4.0	False
M	3.0	True
M	0.0	False
M	-1.0	True
M	1.0	False
M	0.0	False
M	-2.0	False
M	0.0	False
F	2.0	True
M	1.0	False
M	0.0	False
F	0.0	False
M	0.0	False
M	-2.0	False
M	1.0	False
M	-1.0	True
M	0.0	False
M	0.0	False
M	-1.0	True
M	-1.0	False
F	0.0	False
M	0.0	False
M	0.0	False
M	0.0	False
F	5.0	False
F	1.0	True
F	-2.0	False
F	0.0	False
F	0.0	False
F	-3.0	False
F	2.0	False
M	1.0	False
M	0.0	False
F	-1.0	False
M	0.0	False
M	0.0	False
F	1.0	True
M	1.0	True
F	-6.0	False
F	-3.0	False
M	3.0	False
F	-1.0	False
F	1.0	True
M	0.0	False
M	0.0	False
M	1.0	False
M	-1.0	False
M	0.0	False
F	4.0	False
M	-1.0	False
F	0.0	False
M	0.0	False
M	2.0	True
M	-2.0	True
F	0.0	False
M	0.0	False
F	0.0	False
F	0.0	False
M	1.0	False
M	-3.0	False
M	-1.0	False
M	-8.0	False
F	0.0	False
M	-1.0	True
M	-4.0	False
M	-3.0	False
F	-1.0	False
M	0.0	False
M	3.0	False
F	0.0	False
F	0.0	False
M	0.0	False
M	1.0	False
F	3.0	False
M	0.0	False
M	0.0	False
F	0.0	False
M	6.0	True
M	2.0	False
M	1.0	False
F	6.0	False
F	-7.0	False
M	0.0	False
M	0.0	False
M	0.0	False
M	-1.0	True
M	5.0	False
M	1.0	False
M	-3.0	True
M	4.0	False
M	1.0	False
F	2.0	True
M	1.0	False
F	-1.0	False
M	0.0	False
M	0.0	False
M	0.0	False
M	-7.0	True
M	0.0	False
F	0.0	False
F	2.0	False
F	0.0	False
F	2.0	False
M	1.0	True
M	4.0	True
F	2.0	True
F	-1.0	True
M	-4.0	False
M	3.0	False
F	0.0	False
M	-2.0	False
M	-3.0	False
F	0.0	False
F	-5.0	False
M	0.0	False
M	0.0	False
M	2.0	False
M	-3.0	False
F	0.0	False
M	-1.0	True
M	5.0	False
F	2.0	False
F	0.0	False
F	1.0	False
M	3.0	False
M	1.0	False
M	-7.0	False
M	0.0	False
M	4.0	False
F	1.0	False
F	2.0	False
M	2.0	False
F	0.0	False
M	0.0	False
F	-2.0	False
F	-4.0	False
M	5.0	False
M	1.0	False
F	3.0	False
M	1.0	False
M	0.0	False
M	0.0	False
F	2.0	True
F	1.0	False
F	-2.0	True
M	-2.0	False
M	5.0	False
M	-4.0	False
F	6.0	False
M	-2.0	True
M	0.0	False
F	-1.0	False
M	0.0	False
F	-2.0	True
M	1.0	True
M	1.0	True
M	1.0	True
F	-1.0	True
M	-3.0	False
M	2.0	False
F	-1.0	True
F	0.0	False
M	1.0	True
M	0.0	False
M	1.0	False
M	2.0	False
M	0.0	False
M	0.0	False
M	-5.0	False
F	-6.0	False
M	-1.0	False
M	2.0	False
F	-6.0	False
F	0.0	False
M	0.0	False
M	-3.0	False
M	0.0	True
M	0.0	False
M	1.0	True
F	3.0	False
M	-2.0	False
M	0.0	False
F	0.0	True
M	1.0	True
M	-1.0	False
M	3.0	False
F	-3.0	False
F	0.0	False
M	-3.0	True
F	4.0	False
F	-3.0	True
F	0.0	False
M	4.0	False
M	1.0	False
M	1.0	False
M	3.0	False
M	-1.0	True
M	-1.0	False
M	0.0	False
M	0.0	False
M	0.0	False
M	0.0	False
F	0.0	False
M	-6.0	False
F	-5.0	False
M	0.0	False
M	-2.0	True
M	1.0	False
M	-5.0	False
M	0.0	False
M	0.0	False
M	0.0	False
M	-6.0	False
M	-1.0	False
M	-4.0	False
M	-3.0	False
M	6.0	False
M	-3.0	False
F	0.0	False
M	1.0	False
M	-3.0	False
M	-1.0	False
M	-4.0	True
M	-2.0	False
M	0.0	False
M	0.0	False
M	-1.0	False
F	0.0	False
M	1.0	True
M	1.0	False
F	2.0	False
M	-1.0	True
M	2.0	True
M	-4.0	True
M	2.0	False
F	0.0	True
M	-5.0	True
F	3.0	False
F	2.0	True
M	8.0	True
M	0.0	False
M	1.0	False
M	-3.0	True
M	-5.0	False
M	-3.0	False
M	0.0	False
M	2.0	False
M	0.0	False
F	0.0	False
F	0.0	False
M	2.0	False
F	-1.0	False
M	1.0	False
M	-2.0	False
M	-1.0	False
M	0.0	False
M	-3.0	False
M	0.0	False
F	0.0	False
F	-1.0	True
F	3.0	True
M	3.0	False
F	-3.0	False
M	-2.0	False
M	0.0	False
M	0.0	False
M	-3.0	True
M	4.0	False
M	-4.0	False
F	0.0	False
M	0.0	False
M	0.0	False
M	0.0	False
M	-5.0	False
F	-8.0	False
M	0.0	False
M	-1.0	True
M	2.0	False
F	-4.0	False
F	0.0	False
M	0.0	False
M	1.0	False
F	0.0	False
F	1.0	False
M	4.0	True
M	1.0	False
M	1.0	False
M	0.0	False
M	0.0	False
F	-2.0	True
M	0.0	False
M	-1.0	False
F	0.0	False
F	-3.0	False
F	0.0	False
M	0.0	False
M	3.0	False
M	0.0	False
M	0.0	False
M	1.0	True
M	0.0	False
F	3.0	True
M	3.0	False
M	-3.0	False
M	2.0	False
M	2.0	True
M	3.0	True
M	0.0	False
M	1.0	False
M	6.0	True
F	4.0	False
[truncated: 998,000+ more rows]
