# Supplementary material for: How recreational marathon runners hit the wall: A large-scale data analysis of late-race pacing collapse in the marathon
Source: PLoS One. 2021 May 19;16(5):e0251513. doi: 10.1371/journal.pone.0251513 (PMC8133477; doi:10.1371/journal.pone.0251513)
Supplement: S1 Datasets — Each individual result graph is associated with 4 different comma-separated files: (i) Raw—the (anonymised) raw data behind the means and standard deviations used for a particular result graph; (ii) Paired—the paired statistical significance results; (iii) Successive Male—the statistical significance results to compare successive groups (age and ability) for male runners; and (iv) Successive Female—the corresponding results for the statistical significance tests to compare successive groups (age and ability) of female runners. (ZIP) [file pone.0251513.s002.zip › S1_Datasets/fig_03_successive_F.csv]

years_from_pb	current_index	next_index	nobs(current)	nobs(next)	count(current)	count(next)	mean(current)	mean(next)	std(current)	std(next)	odds_ratio	chi2	p	dof	expected
-9.0	-9.0	-8.0	2548	3559	382	551	0.14992150706436422	0.15481876931722394	0.3570645405271299	0.3617826616078794	0.9627890530605816	0.23860524980680203	0.6252152965520567	1	[[ 389.27198297 543.72801703] [2158.72801703 3015.27198297]]
-8.0	-8.0	-7.0	3559	4800	551	698	0.15481876931722394	0.14541666666666667	0.3617826616078794	0.35255716534742765	1.0764999161738709	1.3484670750730259	0.2455462836576928	1	[[ 531.78502213 717.21497787] [3027.21497787 4082.78502213]]
-7.0	-7.0	-6.0	4800	7461	698	1139	0.14541666666666667	0.15266050127328776	0.35255716534742765	0.35968404534139886	0.9444751462808136	1.147057761457895	0.28416591118799095	1	[[ 719.15830683 1117.84169317] [4080.84169317 6343.15830683]]
-6.0	-6.0	-5.0	7461	11386	1139	1840	0.15266050127328776	0.1616019673282979	0.35968404534139886	0.3681014424678905	0.9347012846787616	2.641143613012878	0.10412856359529561	1	[[1179.30275375 1799.69724625] [6281.69724625 9586.30275375]]
-5.0	-5.0	-4.0	11386	15938	1840	2670	0.1616019673282979	0.1675241561049065	0.3681014424678905	0.37345490212397864	0.9578347618588015	1.6474914583124036	0.1993007011841278	1	[[ 1879.33172303 2630.66827697] [ 9506.66827697 13307.33172303]]
-4.0	-4.0	-3.0	15938	24978	2670	6575	0.1675241561049065	0.263231643846585	0.37345490212397864	0.44039585635859724	0.563246714987087	509.0275513598014	1.0322669819735255e-112	1	[[ 3601.20270799 5643.79729201] [12336.79729201 19334.20270799]]
-3.0	-3.0	-2.0	24978	39418	6575	10772	0.263231643846585	0.27327616824800854	0.44039585635859724	0.4456471052942271	0.9501119356478127	7.786864569415502	0.00526274482742126	1	[[ 6728.5757811 10618.4242189] [18249.4242189 28799.5757811]]
-2.0	-2.0	-1.0	39418	61299	10772	17470	0.27327616824800854	0.2849964926018369	0.4456471052942271	0.4514164552998342	0.9434111702286454	16.2742292232686	5.480426710310943e-05	1	[[11053.18025755 17188.81974245] [28364.81974245 44110.18025755]]
-1.0	-1.0	0.0	61299	203088	17470	3947	0.2849964926018369	0.019434924761679667	0.4514164552998342	0.13804818832149	20.11059408781033	44602.805338232094	0.0	1	[[ 4965.60225351 16451.39774649] [ 56333.39774649 186636.60225351]]
0.0	0.0	1.0	203088	70573	3947	14211	0.019434924761679667	0.20136596148668753	0.13804818832149	0.4010236773761046	0.07860826283791424	27979.486791040108	0.0	1	[[ 13475.3286146 4682.6713854] [189612.6713854 65890.3286146]]
1.0	1.0	2.0	70573	40024	14211	8452	0.20136596148668753	0.21117329602238658	0.4010236773761046	0.40814617130950265	0.9418480644010819	15.017393482436153	0.00010652483002217523	1	[[14461.47634203 8201.52365797] [56111.52365797 31822.47634203]]
2.0	2.0	3.0	40024	24455	8452	5063	0.21117329602238658	0.20703332651809445	0.40814617130950265	0.40518790908869023	1.0253498432108155	1.5455494863364951	0.21379366171527314	1	[[ 8389.15553901 5125.84446099] [31634.84446099 19329.15553901]]
3.0	3.0	4.0	24455	13865	5063	1760	0.20703332651809445	0.1269383339343671	0.40518790908869023	0.33291588582794696	1.7957151672198475	387.3166769694996	3.1772035640839243e-86	1	[[ 4354.29188413 2468.70811587] [20100.70811587 11396.29188413]]
4.0	4.0	5.0	13865	9077	1760	1071	0.1269383339343671	0.11799052550402116	0.33291588582794696	0.3226146738198746	1.0868609594464247	3.977957174771581	0.04609944000857027	1	[[ 1710.91513382 1120.08486618] [12154.08486618 7956.91513382]]
5.0	5.0	6.0	9077	5180	1071	634	0.11799052550402116	0.12239382239382239	0.3226146738198746	0.32777174199261544	0.9592107969496063	0.5662205227382089	0.45176470081421105	1	[[1085.52184892 619.47815108] [7991.47815108 4560.52184892]]
6.0	6.0	7.0	5180	3034	634	396	0.12239382239382239	0.13052076466710613	0.32777174199261544	0.3369310188126386	0.9290507361338861	1.0793497949796416	0.2988430568238739	1	[[ 649.54954955 380.45045045] [4530.45045045 2653.54954955]]
7.0	7.0	8.0	3034	2130	396	289	0.13052076466710613	0.13568075117370892	0.3369310188126386	0.34252965978195526	0.956260772158839	0.24649324666751096	0.6195551863584895	1	[[ 402.45739737 282.54260263] [2631.54260263 1847.45739737]]
8.0	8.0	9.0	2130	1341	289	176	0.13568075117370892	0.13124533929903057	0.34252965978195526	0.33779444898297156	1.0390999209915561	0.1039256433809383	0.7471686179847347	1	[[ 285.35004322 179.64995678] [1844.64995678 1161.35004322]]
