# Supplementary material for: How recreational marathon runners hit the wall: A large-scale data analysis of late-race pacing collapse in the marathon
Source: PLoS One. 2021 May 19;16(5):e0251513. doi: 10.1371/journal.pone.0251513 (PMC8133477; doi:10.1371/journal.pone.0251513)
Supplement: S1 Datasets — Each individual result graph is associated with 4 different comma-separated files: (i) Raw—the (anonymised) raw data behind the means and standard deviations used for a particular result graph; (ii) Paired—the paired statistical significance results; (iii) Successive Male—the statistical significance results to compare successive groups (age and ability) for male runners; and (iv) Successive Female—the corresponding results for the statistical significance tests to compare successive groups (age and ability) of female runners. (ZIP) [file pone.0251513.s002.zip › S1_Datasets/fig_03_successive_M.csv]

years_from_pb	current_index	next_index	nobs(current)	nobs(next)	count(current)	count(next)	mean(current)	mean(next)	std(current)	std(next)	odds_ratio	chi2	p	dof	expected
-9.0	-9.0	-8.0	5893	8181	1541	2159	0.26149669098930933	0.2639041681945972	0.43948714154965585	0.4407748929085745	0.9876472546522082	0.09040882039277331	0.7636580671444267	1	[[1549.24683814 2150.75316186] [4343.75316186 6030.24683814]]
-8.0	-8.0	-7.0	8181	10965	2159	2791	0.2639041681945972	0.25453716370269036	0.4407748929085745	0.43562059461647623	1.0499936873051527	2.0959013947780774	0.1476945821857095	1	[[2115.1128173 2834.8871827] [6065.8871827 8130.1128173]]
-7.0	-7.0	-6.0	10965	16319	2791	4182	0.25453716370269036	0.2562657025553036	0.43562059461647623	0.43658363712975407	0.9909517901940774	0.09411028711711163	0.7590153995803215	1	[[ 2802.33635097 4170.66364903] [ 8162.66364903 12148.33635097]]
-6.0	-6.0	-5.0	16319	25576	4182	6305	0.2562657025553036	0.24652017516421645	0.43658363712975407	0.4309933192919309	1.053153891956599	4.990255470430659	0.025490445190807308	1	[[ 4084.91115885 6402.08884115] [12234.08884115 19173.91115885]]
-5.0	-5.0	-4.0	25576	32971	6305	8843	0.24652017516421645	0.268205392617755	0.4309933192919309	0.4430318419868842	0.8926938414891458	35.20224429945234	2.9718087085668175e-09	1	[[ 6617.33731874 8530.66268126] [18958.66268126 24440.33731874]]
-4.0	-4.0	-3.0	32971	50511	8843	19106	0.268205392617755	0.3782542416503336	0.4430318419868842	0.48495631389990423	0.6024310185691664	1084.343017533392	8.353387356616534e-238	1	[[11038.38526868 16910.61473132] [21932.61473132 33600.38526868]]
-3.0	-3.0	-2.0	50511	73576	19106	29229	0.3782542416503336	0.3972626943568555	0.48495631389990423	0.48933454861072656	0.9230415784259731	45.427929394409674	1.583599964777688e-11	1	[[19675.30188497 28659.69811503] [30835.69811503 44916.30188497]]
-2.0	-2.0	-1.0	73576	114065	29229	47019	0.3972626943568555	0.412212335072108	0.48933454861072656	0.4922351572917496	0.9398297661325	41.37535258272764	1.2563147551834253e-10	1	[[29897.6388316 46350.3611684] [43678.3611684 67714.6388316]]
-1.0	-1.0	0.0	114065	363711	47019	12127	0.412212335072108	0.03334240647107181	0.4922351572917496	0.17952932634598565	20.33181928233153	114906.47855574985	0.0	1	[[ 14120.60984646 45025.39015354] [ 99944.39015354 318685.60984646]]
0.0	0.0	1.0	363711	135278	12127	42303	0.03334240647107181	0.31271160129511083	0.17952932634598565	0.4635996596992793	0.07580874280452746	79185.94554542641	0.0	1	[[ 39673.79988336 14756.20011664] [324037.20011664 120521.79988336]]
1.0	1.0	2.0	135278	74929	42303	24194	0.31271160129511083	0.32289233808004913	0.4635996596992793	0.4675850660526413	0.954124326167548	23.062615193838305	1.5681023155883456e-06	1	[[42793.91821395 23703.08178605] [92484.08178605 51225.91821395]]
2.0	2.0	3.0	74929	45852	24194	14983	0.32289233808004913	0.32676873418825786	0.4675850660526413	0.46903702039172374	0.9824801685002867	1.93273768957957	0.16445923886641967	1	[[24304.26501685 14872.73498315] [50624.73498315 30979.26501685]]
3.0	3.0	4.0	45852	26155	14983	5907	0.32676873418825786	0.22584591856241637	0.46903702039172374	0.4181461761549571	1.6637626864284802	823.1978499386701	4.881126903627487e-181	1	[[13302.15506826 7587.84493174] [32549.84493174 18567.15506826]]
4.0	4.0	5.0	26155	17558	5907	3818	0.22584591856241637	0.2174507347078255	0.4181461761549571	0.41252345979400895	1.0498702935356425	4.232016799209012	0.0396682778572846	1	[[ 5818.80390273 3906.19609727] [20336.19609727 13651.80390273]]
5.0	5.0	6.0	17558	10081	3818	2281	0.2174507347078255	0.22626723539331414	0.41252345979400895	0.41843487148348163	0.9502076198097441	2.843564065890184	0.09174052121382732	1	[[ 3874.46152176 2224.53847824] [13683.53847824 7856.46152176]]
6.0	6.0	7.0	10081	6083	2281	1374	0.22626723539331414	0.22587539043235247	0.41843487148348163	0.41819187956388065	1.0022420968163324	0.00146613994142019	0.969456298855064	1	[[2279.51342489 1375.48657511] [7801.48657511 4707.51342489]]
7.0	7.0	8.0	6083	4295	1374	990	0.22587539043235247	0.23050058207217694	0.41819187956388065	0.421202291334648	0.9740792936800584	0.2804365761043941	0.5964152120088477	1	[[1385.64386202 978.35613798] [4697.35613798 3316.64386202]]
8.0	8.0	9.0	4295	2763	990	651	0.23050058207217694	0.23561346362649294	0.421202291334648	0.4244584380943532	0.9717994659676373	0.2184951785528063	0.6401889165987814	1	[[ 998.59662794 642.40337206] [3296.40337206 2120.59662794]]
