# Supplementary material for: How recreational marathon runners hit the wall: A large-scale data analysis of late-race pacing collapse in the marathon
Source: PLoS One. 2021 May 19;16(5):e0251513. doi: 10.1371/journal.pone.0251513 (PMC8133477; doi:10.1371/journal.pone.0251513)
Supplement: S1 Datasets — Each individual result graph is associated with 4 different comma-separated files: (i) Raw—the (anonymised) raw data behind the means and standard deviations used for a particular result graph; (ii) Paired—the paired statistical significance results; (iii) Successive Male—the statistical significance results to compare successive groups (age and ability) for male runners; and (iv) Successive Female—the corresponding results for the statistical significance tests to compare successive groups (age and ability) of female runners. (ZIP) [file pone.0251513.s002.zip › S1_Datasets/fig_04_a_paired.csv]

years_from_pb	index	nobs(M)	nobs(F)	count(M)	count(F)	mean(M)	mean(F)	std(M)	std(F)	odds_ratio	chi2	p	dof	expected
-9.0	-9.0	1401	600	361	84	0.25767309064953603	0.14	0.4375091952303219	0.347276549265062	2.1322802197802195	32.960287501456584	9.40607005981362e-09	1	[[ 311.56671664 133.43328336] [1089.43328336 466.56671664]]
-8.0	-8.0	1998	800	525	107	0.2627627627627628	0.13375	0.44024481600787474	0.34059645466616933	2.3083731465443402	53.64265050014186	2.4048163025328895e-13	1	[[ 451.29949964 180.70050036] [1546.70050036 619.29949964]]
-7.0	-7.0	2571	1079	614	145	0.23881758070789577	0.13438368860055608	0.42644399025778895	0.34122224537029633	2.020953958381055	49.69590073325219	1.7952061029245505e-12	1	[[ 534.62712329 224.37287671] [2036.37287671 854.62712329]]
-6.0	-6.0	3599	1595	909	218	0.25257015837732705	0.13667711598746082	0.4345468226648392	0.343613892835066	2.1344650591726064	86.68896284478816	1.2700362669132207e-20	1	[[ 780.91509434 346.08490566] [2818.08490566 1248.91509434]]
-5.0	-5.0	5298	2265	1363	340	0.2572668931672329	0.15011037527593818	0.43716897444458114	0.35725845110525006	1.961114433066746	103.8104498210371	2.226278519540309e-24	1	[[1192.97818326 510.02181674] [4105.02181674 1754.97818326]]
-4.0	-4.0	7039	3248	1904	464	0.270492967751101	0.14285714285714285	0.4442460573251917	0.349980986642822	2.2247322297955208	203.59941170696703	3.4228966487784473e-46	1	[[1620.33168076 747.66831924] [5418.66831924 2500.33168076]]
-3.0	-3.0	11558	5141	4556	1124	0.39418584530195533	0.21863450690527134	0.4886962530636388	0.41336024890782036	2.3253971158215094	487.80135495283287	4.287601430348329e-108	1	[[3931.33960117 1748.66039883] [7626.66039883 3392.33960117]]
-2.0	-2.0	17200	8491	7132	1987	0.4146511627906977	0.23401248380638323	0.4926760479038869	0.4234049531818009	2.3187332680300377	809.3653764667981	4.96448713910119e-178	1	[[ 6105.12630882 3013.87369118] [11094.87369118 5477.12630882]]
-1.0	-1.0	26935	13190	11641	3167	0.4321886021904585	0.24010614101592115	0.49538946854739185	0.4271639216423635	2.4089005476865624	1402.129740525798	7.23822636078674e-307	1	[[ 9940.27364486 4867.72635514] [16994.72635514 8322.27364486]]
0.0	0.0	97852	46328	3268	797	0.03339737562850018	0.017203419098601277	0.17967281608328264	0.13003009816594777	1.973845876617371	300.34863935280424	2.7657616014339607e-67	1	[[ 2758.83187682 1306.16812318] [95093.16812318 45021.83187682]]
1.0	1.0	38070	17150	11361	2261	0.29842395587076437	0.13183673469387755	0.45757250584737164	0.33832304721444506	2.8010695945882507	1764.7895564078576	0.0	1	[[ 9391.33538573 4230.66461427] [28678.66461427 12919.33538573]]
2.0	2.0	19954	10001	6328	1580	0.31712939761451336	0.15798420157984203	0.4653699562776392	0.36474442579755073	2.4751679124235677	867.5687525461399	1.1018640299704788e-190	1	[[ 5267.7760641 2640.2239359] [14686.2239359 7360.7760641]]
3.0	3.0	11107	6155	3726	994	0.33546412172503826	0.16149471974004875	0.47217371539379416	0.368016547847378	2.621048878285292	602.4518114401205	4.9035694711727785e-133	1	[[3037.02004403 1682.97995597] [8069.97995597 4472.02004403]]
4.0	4.0	5815	3540	1459	406	0.25090283748925196	0.11468926553672316	0.4335699838253338	0.3186915882096945	2.585475217920359	254.9333882103222	2.182517109303788e-57	1	[[1159.27044361 705.72955639] [4655.72955639 2834.27044361]]
5.0	5.0	3671	2274	893	289	0.24325796785617	0.12708883025505716	0.42910801429286444	0.3331457128897878	2.207912640345174	118.23435989916074	1.540652218022841e-27	1	[[ 729.87754415 452.12245585] [2941.12245585 1821.87754415]]
6.0	6.0	2198	1319	525	169	0.23885350318471338	0.1281273692191054	0.4264800787208657	0.3343583470624855	2.13537669282761	63.11078629872296	1.954011364133907e-15	1	[[ 433.72533409 260.27466591] [1764.27466591 1058.72533409]]
7.0	7.0	1367	785	311	112	0.22750548646671542	0.14267515923566879	0.41937500882850176	0.349964251391549	1.7696749864718615	22.18806098145432	2.472062553258937e-06	1	[[ 268.69934944 154.30065056] [1098.30065056 630.69934944]]
8.0	8.0	870	526	221	75	0.2540229885057471	0.14258555133079848	0.43556098443561264	0.3499825401092382	2.047683615819209	23.702680275911035	1.1242585318367764e-06	1	[[184.46991404 111.53008596] [685.53008596 414.46991404]]
9.0	9.0	495	317	113	45	0.22828282828282828	0.14195583596214512	0.4201504463630012	0.3495566241489401	1.788016288539849	8.646641704541748	0.0032766475521901137	1	[[ 96.31773399 61.68226601] [398.68226601 255.31773399]]
