# Supplementary material for: How recreational marathon runners hit the wall: A large-scale data analysis of late-race pacing collapse in the marathon
Source: PLoS One. 2021 May 19;16(5):e0251513. doi: 10.1371/journal.pone.0251513 (PMC8133477; doi:10.1371/journal.pone.0251513)
Supplement: S1 Datasets — Each individual result graph is associated with 4 different comma-separated files: (i) Raw—the (anonymised) raw data behind the means and standard deviations used for a particular result graph; (ii) Paired—the paired statistical significance results; (iii) Successive Male—the statistical significance results to compare successive groups (age and ability) for male runners; and (iv) Successive Female—the corresponding results for the statistical significance tests to compare successive groups (age and ability) of female runners. (ZIP) [file pone.0251513.s002.zip › S1_Datasets/fig_04_a_successive_F.csv]

years_from_pb	current_index	next_index	nobs(current)	nobs(next)	count(current)	count(next)	mean(current)	mean(next)	std(current)	std(next)	odds_ratio	chi2	p	dof	expected
-9.0	-9.0	-8.0	600	800	84	107	0.14	0.13375	0.347276549265062	0.34059645466616933	1.0543360139100195	0.06681635840561632	0.7960298428399465	1	[[ 81.85714286 109.14285714] [518.14285714 690.85714286]]
-8.0	-8.0	-7.0	800	1079	107	145	0.13375	0.13438368860055608	0.34059645466616933	0.34122224537029633	0.9945564014529533	0.0008179119941213185	0.9771842814570404	1	[[107.29111229 144.70888771] [692.70888771 934.29111229]]
-7.0	-7.0	-6.0	1079	1595	145	218	0.13438368860055608	0.13667711598746082	0.34122224537029633	0.343613892835066	0.9806150914484411	0.012616930623289814	0.9105656318742825	1	[[ 146.47606582 216.52393418] [ 932.52393418 1378.47606582]]
-6.0	-6.0	-5.0	1595	2265	218	340	0.13667711598746082	0.15011037527593818	0.343613892835066	0.35725845110525006	0.8963432867700459	1.2592703459236136	0.2617892493390372	1	[[ 230.57253886 327.42746114] [1364.42746114 1937.57253886]]
-5.0	-5.0	-4.0	2265	3248	340	464	0.15011037527593818	0.14285714285714285	0.35725845110525006	0.349980986642822	1.0597402597402596	0.5068508022478765	0.4765053067206898	1	[[ 330.32105931 473.67894069] [1934.67894069 2774.32105931]]
-4.0	-4.0	-3.0	3248	5141	464	1124	0.14285714285714285	0.21863450690527134	0.349980986642822	0.41336024890782036	0.5956405693950179	73.98529697458743	7.870104439414155e-18	1	[[ 614.83180355 973.16819645] [2633.16819645 4167.83180355]]
-3.0	-3.0	-2.0	5141	8491	1124	1987	0.21863450690527134	0.23401248380638323	0.41336024890782036	0.4234049531818009	0.915898072347029	4.212529304927982	0.040126462771529085	1	[[1173.24317782 1937.75682218] [3967.75682218 6553.24317782]]
-2.0	-2.0	-1.0	8491	13190	1987	3167	0.23401248380638323	0.24010614101592115	0.4234049531818009	0.4271639216423635	0.9668675874475829	1.0251628948031513	0.3112974785497633	1	[[ 2018.47765324 3135.52234676] [ 6472.52234676 10054.47765324]]
-1.0	-1.0	0.0	13190	46328	3167	797	0.24010614101592115	0.017203419098601277	0.4271639216423635	0.13003009816594777	18.05091413963693	8202.167774294157	0.0	1	[[ 878.4764273 3085.5235727] [12311.5235727 43242.4764273]]
0.0	0.0	1.0	46328	17150	797	2261	0.017203419098601277	0.13183673469387755	0.13003009816594777	0.33832304721444506	0.1152699487635172	3584.5255526471237	0.0	1	[[ 2231.81297457 826.18702543] [44096.18702543 16323.81297457]]
1.0	1.0	2.0	17150	10001	2261	1580	0.13183673469387755	0.15798420157984203	0.33832304721444506	0.36474442579755073	0.8093597686168787	35.345391788153805	2.761211081530392e-09	1	[[ 2426.17767301 1414.82232699] [14723.82232699 8586.17767301]]
2.0	2.0	3.0	10001	6155	1580	994	0.15798420157984203	0.16149471974004875	0.36474442579755073	0.368016547847378	0.9741837797955052	0.3248505251262733	0.5687071348977188	1	[[1593.37546422 980.62453578] [8407.62453578 5174.37546422]]
3.0	3.0	4.0	6155	3540	994	406	0.16149471974004875	0.11468926553672316	0.368016547847378	0.3186915882096945	1.4867073341840995	39.47200405676039	3.3279650297992e-10	1	[[ 888.80866426 511.19133574] [5266.19133574 3028.80866426]]
4.0	4.0	5.0	3540	2274	406	289	0.11468926553672316	0.12708883025505716	0.3186915882096945	0.3331457128897878	0.889794485307919	1.9065122283078906	0.16735120118684557	1	[[ 423.16821465 271.83178535] [3116.83178535 2002.16821465]]
5.0	5.0	6.0	2274	1319	289	169	0.12708883025505716	0.1281273692191054	0.3331457128897878	0.3343583470624855	0.9907143815301145	0.0014503713302480876	0.9696209146905911	1	[[ 289.86696354 168.13303646] [1984.13303646 1150.86696354]]
6.0	6.0	7.0	1319	785	169	112	0.1281273692191054	0.14267515923566879	0.3343583470624855	0.349964251391549	0.883051242236025	0.778711450468312	0.3775355139334443	1	[[ 176.15922053 104.84077947] [1142.84077947 680.15922053]]
7.0	7.0	8.0	785	526	112	75	0.14267515923566879	0.14258555133079848	0.349964251391549	0.3499825401092382	1.0007330361565132	0.005778548742715178	0.9394057592984612	1	[[111.97177727 75.02822273] [673.02822273 450.97177727]]
8.0	8.0	9.0	526	317	75	45	0.14258555133079848	0.14195583596214512	0.3499825401092382	0.3495566241489401	1.0051736881005173	0.0058372790291319684	0.9390992085921397	1	[[ 74.87544484 45.12455516] [451.12455516 271.87544484]]
