# Supplementary material for: How recreational marathon runners hit the wall: A large-scale data analysis of late-race pacing collapse in the marathon
Source: PLoS One. 2021 May 19;16(5):e0251513. doi: 10.1371/journal.pone.0251513 (PMC8133477; doi:10.1371/journal.pone.0251513)
Supplement: S1 Datasets — Each individual result graph is associated with 4 different comma-separated files: (i) Raw—the (anonymised) raw data behind the means and standard deviations used for a particular result graph; (ii) Paired—the paired statistical significance results; (iii) Successive Male—the statistical significance results to compare successive groups (age and ability) for male runners; and (iv) Successive Female—the corresponding results for the statistical significance tests to compare successive groups (age and ability) of female runners. (ZIP) [file pone.0251513.s002.zip › S1_Datasets/fig_04_a_successive_M.csv]

years_from_pb	current_index	next_index	nobs(current)	nobs(next)	count(current)	count(next)	mean(current)	mean(next)	std(current)	std(next)	odds_ratio	chi2	p	dof	expected
-9.0	-9.0	-8.0	1401	1998	361	525	0.25767309064953603	0.2627627627627628	0.4375091952303219	0.44024481600787474	0.9739065934065932	0.08586293777126497	0.7695039724922994	1	[[ 365.19152692 520.80847308] [1035.80847308 1477.19152692]]
-8.0	-8.0	-7.0	1998	2571	525	614	0.2627627627627628	0.23881758070789577	0.44024481600787474	0.42644399025778895	1.1360017779310985	3.317824534027683	0.06853245902089398	1	[[ 498.07879186 640.92120814] [1499.92120814 1930.07879186]]
-7.0	-7.0	-6.0	2571	3599	614	909	0.23881758070789577	0.25257015837732705	0.42644399025778895	0.4345468226648392	0.9284658665151135	1.4526066791376797	0.22811014893937873	1	[[ 634.62447326 888.37552674] [1936.37552674 2710.62447326]]
-6.0	-6.0	-5.0	3599	5298	909	1363	0.25257015837732705	0.2572668931672329	0.4345468226648392	0.43716897444458114	0.9755745990012195	0.22453344584852009	0.6356071599176472	1	[[ 919.0657525 1352.9342475] [2679.9342475 3945.0657525]]
-5.0	-5.0	-4.0	5298	7039	1363	1904	0.2572668931672329	0.270492967751101	0.43716897444458114	0.4442460573251917	0.9341672183485845	2.648541269300973	0.10364496546353857	1	[[1402.98014104 1864.01985896] [3895.01985896 5174.98014104]]
-4.0	-4.0	-3.0	7039	11558	1904	4556	0.270492967751101	0.39418584530195533	0.4442460573251917	0.4886962530636388	0.5698556874827421	294.69930411265887	4.705960941797828e-66	1	[[2445.12233156 4014.87766844] [4593.87766844 7543.12233156]]
-3.0	-3.0	-2.0	11558	17200	4556	7132	0.39418584530195533	0.4146511627906977	0.4886962530636388	0.4926760479038869	0.9185302877168496	11.916749342618669	0.0005563147152711695	1	[[ 4697.47214688 6990.52785312] [ 6860.52785312 10209.47214688]]
-2.0	-2.0	-1.0	17200	26935	7132	11641	0.4146511627906977	0.4321886021904585	0.4926760479038869	0.49538946854739185	0.9306768778593684	13.13655186760694	0.00028959031484117814	1	[[ 7316.08927155 11456.91072845] [ 9883.91072845 15478.08927155]]
-1.0	-1.0	0.0	26935	97852	11641	3268	0.4321886021904585	0.03339737562850018	0.49538946854739185	0.17967281608328264	22.02950973646036	31925.40371713145	0.0	1	[[ 3218.07491966 11690.92508034] [23716.92508034 86161.07491966]]
0.0	0.0	1.0	97852	38070	3268	11361	0.03339737562850018	0.29842395587076437	0.17967281608328264	0.45757250584737164	0.08122794003560259	20040.614537489764	0.0	1	[[10531.60568561 4097.39431439] [87320.39431439 33972.60568561]]
1.0	1.0	2.0	38070	19954	11361	6328	0.29842395587076437	0.31712939761451336	0.45757250584737164	0.4653699562776392	0.9159269670460093	21.52761275323502	3.487704019456719e-06	1	[[11605.89118296 6083.10881704] [26464.10881704 13870.89118296]]
2.0	2.0	3.0	19954	11107	6328	3726	0.31712939761451336	0.33546412172503826	0.4653699562776392	0.47217371539379416	0.9199631691457846	10.873314688716658	0.0009755976492656573	1	[[ 6458.82347639 3595.17652361] [13495.17652361 7511.82347639]]
3.0	3.0	4.0	11107	5815	3726	1459	0.33546412172503826	0.25090283748925196	0.47217371539379416	0.4335699838253338	1.507163001831481	128.02323787653035	1.1093645664030017e-29	1	[[3403.24991136 1781.75008864] [7703.75008864 4033.24991136]]
4.0	4.0	5.0	5815	3671	1459	893	0.25090283748925196	0.24325796785617	0.4335699838253338	0.42910801429286444	1.0419531772987949	0.6649187245796556	0.4148288003911327	1	[[1441.79633144 910.20366856] [4373.20366856 2760.79633144]]
5.0	5.0	6.0	3671	2198	893	525	0.24325796785617	0.23885350318471338	0.42910801429286444	0.4264800787208657	1.0243676505879526	0.12251049677206088	0.7263274441696755	1	[[ 886.9446243 531.0553757] [2784.0553757 1666.9446243]]
6.0	6.0	7.0	2198	1367	525	311	0.23885350318471338	0.22750548646671542	0.4264800787208657	0.41937500882850176	1.0655329682896315	0.5430607304466153	0.4611670212912746	1	[[ 515.43562412 320.56437588] [1682.56437588 1046.43562412]]
7.0	7.0	8.0	1367	870	311	221	0.22750548646671542	0.2540229885057471	0.41937500882850176	0.43556098443561264	0.8648661387631976	1.9187473359528933	0.1659948190423652	1	[[ 325.09789897 206.90210103] [1041.90210103 663.09789897]]
8.0	8.0	9.0	870	495	221	113	0.2540229885057471	0.22828282828282828	0.43556098443561264	0.4201504463630012	1.151151533332424	0.9960439838528776	0.3182696451387558	1	[[212.87912088 121.12087912] [657.12087912 373.87912088]]
