# Supplementary material for: How recreational marathon runners hit the wall: A large-scale data analysis of late-race pacing collapse in the marathon
Source: PLoS One. 2021 May 19;16(5):e0251513. doi: 10.1371/journal.pone.0251513 (PMC8133477; doi:10.1371/journal.pone.0251513)
Supplement: S1 Datasets — Each individual result graph is associated with 4 different comma-separated files: (i) Raw—the (anonymised) raw data behind the means and standard deviations used for a particular result graph; (ii) Paired—the paired statistical significance results; (iii) Successive Male—the statistical significance results to compare successive groups (age and ability) for male runners; and (iv) Successive Female—the corresponding results for the statistical significance tests to compare successive groups (age and ability) of female runners. (ZIP) [file pone.0251513.s002.zip › S1_Datasets/fig_04_b_paired.csv]

years_from_pb	index	nobs(M)	nobs(F)	count(M)	count(F)	mean(M)	mean(F)	std(M)	std(F)	odds_ratio	chi2	p	dof	expected
-9.0	-9.0	3044	659	742	91	0.24375821287779237	0.13808801213960548	0.42941905518639156	0.3452543903642635	2.0118960101583903	34.091167134749966	5.2589443731878344e-09	1	[[ 684.75614367 148.24385633] [2359.24385633 510.75614367]]
-8.0	-8.0	4257	941	1006	125	0.23631665492130607	0.13283740701381508	0.4248688002789355	0.33957940838517686	2.020045524454014	47.86699885570993	4.561350678709627e-12	1	[[ 926.25375144 204.74624856] [3330.74624856 736.25375144]]
-7.0	-7.0	5832	1252	1429	159	0.24502743484224965	0.1269968051118211	0.43014034466133516	0.3331024476002819	2.2310360146098214	81.88709174398922	1.4408728210280476e-19	1	[[1307.34274421 280.65725579] [4524.65725579 971.34274421]]
-6.0	-6.0	8740	1988	2040	258	0.2334096109839817	0.12977867203219315	0.42302486843820647	0.3361443229415678	2.0416522040958007	102.720340509139	3.8596119984917874e-24	1	[[1872.15883669 425.84116331] [6867.84116331 1562.15883669]]
-5.0	-5.0	13867	3015	3026	372	0.21821590827143578	0.12338308457711443	0.4130496688787114	0.3289309726727606	1.9831419551225782	137.94876615127936	7.47814827181295e-32	1	[[ 2791.14240019 606.85759981] [11075.85759981 2408.14240019]]
-4.0	-4.0	17296	4204	4161	572	0.2405758556891767	0.13606089438629876	0.42744552523576423	0.3428939998383721	2.01148801712182	214.57660098520557	1.3785772267323245e-48	1	[[ 3807.53339535 925.46660465] [13488.46660465 3278.53339535]]
-3.0	-3.0	24200	5560	7535	933	0.31136363636363634	0.16780575539568346	0.4630606686588658	0.3737273133367615	2.2423107262494733	456.99398531402403	2.1679865914309408e-101	1	[[ 6885.94086022 1582.05913978] [17314.05913978 3977.94086022]]
-2.0	-2.0	33843	8282	11077	1384	0.3273054989214904	0.1671093938662159	0.46923673696089935	0.37309603584199874	2.425060200308847	818.950685720605	4.091670090979588e-180	1	[[10011.10084273 2449.89915727] [23831.89915727 5832.10084273]]
-1.0	-1.0	50072	12009	16828	2155	0.3360760504872983	0.1794487467732534	0.4723699768476574	0.38374360770484983	2.31464564475951	1118.6317725203958	2.9471759821947293e-245	1	[[15310.91277525 3672.08722475] [34761.08722475 8336.91277525]]
0.0	0.0	155024	37477	5023	645	0.0324014346165755	0.01721055580756197	0.17706434957275408	0.13005692566955168	1.9122057119102414	243.18194976543057	7.960073307472513e-55	1	[[ 4564.52710376 1103.47289624] [150459.47289624 36373.52710376]]
1.0	1.0	58283	13607	13950	1471	0.23934938146629378	0.10810612184904829	0.42669002666693084	0.3105258037387511	2.596031643158953	1126.9486595040007	4.5899860917074083e-247	1	[[12502.18588121 2918.81411879] [45780.81411879 10688.18588121]]
2.0	2.0	35628	8498	9139	1001	0.25651173234534635	0.11779242174629324	0.4367136551270093	0.3223811362571809	2.5839645272994964	745.2159888010581	4.401718487762577e-164	1	[[ 8187.18941214 1952.81058786] [27440.81058786 6545.18941214]]
3.0	3.0	23796	6002	6249	722	0.2626071608673727	0.12029323558813729	0.44005997087627885	0.32533122698211103	2.6043801317458914	540.8801244383744	1.2132871003064824e-119	1	[[ 5566.88086449 1404.11913551] [18229.11913551 4597.88086449]]
4.0	4.0	15078	4014	2937	353	0.19478710704337446	0.08794220229197808	0.39604986164703143	0.2832461093866327	2.508848928769676	252.98166564878537	5.813327233634994e-57	1	[[ 2598.29352608 691.70647392] [12479.70647392 3322.29352608]]
5.0	5.0	10675	2830	2044	225	0.19147540983606556	0.07950530035335689	0.3934807250323651	0.2705736070909114	2.741858159863026	199.8348645095714	2.269176254701225e-45	1	[[1793.52647168 475.47352832] [8881.47352832 2354.52647168]]
6.0	6.0	6138	1617	1286	138	0.20951449983708048	0.08534322820037106	0.40699528378698885	0.2794782029222166	2.8405946449693533	130.81018241513544	2.724521447629149e-30	1	[[1127.08085106 296.91914894] [5010.91914894 1320.08085106]]
7.0	7.0	3700	944	809	89	0.21864864864864864	0.09427966101694915	0.41338553788370314	0.29237229525804165	2.688292608987987	73.78883437583993	8.693697552289957e-18	1	[[ 715.46080965 182.53919035] [2984.53919035 761.46080965]]
8.0	8.0	2740	719	589	78	0.21496350364963504	0.10848400556328233	0.41087200848540745	0.31120720906211985	2.250289072464805	40.806543892124054	1.6806934861514248e-10	1	[[ 528.3550159 138.6449841] [2211.6449841 580.3550159]]
9.0	9.0	1794	474	419	47	0.23355629877369008	0.09915611814345991	0.42321104792304054	0.29918727985948806	2.768479690522244	40.666930010846606	1.8051644858296162e-10	1	[[ 368.60846561 97.39153439] [1425.39153439 376.60846561]]
