# Supplementary material for: How recreational marathon runners hit the wall: A large-scale data analysis of late-race pacing collapse in the marathon
Source: PLoS One. 2021 May 19;16(5):e0251513. doi: 10.1371/journal.pone.0251513 (PMC8133477; doi:10.1371/journal.pone.0251513)
Supplement: S1 Datasets — Each individual result graph is associated with 4 different comma-separated files: (i) Raw—the (anonymised) raw data behind the means and standard deviations used for a particular result graph; (ii) Paired—the paired statistical significance results; (iii) Successive Male—the statistical significance results to compare successive groups (age and ability) for male runners; and (iv) Successive Female—the corresponding results for the statistical significance tests to compare successive groups (age and ability) of female runners. (ZIP) [file pone.0251513.s002.zip › S1_Datasets/fig_04_b_successive_F.csv]

years_from_pb	current_index	next_index	nobs(current)	nobs(next)	count(current)	count(next)	mean(current)	mean(next)	std(current)	std(next)	odds_ratio	chi2	p	dof	expected
-9.0	-9.0	-8.0	659	941	91	125	0.13808801213960548	0.13283740701381508	0.3452543903642635	0.33957940838517686	1.045859154929578	0.052060918774856	0.8195151562816506	1	[[ 88.965 127.035] [570.035 813.965]]
-8.0	-8.0	-7.0	941	1252	125	159	0.13283740701381508	0.1269968051118211	0.33957940838517686	0.3331024476002819	1.0530352077938092	0.1148820195973099	0.7346530456276463	1	[[ 121.8622891 162.1377109] [ 819.1377109 1089.8622891]]
-7.0	-7.0	-6.0	1252	1988	159	258	0.1269968051118211	0.12977867203219315	0.3331024476002819	0.3361443229415678	0.9754462860911937	0.031108881667290877	0.8599976935940709	1	[[ 161.13703704 255.86296296] [1090.86296296 1732.13703704]]
-6.0	-6.0	-5.0	1988	3015	258	372	0.12977867203219315	0.12338308457711443	0.3361443229415678	0.3289309726727606	1.0595655416744358	0.38901020876611553	0.532820137318377	1	[[ 250.33779732 379.66220268] [1737.66220268 2635.33779732]]
-5.0	-5.0	-4.0	3015	4204	372	572	0.12338308457711443	0.13606089438629876	0.3289309726727606	0.3428939998383721	0.8937078812220696	2.3724490947113264	0.12349317527452475	1	[[ 394.25959274 549.74040726] [2620.74040726 3654.25959274]]
-4.0	-4.0	-3.0	4204	5560	572	933	0.13606089438629876	0.16780575539568346	0.3428939998383721	0.3737273133367615	0.7810305914793357	18.2605762744352	1.9265328561470863e-05	1	[[ 647.99467431 857.00532569] [3556.00532569 4702.99467431]]
-3.0	-3.0	-2.0	5560	8282	933	1384	0.16780575539568346	0.1671093938662159	0.3737273133367615	0.37309603584199874	1.005007364414201	0.007117461706377606	0.932766194037985	1	[[ 930.68342725 1386.31657275] [4629.31657275 6895.68342725]]
-2.0	-2.0	-1.0	8282	12009	1384	2155	0.1671093938662159	0.1794487467732534	0.37309603584199874	0.38374360770484983	0.9174410821523306	5.097682043048254	0.023957838359706458	1	[[1444.48267705 2094.51732295] [6837.51732295 9914.48267705]]
-1.0	-1.0	0.0	12009	37477	2155	645	0.1794487467732534	0.01721055580756197	0.38374360770484983	0.13005692566955168	12.48821318380133	4481.476491685506	0.0	1	[[ 679.48914845 2120.51085155] [11329.51085155 35356.48914845]]
0.0	0.0	1.0	37477	13607	645	1471	0.01721055580756197	0.10810612184904829	0.13005692566955168	0.3105258037387511	0.1444765318013302	2074.86911263044	0.0	1	[[ 1552.3712317 563.6287683] [35924.6287683 13043.3712317]]
1.0	1.0	2.0	13607	8498	1471	1001	0.10810612184904829	0.11779242174629324	0.3105258037387511	0.3223811362571809	0.9078007523129475	4.844362412038825	0.02773664442119151	1	[[ 1521.66948654 950.33051346] [12085.33051346 7547.66948654]]
2.0	2.0	3.0	8498	6002	1001	722	0.11779242174629324	0.12029323558813729	0.3223811362571809	0.32533122698211103	0.976434895287755	0.18689653385400012	0.6655122557928466	1	[[1009.79682759 713.20317241] [7488.20317241 5288.79682759]]
3.0	3.0	4.0	6002	4014	722	353	0.12029323558813729	0.08794220229197808	0.32533122698211103	0.2832461093866327	1.4181700145935274	25.93882841416967	3.52408944470166e-07	1	[[ 644.18430511 430.81569489] [5357.81569489 3583.18430511]]
4.0	4.0	5.0	4014	2830	353	225	0.08794220229197808	0.07950530035335689	0.2832461093866327	0.2705736070909114	1.1163495098485539	1.4208266676479222	0.2332673855667031	1	[[ 338.99649328 239.00350672] [3675.00350672 2590.99649328]]
5.0	5.0	6.0	2830	1617	225	138	0.07950530035335689	0.08534322820037106	0.2705736070909114	0.2794782029222166	0.9256863890511556	0.39319599432539754	0.5306242174361568	1	[[ 231.00742073 131.99257927] [2598.99257927 1485.00742073]]
6.0	6.0	7.0	1617	944	138	89	0.08534322820037106	0.09427966101694915	0.2794782029222166	0.29237229525804165	0.896369396266837	0.4838078751142612	0.48670254966807014	1	[[ 143.32643499 83.67356501] [1473.67356501 860.32643499]]
7.0	7.0	8.0	944	719	89	78	0.09427966101694915	0.10848400556328233	0.29237229525804165	0.31120720906211985	0.8554355975408607	0.761107181275235	0.3829822550753661	1	[[ 94.79735418 72.20264582] [849.20264582 646.79735418]]
8.0	8.0	9.0	719	474	78	47	0.10848400556328233	0.09915611814345991	0.31120720906211985	0.29918727985948806	1.1055199654794703	0.17487696452940432	0.6758133739187288	1	[[ 75.33528919 49.66471081] [643.66471081 424.33528919]]
