# Supplementary material for: How recreational marathon runners hit the wall: A large-scale data analysis of late-race pacing collapse in the marathon
Source: PLoS One. 2021 May 19;16(5):e0251513. doi: 10.1371/journal.pone.0251513 (PMC8133477; doi:10.1371/journal.pone.0251513)
Supplement: S1 Datasets — Each individual result graph is associated with 4 different comma-separated files: (i) Raw—the (anonymised) raw data behind the means and standard deviations used for a particular result graph; (ii) Paired—the paired statistical significance results; (iii) Successive Male—the statistical significance results to compare successive groups (age and ability) for male runners; and (iv) Successive Female—the corresponding results for the statistical significance tests to compare successive groups (age and ability) of female runners. (ZIP) [file pone.0251513.s002.zip › S1_Datasets/fig_04_b_successive_M.csv]

years_from_pb	current_index	next_index	nobs(current)	nobs(next)	count(current)	count(next)	mean(current)	mean(next)	std(current)	std(next)	odds_ratio	chi2	p	dof	expected
-9.0	-9.0	-8.0	3044	4257	742	1006	0.24375821287779237	0.23631665492130607	0.42941905518639156	0.4248688002789355	1.0416398222308203	0.4996535804353162	0.4796523754864841	1	[[ 728.79222024 1019.20777976] [2315.20777976 3237.79222024]]
-8.0	-8.0	-7.0	4257	5832	1006	1429	0.23631665492130607	0.24502743484224965	0.4248688002789355	0.43014034466133516	0.953449000673529	0.972736510027821	0.32399864818631335	1	[[1027.4353256 1407.5646744] [3229.5646744 4424.4353256]]
-7.0	-7.0	-6.0	5832	8740	1429	2040	0.24502743484224965	0.2334096109839817	0.43014034466133516	0.42302486843820647	1.0659287562401747	2.539217529188458	0.11104980706815976	1	[[1388.36178973 2080.63821027] [4443.63821027 6659.36178973]]
-6.0	-6.0	-5.0	8740	13867	2040	3026	0.2334096109839817	0.21821590827143578	0.42302486843820647	0.4130496688787114	1.090826765051149	7.030665200115603	0.008012558446274567	1	[[ 1958.54558323 3107.45441677] [ 6781.45441677 10759.54558323]]
-5.0	-5.0	-4.0	13867	17296	3026	4161	0.21821590827143578	0.2405758556891767	0.4130496688787114	0.42744552523576423	0.8811136729569962	21.560425918810427	3.4285375265236792e-06	1	[[ 3198.09161506 3988.90838494] [10668.90838494 13307.09161506]]
-4.0	-4.0	-3.0	17296	24200	4161	7535	0.2405758556891767	0.31136363636363634	0.42744552523576423	0.4630606686588658	0.7006315660782609	249.35713494089993	3.585838838859928e-56	1	[[ 4875.02448429 6820.97551571] [12420.97551571 17379.02448429]]
-3.0	-3.0	-2.0	24200	33843	7535	11077	0.31136363636363634	0.3273054989214904	0.4630606686588658	0.46923673696089935	0.9292712786670919	16.388851708392785	5.1587758336884525e-05	1	[[ 7759.94349017 10852.05650983] [16440.05650983 22990.94349017]]
-2.0	-2.0	-1.0	33843	50072	11077	16828	0.3273054989214904	0.3360760504872983	0.46923673696089935	0.4723699768476574	0.9612053834214681	6.9591158255546475	0.00833932340062305	1	[[11254.11326938 16650.88673062] [22588.88673062 33421.11326938]]
-1.0	-1.0	0.0	50072	155024	16828	5023	0.3360760504872983	0.0324014346165755	0.4723699768476574	0.17706434957275408	15.116463713434861	36662.899738395754	0.0	1	[[ 5334.68849709 16516.31150291] [ 44737.31150291 138507.68849709]]
0.0	0.0	1.0	155024	58283	5023	13950	0.0324014346165755	0.23934938146629378	0.17706434957275408	0.42669002666693084	0.10641967715436257	22383.801557410487	0.0	1	[[ 13788.90684319 5184.09315681] [141235.09315681 53098.90684319]]
1.0	1.0	2.0	58283	35628	13950	9139	0.23934938146629378	0.25651173234534635	0.42669002666693084	0.4367136551270093	0.9120401823591916	35.03360759896953	3.240635958007878e-09	1	[[14329.48416053 8759.51583947] [43953.51583947 26868.48416053]]
2.0	2.0	3.0	35628	23796	9139	6249	0.25651173234534635	0.2626071608673727	0.4367136551270093	0.44005997087627885	0.9687806714105023	2.7306581988822245	0.09843870823007343	1	[[ 9225.96365105 6162.03634895] [26402.03634895 17633.96365105]]
3.0	3.0	4.0	23796	15078	6249	2937	0.2626071608673727	0.19478710704337446	0.44005997087627885	0.39604986164703143	1.4721706704183302	234.866850825284	5.176196125657985e-53	1	[[ 5623.0399753 3562.9600247] [18172.9600247 11515.0399753]]
4.0	4.0	5.0	15078	10675	2937	2044	0.19478710704337446	0.19147540983606556	0.39604986164703143	0.3934807250323651	1.0214796348385917	0.41841390396214917	0.5177295381769977	1	[[ 2916.30171242 2064.69828758] [12161.69828758 8610.30171242]]
5.0	5.0	6.0	10675	6138	2044	1286	0.19147540983606556	0.20951449983708048	0.3934807250323651	0.40699528378698885	0.8935103724809824	7.8711608152911365	0.0050229398315422705	1	[[2114.30143341 1215.69856659] [8560.69856659 4922.30143341]]
6.0	6.0	7.0	6138	3700	1286	809	0.20951449983708048	0.21864864864864864	0.40699528378698885	0.41338553788370314	0.9471521434969536	1.0953013615732659	0.2952995763415452	1	[[1307.08578979 787.91421021] [4830.91421021 2912.08578979]]
7.0	7.0	8.0	3700	2740	809	589	0.21864864864864864	0.21496350364963504	0.41338553788370314	0.41087200848540745	1.0219403464531045	0.10503900550980944	0.7458644344796734	1	[[ 803.19875776 594.80124224] [2896.80124224 2145.19875776]]
8.0	8.0	9.0	2740	1794	589	419	0.21496350364963504	0.23355629877369008	0.41087200848540745	0.42321104792304054	0.8985940934393616	2.061504329211675	0.15106097569236038	1	[[ 609.15747684 398.84252316] [2130.84252316 1395.15747684]]
