# Supplementary material for: How recreational marathon runners hit the wall: A large-scale data analysis of late-race pacing collapse in the marathon
Source: PLoS One. 2021 May 19;16(5):e0251513. doi: 10.1371/journal.pone.0251513 (PMC8133477; doi:10.1371/journal.pone.0251513)
Supplement: S1 Datasets — Each individual result graph is associated with 4 different comma-separated files: (i) Raw—the (anonymised) raw data behind the means and standard deviations used for a particular result graph; (ii) Paired—the paired statistical significance results; (iii) Successive Male—the statistical significance results to compare successive groups (age and ability) for male runners; and (iv) Successive Female—the corresponding results for the statistical significance tests to compare successive groups (age and ability) of female runners. (ZIP) [file pone.0251513.s002.zip › S1_Datasets/fig_04_c_paired.csv]

years_from_pb	index	nobs(M)	nobs(F)	count(M)	count(F)	mean(M)	mean(F)	std(M)	std(F)	odds_ratio	chi2	p	dof	expected
-9.0	-9.0	319	539	103	80	0.322884012539185	0.14842300556586271	0.4683134019857283	0.35584905417639656	2.7359375000000004	35.31806293574525	2.8002291250850206e-09	1	[[ 68.03846154 114.96153846] [250.96153846 424.03846154]]
-8.0	-8.0	426	701	133	125	0.31220657276995306	0.1783166904422254	0.4639384488120259	0.383052427770705	2.0916860068259386	26.15646438477527	3.148413314188246e-07	1	[[ 97.52262644 160.47737356] [328.47737356 540.52262644]]
-7.0	-7.0	560	925	169	170	0.30178571428571427	0.1837837837837838	0.45944318459098904	0.3875172901557429	1.9195877839626898	26.9050967527912	2.1369460521370734e-07	1	[[127.83838384 211.16161616] [432.16161616 713.83838384]]
-6.0	-6.0	807	1379	246	247	0.3048327137546468	0.1791153009427121	0.46062202040052547	0.38358794325210716	2.0096559786962263	45.34845573338596	1.6491798915752508e-11	1	[[ 181.99954254 311.00045746] [ 625.00045746 1067.99954254]]
-5.0	-5.0	1285	2118	425	421	0.33073929961089493	0.1987724268177526	0.470662519120116	0.3991706141153544	1.992004087720267	73.85759831067355	8.39605944121014e-18	1	[[ 319.45636203 526.54363797] [ 965.54363797 1591.45636203]]
-4.0	-4.0	1885	3238	666	694	0.353315649867374	0.21432983323038912	0.4781265285216698	0.41042000072685997	2.002756546798647	117.31504692291746	2.449053371985601e-27	1	[[ 500.40991606 859.59008394] [1384.59008394 2378.40991606]]
-3.0	-3.0	3826	6100	2116	2181	0.553058024046001	0.3575409836065574	0.4972418622496565	0.4793152318152323	2.223510327093907	365.3225437408852	1.952713929872283e-81	1	[[1656.28873665 2640.71126335] [2169.71126335 3459.28873665]]
-2.0	-2.0	6250	9864	3481	3673	0.55696	0.3723641524736415	0.4967847075014459	0.4834591874855003	2.1189511428944217	527.3612217633224	1.0593318230984698e-116	1	[[2774.76107732 4379.23892268] [3475.23892268 5484.76107732]]
-1.0	-1.0	11024	16544	6275	6188	0.5692126269956459	0.3740328820116054	0.4952089029232585	0.48388680302082326	2.211328673556016	1016.6576933244389	4.300445566007724e-223	1	[[4983.7533372 7479.2466628] [6040.2466628 9064.7533372]]
0.0	0.0	34623	56117	1140	1175	0.03292608959362273	0.020938396564320973	0.17844573943033348	0.14317941691453798	1.5920147474011896	123.28478328784448	1.20803861825022e-28	1	[[ 883.31766586 1431.68233414] [33739.68233414 54685.31766586]]
1.0	1.0	12116	19058	6051	5516	0.4994222515681743	0.28943225941861683	0.5000203013427854	0.4535107700218802	2.449372850441226	1398.6697004016787	4.087954759290463e-306	1	[[ 4495.59799833 7071.40200167] [ 7620.40200167 11986.59799833]]
2.0	2.0	5301	9458	2750	2818	0.51877004338804	0.29794882639035736	0.49969469559731416	0.4573810684906844	2.5400912930511397	704.1326878546511	3.775963367584768e-155	1	[[1999.8623213 3568.1376787] [3301.1376787 5889.8623213]]
3.0	3.0	2691	4978	1407	1550	0.5228539576365663	0.3113700281237445	0.4995702545773666	0.4631002220184672	2.423473017787156	328.873606064503	1.6909030686759662e-73	1	[[1037.59121137 1919.40878863] [1653.40878863 3058.59121137]]
4.0	4.0	990	2294	293	418	0.295959595959596	0.1822144725370532	0.45670362224104083	0.3861053538865146	1.8866502371750429	52.07739051875089	5.33557513945643e-13	1	[[ 214.33922046 496.66077954] [ 775.66077954 1797.33922046]]
5.0	5.0	522	1253	147	191	0.28160919540229884	0.1524341580207502	0.4502152359559541	0.35958473100008004	2.1796020942408374	39.05093659713879	4.128910003533772e-10	1	[[ 99.40056338 238.59943662] [ 422.59943662 1014.40056338]]
6.0	6.0	288	783	90	113	0.3125	0.14431673052362706	0.46431921615928573	0.35163521817853466	2.6950925181013683	37.68269918264067	8.323955666970375e-10	1	[[ 54.58823529 148.41176471] [233.41176471 634.58823529]]
7.0	7.0	190	422	53	66	0.2789473684210526	0.15639810426540285	0.4496664811893448	0.3636634825597238	2.086706480867065	11.791400383619612	0.0005950495674047815	1	[[ 36.94444444 82.05555556] [153.05555556 339.94444444]]
8.0	8.0	100	262	23	33	0.23	0.12595419847328243	0.42295258468165076	0.33243275729697236	2.072805981896891	5.222439277874002	0.022297253398232846	1	[[ 15.46961326 40.53038674] [ 84.53038674 221.46961326]]
9.0	9.0	62	155	20	23	0.3225806451612903	0.14838709677419354	0.471279860066707	0.3566355844446343	2.7329192546583845	7.396474873028602	0.006535181929725346	1	[[ 12.28571429 30.71428571] [ 49.71428571 124.28571429]]
