# Supplementary material for: How recreational marathon runners hit the wall: A large-scale data analysis of late-race pacing collapse in the marathon
Source: PLoS One. 2021 May 19;16(5):e0251513. doi: 10.1371/journal.pone.0251513 (PMC8133477; doi:10.1371/journal.pone.0251513)
Supplement: S1 Datasets — Each individual result graph is associated with 4 different comma-separated files: (i) Raw—the (anonymised) raw data behind the means and standard deviations used for a particular result graph; (ii) Paired—the paired statistical significance results; (iii) Successive Male—the statistical significance results to compare successive groups (age and ability) for male runners; and (iv) Successive Female—the corresponding results for the statistical significance tests to compare successive groups (age and ability) of female runners. (ZIP) [file pone.0251513.s002.zip › S1_Datasets/fig_04_c_successive_F.csv]

years_from_pb	current_index	next_index	nobs(current)	nobs(next)	count(current)	count(next)	mean(current)	mean(next)	std(current)	std(next)	odds_ratio	chi2	p	dof	expected
-9.0	-9.0	-8.0	539	701	80	125	0.14842300556586271	0.1783166904422254	0.35584905417639656	0.383052427770705	0.8031372549019609	1.7626109287317422	0.18429918479755514	1	[[ 89.10887097 115.89112903] [449.89112903 585.10887097]]
-8.0	-8.0	-7.0	701	925	125	170	0.1783166904422254	0.1837837837837838	0.383052427770705	0.3875172901557429	0.963796977124183	0.047667470790930346	0.8271729260218156	1	[[127.1801968 167.8198032] [573.8198032 757.1801968]]
-7.0	-7.0	-6.0	925	1379	170	247	0.1837837837837838	0.1791153009427121	0.3875172901557429	0.38358794325210716	1.0319328632329678	0.05295338094462906	0.8180016196433486	1	[[ 167.41536458 249.58463542] [ 757.58463542 1129.41536458]]
-6.0	-6.0	-5.0	1379	2118	247	421	0.1791153009427121	0.1987724268177526	0.38358794325210716	0.3991706141153544	0.8795292211879842	1.963146116654033	0.16117724626572422	1	[[ 263.41778667 404.58221333] [1115.58221333 1713.41778667]]
-5.0	-5.0	-4.0	2118	3238	421	694	0.1987724268177526	0.21432983323038912	0.3991706141153544	0.41042000072685997	0.9094061566521019	1.7868780981533583	0.18130699873092204	1	[[ 440.92046303 674.07953697] [1677.07953697 2563.92046303]]
-4.0	-4.0	-3.0	3238	6100	694	2181	0.21432983323038912	0.3575409836065574	0.41042000072685997	0.4793152318152323	0.490187194149588	202.9118162101027	4.835381949583739e-46	1	[[ 996.92118227 1878.07881773] [2241.07881773 4221.92118227]]
-3.0	-3.0	-2.0	6100	9864	2181	3673	0.3575409836065574	0.3723641524736415	0.4793152318152323	0.4834591874855003	0.938037666781734	3.5026329191249426	0.0612713457209197	1	[[2236.87045853 3617.12954147] [3863.12954147 6246.87045853]]
-2.0	-2.0	-1.0	9864	16544	3673	6188	0.3723641524736415	0.3740328820116054	0.4834591874855003	0.48388680302082326	0.9928916561219621	0.06658710940028328	0.7963723463560729	1	[[ 3683.31202666 6177.68797334] [ 6180.68797334 10366.31202666]]
-1.0	-1.0	0.0	16544	56117	6188	1175	0.3740328820116054	0.020938396564320973	0.48388680302082326	0.14317941691453798	27.9399008900175	17489.091867170388	0.0	1	[[ 1676.46291683 5686.53708317] [14867.53708317 50430.46291683]]
0.0	0.0	1.0	56117	19058	1175	5516	0.020938396564320973	0.28943225941861683	0.14317941691453798	0.4535107700218802	0.05250394713824262	12645.036225947311	0.0	1	[[ 4994.73025607 1696.26974393] [51122.26974393 17361.73025607]]
1.0	1.0	2.0	19058	9458	5516	2818	0.28943225941861683	0.29794882639035736	0.4535107700218802	0.4573810684906844	0.9597730227405965	2.1755627237078947	0.14021821912589244	1	[[ 5569.83349698 2764.16650302] [13488.16650302 6693.83349698]]
2.0	2.0	3.0	9458	4978	2818	1550	0.29794882639035736	0.3113700281237445	0.4573810684906844	0.4631002220184672	0.9386031869413135	2.7206912331752053	0.09905511050567366	1	[[2861.77223608 1506.22776392] [6596.22776392 3471.77223608]]
3.0	3.0	4.0	4978	2294	1550	418	0.3113700281237445	0.1822144725370532	0.4631002220184672	0.3861053538865146	2.0293055222122347	132.05529213777916	1.4550942880084731e-30	1	[[1347.18151815 620.81848185] [3630.81848185 1673.18151815]]
4.0	4.0	5.0	2294	1253	418	191	0.1822144725370532	0.1524341580207502	0.3861053538865146	0.35958473100008004	1.2388952767947845	4.846299911475499	0.02770550291232523	1	[[ 393.8669298 215.1330702] [1900.1330702 1037.8669298]]
5.0	5.0	6.0	1253	783	191	113	0.1524341580207502	0.14431673052362706	0.35958473100008004	0.35163521817853466	1.0663633484992419	0.19015731092712446	0.6627857212567649	1	[[ 187.08840864 116.91159136] [1065.91159136 666.08840864]]
6.0	6.0	7.0	783	422	113	66	0.14431673052362706	0.15639810426540285	0.35163521817853466	0.3636634825597238	0.909724106739032	0.22813069240887718	0.6329133692449054	1	[[116.31286307 62.68713693] [666.68713693 359.31286307]]
7.0	7.0	8.0	422	262	66	33	0.15639810426540285	0.12595419847328243	0.3636634825597238	0.33243275729697236	1.2865168539325844	0.9768207408524329	0.3229849764784919	1	[[ 61.07894737 37.92105263] [360.92105263 224.07894737]]
8.0	8.0	9.0	262	155	33	23	0.12595419847328243	0.14838709677419354	0.33243275729697236	0.3566355844446343	0.8270362635276246	0.25066892221725157	0.6166044621494315	1	[[ 35.18465228 20.81534772] [226.81534772 134.18465228]]
