# Supplementary material for: How recreational marathon runners hit the wall: A large-scale data analysis of late-race pacing collapse in the marathon
Source: PLoS One. 2021 May 19;16(5):e0251513. doi: 10.1371/journal.pone.0251513 (PMC8133477; doi:10.1371/journal.pone.0251513)
Supplement: S1 Datasets — Each individual result graph is associated with 4 different comma-separated files: (i) Raw—the (anonymised) raw data behind the means and standard deviations used for a particular result graph; (ii) Paired—the paired statistical significance results; (iii) Successive Male—the statistical significance results to compare successive groups (age and ability) for male runners; and (iv) Successive Female—the corresponding results for the statistical significance tests to compare successive groups (age and ability) of female runners. (ZIP) [file pone.0251513.s002.zip › S1_Datasets/fig_04_c_successive_M.csv]

years_from_pb	current_index	next_index	nobs(current)	nobs(next)	count(current)	count(next)	mean(current)	mean(next)	std(current)	std(next)	odds_ratio	chi2	p	dof	expected
-9.0	-9.0	-8.0	319	426	103	133	0.322884012539185	0.31220657276995306	0.4683134019857283	0.4639384488120259	1.0505082149818994	0.053084350027216606	0.8177806407361714	1	[[101.05234899 134.94765101] [217.94765101 291.05234899]]
-8.0	-8.0	-7.0	426	560	133	169	0.31220657276995306	0.30178571428571427	0.4639384488120259	0.45944318459098904	1.0502049801078417	0.07947505580875577	0.7780100630273232	1	[[130.47870183 171.52129817] [295.52129817 388.47870183]]
-7.0	-7.0	-6.0	560	807	169	246	0.30178571428571427	0.3048327137546468	0.45944318459098904	0.46062202040052547	0.9856839872746554	0.0036822632922363934	0.951612741688676	1	[[170.00731529 244.99268471] [389.99268471 562.00731529]]
-6.0	-6.0	-5.0	807	1285	246	425	0.3048327137546468	0.33073929961089493	0.46062202040052547	0.470662519120116	0.8873230575652722	1.410416093295483	0.2349873316758312	1	[[258.8417782 412.1582218] [548.1582218 872.8417782]]
-5.0	-5.0	-4.0	1285	1885	425	666	0.33073929961089493	0.353315649867374	0.470662519120116	0.4781265285216698	0.9045237097562678	1.6268764864148353	0.20213561924814225	1	[[ 442.25078864 648.74921136] [ 842.74921136 1236.25078864]]
-4.0	-4.0	-3.0	1885	3826	666	2116	0.353315649867374	0.553058024046001	0.4781265285216698	0.4972418622496565	0.4415205993322489	200.86716048321065	1.3508280425422212e-45	1	[[ 918.24023814 1863.75976186] [ 966.75976186 1962.24023814]]
-3.0	-3.0	-2.0	3826	6250	2116	3481	0.553058024046001	0.55696	0.4972418622496565	0.4967847075014459	0.9843249318354775	0.13095840564613836	0.7174403935523461	1	[[2125.26022231 3471.73977769] [1700.73977769 2778.26022231]]
-2.0	-2.0	-1.0	6250	11024	3481	6275	0.55696	0.5692126269956459	0.4967847075014459	0.4952089029232585	0.95141393256875	2.386515275329846	0.1223861713588553	1	[[3529.87148315 6226.12851685] [2720.12851685 4797.87148315]]
-1.0	-1.0	0.0	11024	34623	6275	1140	0.5692126269956459	0.03292608959362273	0.4952089029232585	0.17844573943033348	38.808876661014516	17671.560537391935	0.0	1	[[ 1790.76302933 5624.23697067] [ 9233.23697067 28998.76302933]]
0.0	0.0	1.0	34623	12116	1140	6051	0.03292608959362273	0.4994222515681743	0.17844573943033348	0.5000203013427854	0.03412590211645299	14999.679490824023	0.0	1	[[ 5326.9002974 1864.0997026] [29296.0997026 10251.9002974]]
1.0	1.0	2.0	12116	5301	6051	2750	0.4994222515681743	0.51877004338804	0.5000203013427854	0.49969469559731416	0.9254950760698494	5.4451144072515465	0.019623129739560565	1	[[6122.34690245 2678.65309755] [5993.65309755 2622.34690245]]
2.0	2.0	3.0	5301	2691	2750	1407	0.51877004338804	0.5228539576365663	0.49969469559731416	0.4995702545773666	0.9837690641823644	0.10346993280414338	0.7477046577649142	1	[[2757.28941441 1399.71058559] [2543.71058559 1291.28941441]]
3.0	3.0	4.0	2691	990	1407	293	0.5228539576365663	0.295959595959596	0.4995702545773666	0.45670362224104083	2.6067190839207672	148.99784226692356	2.8708619275197823e-34	1	[[1242.78728606 457.21271394] [1448.21271394 532.78728606]]
4.0	4.0	5.0	990	522	293	147	0.295959595959596	0.28160919540229884	0.45670362224104083	0.4502152359559541	1.0723801715808277	0.2751357915466848	0.5999072614136833	1	[[288.0952381 151.9047619] [701.9047619 370.0952381]]
5.0	5.0	6.0	522	288	147	90	0.28160919540229884	0.3125	0.4502152359559541	0.46431921615928573	0.8623999999999999	0.7129283635486905	0.398473376940229	1	[[152.73333333 84.26666667] [369.26666667 203.73333333]]
6.0	6.0	7.0	288	190	90	53	0.3125	0.2789473684210526	0.46431921615928573	0.4496664811893448	1.1749571183533447	0.4650619365142151	0.4952677236993559	1	[[ 86.15899582 56.84100418] [201.84100418 133.15899582]]
7.0	7.0	8.0	190	100	53	23	0.2789473684210526	0.23	0.4496664811893448	0.42295258468165076	1.295144398603618	0.5783041978408883	0.44697778992744874	1	[[ 49.79310345 26.20689655] [140.20689655 73.79310345]]
8.0	8.0	9.0	100	62	23	20	0.23	0.3225806451612903	0.42295258468165076	0.471279860066707	0.6272727272727273	1.2410856285499943	0.26526192927429326	1	[[26.54320988 16.45679012] [73.45679012 45.54320988]]
