# Supplementary material for: How recreational marathon runners hit the wall: A large-scale data analysis of late-race pacing collapse in the marathon
Source: PLoS One. 2021 May 19;16(5):e0251513. doi: 10.1371/journal.pone.0251513 (PMC8133477; doi:10.1371/journal.pone.0251513)
Supplement: S1 Datasets — Each individual result graph is associated with 4 different comma-separated files: (i) Raw—the (anonymised) raw data behind the means and standard deviations used for a particular result graph; (ii) Paired—the paired statistical significance results; (iii) Successive Male—the statistical significance results to compare successive groups (age and ability) for male runners; and (iv) Successive Female—the corresponding results for the statistical significance tests to compare successive groups (age and ability) of female runners. (ZIP) [file pone.0251513.s002.zip › S1_Datasets/fig_04_d_paired.csv]

years_from_pb	index	nobs(M)	nobs(F)	count(M)	count(F)	mean(M)	mean(F)	std(M)	std(F)	odds_ratio	chi2	p	dof	expected
-9.0	-9.0	1129	750	335	127	0.2967227635075288	0.16933333333333334	0.4570157149099205	0.3752963522670079	2.0697058648525357	38.755966779561696	4.802399658160339e-10	1	[[277.59340075 184.40659925] [851.40659925 565.59340075]]
-8.0	-8.0	1500	1117	495	194	0.33	0.17367949865711726	0.47036953380530666	0.3790033350924738	2.3433605170026164	79.85525966356123	4.028664078486513e-19	1	[[ 394.91784486 294.08215514] [1105.08215514 822.91784486]]
-7.0	-7.0	2002	1544	579	224	0.2892107892107892	0.14507772020725387	0.4535092515074804	0.352293283774097	2.397726131914466	102.55870495694222	4.18772315129961e-24	1	[[ 453.35758601 349.64241399] [1548.64241399 1194.35758601]]
-6.0	-6.0	3173	2499	987	416	0.31106208635360855	0.16646658663465386	0.46300110741024264	0.3725734944826677	2.26080411183053	156.22378129163428	7.56426267682929e-36	1	[[ 784.85877997 618.14122003] [2388.14122003 1880.85877997]]
-5.0	-5.0	5126	3988	1491	707	0.2908700741318767	0.17728184553660983	0.45420801498000074	0.38195493833683297	1.903531398531875	157.51447388881888	3.9512243546780765e-36	1	[[1236.22427035 961.77572965] [3889.77572965 3026.22427035]]
-4.0	-4.0	6751	5248	2112	940	0.3128425418456525	0.17911585365853658	0.4636851664369122	0.38348583675888076	2.0864951635761564	277.7030261211378	2.3776820716110207e-62	1	[[1717.14742895 1334.85257105] [5033.85257105 3913.14742895]]
-3.0	-3.0	10927	8177	4899	2337	0.44833897684634394	0.2858016387428152	0.4973467358096526	0.45182300480767834	2.0308990223629055	524.4184436274361	4.626565460816477e-116	1	[[4138.8071608 3097.1928392] [6788.1928392 5079.8071608]]
-2.0	-2.0	16283	12781	7539	3728	0.4629982190014125	0.29168296690399814	0.49864430057238895	0.4545549250864367	2.0937277591206622	884.5807852603465	2.2070125956717646e-194	1	[[6312.29565786 4954.70434214] [9970.70434214 7826.29565786]]
-1.0	-1.0	26034	19556	12275	5960	0.47149880924944304	0.30476580077725507	0.4991966086807412	0.4603199351743013	2.035164536598619	1292.8791500054604	3.9873606851162474e-283	1	[[10413.02895372 7821.97104628] [15620.97104628 11734.02895372]]
0.0	0.0	76212	63166	2696	1330	0.03537500656064662	0.021055631193996772	0.18472699646592192	0.14357095079991333	1.7050132813398096	251.960296619555	9.706974308628257e-57	1	[[ 2201.41996585 1824.58003415] [74010.58003415 61341.41996585]]
1.0	1.0	26809	20758	10941	4963	0.4081092170539744	0.23908854417573946	0.49149272080729	0.42653719268437223	2.1943716372342634	1500.9749863310794	0.0	1	[[ 8963.57424265 6940.42575735] [17845.42575735 13817.57424265]]
2.0	2.0	14046	12067	5977	3053	0.4255304001139114	0.2530040606613077	0.4944407788277869	0.4347512728208843	2.187027730891483	853.2568044544141	1.4240714151652606e-187	1	[[4857.17382147 4172.82617853] [9188.82617853 7894.17382147]]
3.0	3.0	8258	7320	3601	1797	0.43606200048437876	0.24549180327868853	0.4959251097243403	0.4304078127772055	2.3765330020006856	621.4976283349365	3.532068149957543e-137	1	[[2861.51521376 2536.48478624] [5396.48478624 4783.51521376]]
4.0	4.0	4272	4017	1218	583	0.2851123595505618	0.14513318396813543	0.45152079088364355	0.35227891888372304	2.3491459054345953	237.70461592835701	1.245120941188876e-53	1	[[ 928.20267825 872.79732175] [3343.79732175 3144.20267825]]
5.0	5.0	2690	2720	734	366	0.2728624535315985	0.13455882352941176	0.4455135466329528	0.3413144822529504	2.4135293394571278	158.85128502560013	2.0166670813211543e-36	1	[[ 546.95009242 553.04990758] [2143.04990758 2166.95009242]]
6.0	6.0	1457	1461	380	214	0.2608098833218943	0.1464750171115674	0.4392271593204027	0.3537028649445016	2.055987990176937	58.11754625332103	2.469141541621604e-14	1	[[ 296.59287183 297.40712817] [1160.40712817 1163.59287183]]
7.0	7.0	826	883	201	129	0.24334140435835352	0.14609286523216308	0.4293594633361752	0.353399461763721	1.8797395348837207	25.283845103542543	4.948359264628777e-07	1	[[159.49678174 170.50321826] [666.50321826 712.49678174]]
8.0	8.0	585	623	157	103	0.26837606837606837	0.1653290529695024	0.4434935970892629	0.3717757586249966	1.8519190636058434	18.361883800201586	1.8267601275797733e-05	1	[[125.91059603 134.08940397] [459.08940397 488.91059603]]
9.0	9.0	412	395	99	61	0.24029126213592233	0.15443037974683543	0.42777977441426157	0.36181910263848616	1.7318388938354374	8.820285654424143	0.0029790002724517173	1	[[ 81.68525403 78.31474597] [330.31474597 316.68525403]]
