# Supplementary material for: How recreational marathon runners hit the wall: A large-scale data analysis of late-race pacing collapse in the marathon
Source: PLoS One. 2021 May 19;16(5):e0251513. doi: 10.1371/journal.pone.0251513 (PMC8133477; doi:10.1371/journal.pone.0251513)
Supplement: S1 Datasets — Each individual result graph is associated with 4 different comma-separated files: (i) Raw—the (anonymised) raw data behind the means and standard deviations used for a particular result graph; (ii) Paired—the paired statistical significance results; (iii) Successive Male—the statistical significance results to compare successive groups (age and ability) for male runners; and (iv) Successive Female—the corresponding results for the statistical significance tests to compare successive groups (age and ability) of female runners. (ZIP) [file pone.0251513.s002.zip › S1_Datasets/fig_04_d_successive_F.csv]

years_from_pb	current_index	next_index	nobs(current)	nobs(next)	count(current)	count(next)	mean(current)	mean(next)	std(current)	std(next)	odds_ratio	chi2	p	dof	expected
-9.0	-9.0	-8.0	750	1117	127	194	0.16933333333333334	0.17367949865711726	0.3752963522670079	0.3790033350924738	0.9698747331667522	0.03291942873064492	0.8560244843411771	1	[[128.95018747 192.04981253] [621.04981253 924.95018747]]
-8.0	-8.0	-7.0	1117	1544	194	224	0.17367949865711726	0.14507772020725387	0.3790033350924738	0.352293283774097	1.2385853583036681	3.791194665816375	0.05152286226759018	1	[[ 175.46260804 242.53739196] [ 941.53739196 1301.46260804]]
-7.0	-7.0	-6.0	1544	2499	224	416	0.14507772020725387	0.16646658663465386	0.352293283774097	0.3725734944826677	0.8497086247086247	3.1182444536356235	0.07742015122820929	1	[[ 244.41256493 395.58743507] [1299.58743507 2103.41256493]]
-6.0	-6.0	-5.0	2499	3988	416	707	0.16646658663465386	0.17728184553660983	0.3725734944826677	0.38195493833683297	0.9268103547204043	1.1809497570990068	0.27716272869266934	1	[[ 432.61553877 690.38446123] [2066.38446123 3297.61553877]]
-5.0	-5.0	-4.0	3988	5248	707	940	0.17728184553660983	0.17911585365853658	0.38195493833683297	0.38348583675888076	0.987554391175498	0.04025464754855297	0.8409835123366507	1	[[ 711.15591165 935.84408835] [3276.84408835 4312.15591165]]
-4.0	-4.0	-3.0	5248	8177	940	2337	0.17911585365853658	0.2858016387428152	0.38348583675888076	0.45182300480767834	0.5452633327095622	196.60016749995089	1.1528759047484765e-44	1	[[1281.02018622 1995.97981378] [3966.97981378 6181.02018622]]
-3.0	-3.0	-2.0	8177	12781	2337	3728	0.2858016387428152	0.29168296690399814	0.45182300480767834	0.4545549250864367	0.9717677497942265	0.8104210229032839	0.3679958044246482	1	[[2366.32813246 3698.67186754] [5810.67186754 9082.32813246]]
-2.0	-2.0	-1.0	12781	19556	3728	5960	0.29168296690399814	0.30476580077725507	0.4545549250864367	0.4603199351743013	0.93939507612516	6.242516287329222	0.012471915404535409	1	[[ 3829.12230572 5858.87769428] [ 8951.87769428 13697.12230572]]
-1.0	-1.0	0.0	19556	63166	5960	1330	0.30476580077725507	0.021055631193996772	0.4603199351743013	0.14357095079991333	20.380970077444275	14953.696775083681	0.0	1	[[ 1723.40175528 5566.59824472] [17832.59824472 57599.40175528]]
0.0	0.0	1.0	63166	20758	1330	4963	0.021055631193996772	0.23908854417573946	0.14357095079991333	0.42653719268437223	0.06845191580513578	10704.804993672591	0.0	1	[[ 4736.47154568 1556.52845432] [58429.52845432 19201.47154568]]
1.0	1.0	2.0	20758	12067	4963	3053	0.23908854417573946	0.2530040606613077	0.42653719268437223	0.4347512728208843	0.9277167425291309	7.930887002866265	0.004859796762785721	1	[[ 5069.18897182 2946.81102818] [15688.81102818 9120.18897182]]
2.0	2.0	3.0	12067	7320	3053	1797	0.2530040606613077	0.24549180327868853	0.4347512728208843	0.4304078127772055	1.0409652134520482	1.330954444095961	0.24863549216582392	1	[[3018.77288905 1831.22711095] [9048.22711095 5488.77288905]]
3.0	3.0	4.0	7320	4017	1797	583	0.24549180327868853	0.14513318396813543	0.4304078127772055	0.35227891888372304	1.9164821117615432	156.89562116441542	5.394586099848244e-36	1	[[1536.70283144 843.29716856] [5783.29716856 3173.70283144]]
4.0	4.0	5.0	4017	2720	583	366	0.14513318396813543	0.13455882352941176	0.35227891888372304	0.3413144822529504	1.091927080846947	1.4123770262253577	0.23466219386473236	1	[[ 565.85023007 383.14976993] [3451.14976993 2336.85023007]]
5.0	5.0	6.0	2720	1461	366	214	0.13455882352941176	0.1464750171115674	0.3413144822529504	0.3537028649445016	0.9059981419576144	1.0320629749902124	0.30967462624352693	1	[[ 377.32599856 202.67400144] [2342.67400144 1258.32599856]]
6.0	6.0	7.0	1461	883	214	129	0.1464750171115674	0.14609286523216308	0.3537028649445016	0.353399461763721	1.003064719668289	0.0012205203579160047	0.9721308169360376	1	[[ 213.78967577 129.21032423] [1247.21032423 753.78967577]]
7.0	7.0	8.0	883	623	129	103	0.14609286523216308	0.1653290529695024	0.353399461763721	0.3717757586249966	0.8637428858386342	0.8948237014804993	0.3441734694336228	1	[[136.02656042 95.97343958] [746.97343958 527.02656042]]
8.0	8.0	9.0	623	395	103	61	0.1653290529695024	0.15443037974683543	0.3717757586249966	0.36181910263848616	1.0845523329129887	0.1394698614970864	0.7088086114334	1	[[100.3654224 63.6345776] [522.6345776 331.3654224]]
