# Supplementary material for: How recreational marathon runners hit the wall: A large-scale data analysis of late-race pacing collapse in the marathon
Source: PLoS One. 2021 May 19;16(5):e0251513. doi: 10.1371/journal.pone.0251513 (PMC8133477; doi:10.1371/journal.pone.0251513)
Supplement: S1 Datasets — Each individual result graph is associated with 4 different comma-separated files: (i) Raw—the (anonymised) raw data behind the means and standard deviations used for a particular result graph; (ii) Paired—the paired statistical significance results; (iii) Successive Male—the statistical significance results to compare successive groups (age and ability) for male runners; and (iv) Successive Female—the corresponding results for the statistical significance tests to compare successive groups (age and ability) of female runners. (ZIP) [file pone.0251513.s002.zip › S1_Datasets/fig_04_d_successive_M.csv]

years_from_pb	current_index	next_index	nobs(current)	nobs(next)	count(current)	count(next)	mean(current)	mean(next)	std(current)	std(next)	odds_ratio	chi2	p	dof	expected
-9.0	-9.0	-8.0	1129	1500	335	495	0.2967227635075288	0.33	0.4570157149099205	0.47036953380530666	0.8566139989313791	3.1496396595024345	0.07594373192209926	1	[[ 356.43590719 473.56409281] [ 772.56409281 1026.43590719]]
-8.0	-8.0	-7.0	1500	2002	495	579	0.33	0.2892107892107892	0.47036953380530666	0.4535092515074804	1.2105018946717196	6.5193304486828	0.010670816868823268	1	[[ 460.02284409 613.97715591] [1039.97715591 1388.02284409]]
-7.0	-7.0	-6.0	2002	3173	579	987	0.2892107892107892	0.31106208635360855	0.4535092515074804	0.46300110741024264	0.9011698816875174	2.674706498102916	0.10195412079160797	1	[[ 605.8226087 960.1773913] [1396.1773913 2212.8226087]]
-6.0	-6.0	-5.0	3173	5126	987	1491	0.31106208635360855	0.2908700741318767	0.46300110741024264	0.45420801498000074	1.1007628571060397	3.7195499319654886	0.05377886506766673	1	[[ 947.42667791 1530.57332209] [2225.57332209 3595.42667791]]
-5.0	-5.0	-4.0	5126	6751	1491	2112	0.2908700741318767	0.3128425418456525	0.45420801498000074	0.4636851664369122	0.9009562179567336	6.552711477212271	0.01047244454535813	1	[[1555.02045971 2047.97954029] [3570.97954029 4703.02045971]]
-4.0	-4.0	-3.0	6751	10927	2112	4899	0.3128425418456525	0.44833897684634394	0.4636851664369122	0.4973467358096526	0.5601899917457452	319.5708893681718	1.796267529128937e-71	1	[[2677.4103971 4333.5896029] [4073.5896029 6593.4103971]]
-3.0	-3.0	-2.0	10927	16283	4899	7539	0.44833897684634394	0.4629982190014125	0.4973467358096526	0.49864430057238895	0.9426068716067292	5.603437466269442	0.017925273675263392	1	[[4994.85578831 7443.14421169] [5932.14421169 8839.85578831]]
-2.0	-2.0	-1.0	16283	26034	7539	12275	0.4629982190014125	0.47149880924944304	0.49864430057238895	0.4991966086807412	0.9664267985681891	2.873165845882064	0.09006753954391629	1	[[ 7624.15487865 12189.84512135] [ 8658.84512135 13844.15487865]]
-1.0	-1.0	0.0	26034	76212	12275	2696	0.47149880924944304	0.03537500656064662	0.4991966086807412	0.18472699646592192	24.327451273868107	29528.282058824476	0.0	1	[[ 3811.93410011 11159.06589989] [22222.06589989 65052.93410011]]
0.0	0.0	1.0	76212	26809	2696	10941	0.03537500656064662	0.4081092170539744	0.18472699646592192	0.49149272080729	0.05318671805656921	23987.82473346071	0.0	1	[[10088.26398501 3548.73601499] [66123.73601499 23260.26398501]]
1.0	1.0	2.0	26809	14046	10941	5977	0.4081092170539744	0.4255304001139114	0.49149272080729	0.4944407788277869	0.9308319590275455	11.457928954736799	0.0007118959476537651	1	[[11101.57048097 5816.42951903] [15707.42951903 8229.57048097]]
2.0	2.0	3.0	14046	8258	5977	3601	0.4255304001139114	0.43606200048437876	0.4944407788277869	0.4959251097243403	0.9579584153876372	2.3113535695612093	0.1284321670505729	1	[[6031.76954806 3546.23045194] [8014.23045194 4711.76954806]]
3.0	3.0	4.0	8258	4272	3601	1218	0.43606200048437876	0.2851123595505618	0.4959251097243403	0.45152079088364355	1.938825075023456	270.41529835950683	9.212914460971417e-61	1	[[3176.00175579 1642.99824421] [5081.99824421 2629.00175579]]
4.0	4.0	5.0	4272	2690	1218	734	0.2851123595505618	0.2728624535315985	0.45152079088364355	0.4455135466329528	1.0627987773215637	1.167661853519472	0.2798821879792004	1	[[1197.77994829 754.22005171] [3074.22005171 1935.77994829]]
5.0	5.0	6.0	2690	1457	734	380	0.2728624535315985	0.2608098833218943	0.4455135466329528	0.4392271593204027	1.0635534388117531	0.6387913340517846	0.4241488117590596	1	[[ 722.60911502 391.39088498] [1967.39088498 1065.60911502]]
6.0	6.0	7.0	1457	826	380	201	0.2608098833218943	0.24334140435835352	0.4392271593204027	0.4293594633361752	1.097114243083561	0.7582788090448944	0.38386770223908273	1	[[ 370.79150241 210.20849759] [1086.20849759 615.79150241]]
7.0	7.0	8.0	826	585	201	157	0.24334140435835352	0.26837606837606837	0.4293594633361752	0.4434935970892629	0.8767184713375797	1.0051746595854785	0.3160616230144414	1	[[209.57335223 148.42664777] [616.42664777 436.57335223]]
8.0	8.0	9.0	585	412	157	99	0.26837606837606837	0.24029126213592233	0.4434935970892629	0.42777977441426157	1.159751722835835	0.8574094134044966	0.35446466567577894	1	[[150.2106319 105.7893681] [434.7893681 306.2106319]]
