# Supplementary material for: How recreational marathon runners hit the wall: A large-scale data analysis of late-race pacing collapse in the marathon
Source: PLoS One. 2021 May 19;16(5):e0251513. doi: 10.1371/journal.pone.0251513 (PMC8133477; doi:10.1371/journal.pone.0251513)
Supplement: S1 Datasets — Each individual result graph is associated with 4 different comma-separated files: (i) Raw—the (anonymised) raw data behind the means and standard deviations used for a particular result graph; (ii) Paired—the paired statistical significance results; (iii) Successive Male—the statistical significance results to compare successive groups (age and ability) for male runners; and (iv) Successive Female—the corresponding results for the statistical significance tests to compare successive groups (age and ability) of female runners. (ZIP) [file pone.0251513.s002.zip › S1_Datasets/fig_05_a_paired.csv]

lower_age	index	nobs(M)	nobs(F)	count(M)	count(F)	mean(M)	mean(F)	std(M)	std(F)	cohens_d	t	p
20	20	141685	53274	141685	53274	29.431344178988603	29.251135638397717	4.688034170462547	4.851131780755491	0.03777759786643011	7.376306047817205	1.640898453964969e-13
40	40	66386	17257	66386	17257	29.829934022233605	29.38662571710031	4.573683453033604	4.811179905920118	0.09444458299687598	10.892252881299893	1.4399486582688784e-27
45	45	62424	15094	62424	15094	29.91629821863386	29.426262090897044	4.524093101444192	4.7663309717953055	0.10545913290865928	11.445903562886892	2.9991910236270548e-30
50	50	47235	10466	47235	10466	29.794961363395785	29.37464169692337	4.531413552760217	4.7350441483777965	0.09069934506944399	8.279931012763699	1.3355542059258007e-16
55	55	28888	5144	28888	5144	29.679797839933535	29.2748833592535	4.577137719730807	4.745011091720581	0.08686250649356288	5.66871956225596	1.4963267205800126e-08
60	60	24041	3307	24041	3307	29.325111268250073	29.13365588146356	4.606499650702259	4.821148588726287	0.0406088152620062	2.1525133919819224	0.03141401812770455
