# Supplementary material for: How recreational marathon runners hit the wall: A large-scale data analysis of late-race pacing collapse in the marathon
Source: PLoS One. 2021 May 19;16(5):e0251513. doi: 10.1371/journal.pone.0251513 (PMC8133477; doi:10.1371/journal.pone.0251513)
Supplement: S1 Datasets — Each individual result graph is associated with 4 different comma-separated files: (i) Raw—the (anonymised) raw data behind the means and standard deviations used for a particular result graph; (ii) Paired—the paired statistical significance results; (iii) Successive Male—the statistical significance results to compare successive groups (age and ability) for male runners; and (iv) Successive Female—the corresponding results for the statistical significance tests to compare successive groups (age and ability) of female runners. (ZIP) [file pone.0251513.s002.zip › S1_Datasets/fig_05_a_raw.csv]

gender	age	htw_start
M	20	35.0
M	55	30.0
M	20	20.0
M	20	30.0
M	50	20.0
M	60	30.0
F	55	30.0
F	20	25.0
M	40	35.0
M	45	30.0
M	45	25.0
M	20	25.0
M	50	35.0
F	20	35.0
M	20	25.0
M	50	35.0
F	20	35.0
M	20	25.0
M	45	30.0
F	20	25.0
M	20	30.0
F	45	35.0
F	50	30.0
M	40	25.0
F	40	30.0
M	40	30.0
M	20	20.0
M	20	25.0
M	55	25.0
F	20	30.0
F	50	30.0
M	20	30.0
M	40	25.0
M	20	30.0
F	20	30.0
M	45	25.0
M	55	25.0
F	20	25.0
F	20	30.0
F	60	20.0
M	45	20.0
M	50	35.0
M	20	20.0
F	50	25.0
M	20	30.0
M	55	30.0
M	50	35.0
M	40	25.0
M	20	25.0
M	40	30.0
M	40	35.0
M	20	25.0
F	20	35.0
F	40	35.0
M	45	35.0
M	60	35.0
M	20	30.0
M	20	30.0
M	20	20.0
M	20	35.0
M	40	20.0
M	40	35.0
M	40	30.0
M	45	35.0
M	20	35.0
M	50	35.0
M	40	25.0
M	20	30.0
F	20	25.0
M	60	30.0
F	20	30.0
M	60	35.0
M	20	25.0
M	20	30.0
M	45	25.0
M	60	30.0
F	40	25.0
M	20	25.0
M	40	35.0
M	20	30.0
M	20	35.0
M	20	35.0
M	40	35.0
F	20	20.0
M	20	25.0
F	20	30.0
F	40	30.0
M	50	30.0
M	45	30.0
M	20	35.0
M	60	35.0
M	40	25.0
M	45	20.0
M	20	35.0
M	45	30.0
M	40	20.0
M	20	25.0
M	20	35.0
F	60	30.0
F	45	25.0
M	20	30.0
M	60	30.0
M	20	30.0
M	45	30.0
F	20	25.0
M	40	30.0
M	20	30.0
M	45	30.0
M	50	35.0
M	20	25.0
M	45	30.0
F	55	35.0
M	20	30.0
M	20	35.0
M	20	25.0
M	20	30.0
M	20	30.0
M	40	35.0
M	40	35.0
M	50	35.0
M	45	25.0
M	60	20.0
M	45	35.0
M	20	30.0
M	45	30.0
M	60	35.0
M	45	30.0
F	20	35.0
M	20	25.0
M	45	35.0
M	40	30.0
M	20	35.0
F	20	35.0
M	50	30.0
M	50	20.0
M	40	30.0
M	40	20.0
F	45	20.0
M	50	35.0
F	20	30.0
M	40	30.0
F	20	25.0
M	40	35.0
F	45	25.0
M	40	30.0
M	60	30.0
F	45	30.0
M	55	25.0
M	20	30.0
M	45	30.0
M	45	30.0
F	50	35.0
M	40	25.0
M	20	30.0
F	20	30.0
F	20	35.0
M	40	25.0
M	20	30.0
M	40	25.0
M	50	30.0
M	40	25.0
M	45	35.0
M	50	30.0
M	20	30.0
M	20	20.0
M	55	35.0
M	50	25.0
M	45	30.0
M	45	30.0
M	20	20.0
M	55	30.0
F	20	25.0
M	40	30.0
M	60	35.0
M	40	30.0
M	45	35.0
M	50	30.0
F	20	35.0
M	20	25.0
M	45	35.0
M	45	25.0
M	40	25.0
M	45	25.0
F	20	30.0
F	45	35.0
F	20	30.0
F	60	25.0
F	40	25.0
M	20	35.0
F	45	25.0
M	20	30.0
M	40	20.0
M	50	25.0
M	40	35.0
F	50	25.0
M	40	20.0
F	50	35.0
M	60	30.0
F	20	25.0
M	20	25.0
F	40	35.0
M	60	35.0
M	20	30.0
F	45	30.0
M	50	35.0
M	50	35.0
M	20	30.0
M	50	25.0
M	60	35.0
M	60	30.0
F	20	25.0
M	50	25.0
M	55	30.0
M	45	35.0
M	20	25.0
F	20	20.0
M	20	30.0
M	20	35.0
M	20	30.0
M	40	20.0
M	20	35.0
M	20	35.0
M	45	30.0
M	20	35.0
M	55	35.0
M	60	25.0
M	60	30.0
M	40	20.0
M	50	25.0
F	40	20.0
M	40	35.0
M	50	25.0
F	45	30.0
F	45	25.0
M	20	30.0
M	40	30.0
M	45	35.0
M	20	30.0
M	50	30.0
M	20	35.0
M	20	35.0
M	20	20.0
M	20	35.0
M	45	30.0
M	20	30.0
F	20	25.0
M	45	35.0
F	20	20.0
M	20	30.0
M	20	35.0
F	45	25.0
F	20	30.0
M	50	35.0
F	55	30.0
F	60	20.0
F	55	25.0
M	60	30.0
M	55	35.0
M	60	30.0
F	40	35.0
M	55	35.0
F	50	35.0
M	20	35.0
F	45	20.0
M	50	25.0
F	20	25.0
F	20	35.0
M	20	30.0
M	50	20.0
M	20	35.0
F	40	30.0
M	20	30.0
M	45	25.0
F	55	30.0
F	40	30.0
M	20	35.0
M	40	20.0
M	50	30.0
F	20	25.0
F	20	35.0
F	50	20.0
F	45	30.0
F	40	25.0
M	60	30.0
F	20	30.0
M	55	30.0
M	20	35.0
M	50	35.0
M	20	35.0
F	20	25.0
M	40	20.0
M	45	30.0
M	45	30.0
F	20	35.0
M	20	35.0
M	55	35.0
M	45	30.0
M	20	25.0
F	60	35.0
F	45	30.0
F	40	30.0
M	40	25.0
M	20	30.0
M	45	30.0
M	40	30.0
F	40	20.0
M	45	20.0
M	20	30.0
M	40	35.0
M	40	30.0
M	40	30.0
M	45	30.0
M	55	35.0
M	50	30.0
F	40	35.0
F	20	30.0
M	50	35.0
M	45	30.0
F	55	30.0
M	45	30.0
M	20	20.0
M	20	20.0
M	50	35.0
M	45	30.0
M	20	25.0
M	40	35.0
M	20	30.0
F	40	20.0
M	20	35.0
F	55	30.0
F	20	25.0
M	50	35.0
M	20	30.0
F	20	30.0
F	20	30.0
M	20	35.0
M	55	30.0
M	20	25.0
M	60	30.0
M	20	35.0
M	20	30.0
M	20	30.0
M	60	35.0
M	55	30.0
M	20	35.0
M	20	25.0
M	20	35.0
M	55	30.0
M	40	25.0
M	40	35.0
M	20	35.0
M	45	35.0
F	40	30.0
M	45	30.0
M	55	30.0
M	20	35.0
M	20	35.0
M	45	30.0
M	40	30.0
M	60	25.0
F	20	30.0
M	20	25.0
M	50	35.0
F	20	25.0
F	45	25.0
M	20	30.0
M	60	30.0
M	20	35.0
M	45	35.0
M	40	30.0
M	45	25.0
M	55	25.0
M	45	35.0
M	55	25.0
M	20	30.0
M	20	35.0
M	20	30.0
F	20	30.0
M	20	30.0
M	45	30.0
F	20	30.0
M	20	35.0
M	60	20.0
M	45	30.0
M	40	35.0
M	40	35.0
F	20	30.0
M	60	30.0
M	50	35.0
M	45	35.0
M	45	30.0
M	50	30.0
M	20	35.0
F	50	30.0
M	20	20.0
M	50	25.0
M	40	35.0
M	40	30.0
F	20	30.0
M	20	35.0
M	50	30.0
M	55	30.0
M	20	35.0
M	40	35.0
M	45	35.0
M	20	35.0
M	40	35.0
M	40	30.0
M	20	25.0
M	55	30.0
M	60	20.0
M	40	35.0
M	40	30.0
M	60	30.0
M	20	35.0
M	20	35.0
F	40	25.0
M	50	35.0
M	40	25.0
F	45	35.0
M	45	35.0
M	20	25.0
M	20	35.0
M	50	30.0
M	20	20.0
F	20	20.0
M	45	35.0
M	50	30.0
M	20	30.0
M	55	35.0
M	60	35.0
M	50	30.0
M	40	25.0
F	45	35.0
M	40	30.0
M	50	20.0
M	20	30.0
M	45	30.0
F	40	20.0
M	20	35.0
M	20	30.0
F	20	35.0
F	20	20.0
F	40	35.0
M	40	35.0
M	20	35.0
M	50	35.0
M	20	30.0
M	20	35.0
F	20	35.0
M	50	30.0
M	20	35.0
F	40	25.0
F	20	25.0
M	20	30.0
M	20	35.0
F	20	25.0
M	60	25.0
M	40	25.0
M	45	25.0
F	20	35.0
M	45	20.0
F	40	35.0
M	40	35.0
M	50	35.0
F	20	30.0
F	20	25.0
F	20	30.0
M	20	30.0
M	20	25.0
M	60	25.0
M	45	35.0
M	40	30.0
M	40	30.0
M	45	30.0
M	45	35.0
M	55	25.0
M	20	25.0
M	45	30.0
M	55	25.0
M	40	35.0
M	20	35.0
M	20	25.0
F	20	20.0
F	50	20.0
M	50	25.0
M	45	35.0
M	45	30.0
M	20	35.0
M	20	35.0
M	50	30.0
M	45	35.0
M	40	25.0
M	60	25.0
M	60	30.0
M	45	35.0
M	20	35.0
M	20	35.0
M	40	25.0
M	20	30.0
F	20	25.0
M	45	25.0
M	20	30.0
M	20	30.0
M	20	30.0
M	60	30.0
F	40	25.0
M	45	30.0
F	45	35.0
M	20	30.0
F	40	30.0
M	45	35.0
M	20	20.0
F	50	30.0
F	20	35.0
M	40	30.0
M	20	30.0
M	45	35.0
F	20	20.0
M	50	20.0
M	20	25.0
F	20	35.0
M	45	25.0
M	20	25.0
M	60	35.0
F	20	30.0
M	20	25.0
F	20	35.0
F	20	35.0
M	45	35.0
M	20	35.0
M	20	20.0
M	40	25.0
M	40	20.0
M	40	35.0
F	20	30.0
M	45	35.0
M	55	30.0
M	50	35.0
M	40	25.0
M	40	25.0
F	50	25.0
M	50	30.0
M	20	30.0
M	55	25.0
M	20	30.0
F	55	30.0
M	55	30.0
M	40	35.0
M	45	35.0
F	50	25.0
M	45	30.0
F	20	30.0
M	50	25.0
M	45	30.0
M	20	35.0
M	55	25.0
F	20	20.0
F	20	30.0
M	20	25.0
M	40	35.0
M	20	35.0
F	20	30.0
M	60	20.0
M	45	35.0
M	20	25.0
M	20	30.0
M	20	30.0
M	20	25.0
M	55	35.0
F	20	30.0
M	20	25.0
M	20	25.0
F	20	30.0
M	20	30.0
F	20	35.0
M	40	25.0
M	20	35.0
M	20	30.0
M	50	35.0
M	20	30.0
M	50	35.0
M	20	30.0
M	20	35.0
M	40	25.0
M	45	30.0
M	60	30.0
M	20	30.0
M	20	25.0
M	45	30.0
F	20	30.0
M	50	20.0
M	40	30.0
M	20	25.0
M	55	30.0
M	45	35.0
F	40	20.0
M	20	35.0
F	20	25.0
M	40	30.0
M	20	30.0
M	50	25.0
F	55	30.0
F	45	25.0
M	50	25.0
M	20	35.0
M	20	35.0
F	40	25.0
M	60	35.0
M	45	25.0
M	20	25.0
M	50	30.0
M	20	25.0
M	50	25.0
M	50	30.0
M	20	30.0
F	20	30.0
M	40	30.0
M	50	20.0
F	20	25.0
M	40	30.0
M	40	25.0
F	40	30.0
M	40	30.0
M	50	25.0
M	20	30.0
M	55	25.0
M	20	30.0
F	40	35.0
M	45	35.0
M	50	35.0
F	40	30.0
M	20	30.0
M	50	30.0
F	40	35.0
M	60	25.0
M	55	30.0
F	45	20.0
F	20	20.0
F	60	20.0
M	50	35.0
M	55	25.0
F	40	30.0
F	45	35.0
M	20	25.0
M	40	30.0
F	20	30.0
M	50	20.0
M	20	30.0
M	20	35.0
M	60	35.0
M	45	25.0
F	20	35.0
M	40	35.0
M	20	35.0
M	45	35.0
F	40	35.0
M	45	35.0
M	20	30.0
M	45	25.0
F	40	35.0
M	45	30.0
F	20	35.0
M	50	35.0
M	20	30.0
M	40	30.0
M	20	35.0
F	20	25.0
M	20	35.0
M	60	20.0
M	20	25.0
F	40	35.0
F	20	20.0
M	40	25.0
M	40	25.0
M	45	25.0
M	50	35.0
M	45	35.0
F	45	20.0
M	50	35.0
M	20	30.0
M	40	20.0
M	20	25.0
M	60	30.0
M	60	35.0
M	20	30.0
M	40	35.0
M	60	30.0
M	20	25.0
M	50	30.0
F	50	30.0
M	40	35.0
F	20	30.0
M	20	30.0
M	40	30.0
M	45	30.0
M	20	35.0
M	50	35.0
M	20	30.0
F	20	35.0
M	20	35.0
M	45	25.0
M	60	30.0
F	20	25.0
M	50	30.0
M	20	30.0
M	45	30.0
M	20	20.0
M	50	35.0
M	20	35.0
M	45	35.0
M	45	30.0
M	20	30.0
M	60	25.0
F	55	20.0
M	40	30.0
M	45	35.0
F	20	30.0
M	20	30.0
M	45	25.0
M	40	25.0
F	20	25.0
F	40	35.0
M	55	30.0
F	20	25.0
M	55	35.0
F	40	35.0
F	45	30.0
M	20	30.0
M	60	25.0
M	50	20.0
F	20	30.0
M	20	25.0
F	20	30.0
M	20	30.0
M	40	30.0
M	45	35.0
M	40	25.0
M	20	30.0
M	40	25.0
M	20	20.0
M	45	25.0
M	45	25.0
M	45	30.0
M	20	25.0
M	45	25.0
M	20	20.0
M	20	20.0
M	40	35.0
M	45	35.0
M	55	35.0
M	50	25.0
M	45	30.0
M	50	25.0
M	40	35.0
M	20	30.0
M	20	25.0
M	45	35.0
M	20	35.0
M	40	30.0
M	40	35.0
F	45	30.0
M	50	25.0
F	20	30.0
M	20	35.0
M	55	35.0
M	50	35.0
M	45	30.0
M	45	30.0
M	40	25.0
M	20	35.0
M	40	30.0
M	50	30.0
M	20	30.0
M	20	25.0
M	55	20.0
F	20	30.0
M	20	25.0
F	60	25.0
M	20	35.0
M	45	20.0
M	20	25.0
F	20	35.0
M	60	35.0
F	20	35.0
M	20	30.0
M	20	30.0
M	20	35.0
M	20	30.0
M	20	35.0
F	20	30.0
M	50	25.0
M	20	35.0
M	50	20.0
M	20	25.0
M	40	30.0
M	20	30.0
M	45	25.0
M	45	25.0
M	20	35.0
M	40	25.0
M	45	30.0
M	55	30.0
M	40	30.0
M	45	30.0
M	40	35.0
F	40	25.0
M	20	20.0
M	60	25.0
M	50	35.0
M	20	30.0
M	45	20.0
M	20	35.0
M	20	25.0
F	45	25.0
M	60	25.0
M	20	30.0
M	45	20.0
M	40	35.0
F	20	25.0
M	55	35.0
M	55	35.0
M	45	25.0
M	45	30.0
M	45	35.0
F	40	30.0
M	40	25.0
M	20	35.0
M	20	35.0
M	50	30.0
F	20	30.0
M	20	30.0
M	50	30.0
M	40	25.0
M	20	30.0
F	20	30.0
F	40	30.0
F	45	35.0
M	40	35.0
M	20	30.0
M	20	35.0
F	40	35.0
M	45	30.0
M	20	25.0
M	40	35.0
M	55	20.0
F	20	25.0
M	40	35.0
M	20	30.0
M	40	30.0
M	40	35.0
M	50	30.0
M	40	30.0
M	45	30.0
M	50	30.0
M	20	35.0
M	20	35.0
F	40	30.0
M	20	35.0
M	20	25.0
M	50	35.0
F	45	30.0
M	40	25.0
M	20	35.0
M	20	35.0
F	40	35.0
M	20	30.0
M	20	35.0
M	55	35.0
F	40	25.0
M	55	35.0
M	45	35.0
M	55	25.0
M	20	35.0
M	20	30.0
M	20	35.0
M	45	35.0
M	50	35.0
F	45	25.0
M	45	25.0
M	20	35.0
M	20	30.0
M	45	30.0
M	55	35.0
M	40	25.0
M	45	25.0
M	20	30.0
M	40	35.0
F	40	20.0
F	20	30.0
M	60	30.0
M	20	30.0
M	40	25.0
F	20	35.0
F	20	30.0
M	40	20.0
F	45	30.0
M	55	25.0
M	50	35.0
M	40	30.0
M	45	35.0
F	45	20.0
M	50	25.0
F	60	30.0
M	50	35.0
M	20	30.0
F	20	25.0
M	20	25.0
M	60	30.0
M	40	35.0
M	20	35.0
M	50	35.0
F	20	35.0
M	20	20.0
F	40	35.0
M	50	35.0
M	20	30.0
M	20	25.0
M	40	35.0
M	40	30.0
M	40	30.0
M	20	35.0
M	40	35.0
M	45	25.0
M	50	25.0
M	40	25.0
M	20	35.0
M	20	25.0
M	45	35.0
M	20	25.0
F	20	30.0
F	40	30.0
F	45	25.0
M	40	35.0
M	20	30.0
M	20	20.0
M	20	35.0
M	45	30.0
M	20	30.0
M	40	35.0
M	55	35.0
M	20	30.0
M	40	35.0
M	20	30.0
M	20	25.0
M	55	35.0
M	20	35.0
M	45	35.0
F	55	30.0
M	20	30.0
M	20	35.0
M	60	30.0
M	20	30.0
F	45	25.0
F	45	30.0
M	55	20.0
M	20	35.0
F	40	35.0
F	20	25.0
F	45	35.0
M	50	30.0
F	20	30.0
M	20	25.0
M	45	30.0
M	20	35.0
F	40	30.0
M	55	30.0
M	20	25.0
M	55	30.0
F	40	25.0
M	20	30.0
M	20	25.0
M	20	20.0
M	20	30.0
M	45	30.0
M	55	25.0
M	60	20.0
M	55	30.0
M	60	30.0
M	50	35.0
M	45	20.0
M	20	30.0
M	45	35.0
F	40	30.0
F	20	25.0
M	20	30.0
M	20	35.0
F	20	25.0
M	20	35.0
F	20	35.0
M	40	25.0
M	20	30.0
M	20	35.0
M	20	20.0
M	55	30.0
M	60	30.0
M	20	35.0
M	40	25.0
M	40	35.0
M	20	30.0
M	20	25.0
M	20	30.0
F	55	35.0
M	20	25.0
M	40	25.0
F	20	20.0
F	40	35.0
F	55	25.0
M	60	30.0
M	20	30.0
M	40	35.0
M	20	30.0
F	40	30.0
M	50	35.0
M	20	30.0
M	20	25.0
M	50	35.0
M	45	20.0
M	20	35.0
M	20	35.0
M	40	35.0
M	20	20.0
M	20	35.0
M	45	25.0
F	20	35.0
M	60	30.0
M	60	25.0
M	20	35.0
M	60	30.0
M	20	25.0
M	40	25.0
M	55	30.0
M	40	25.0
F	20	25.0
M	60	35.0
M	50	25.0
F	20	25.0
M	50	30.0
M	45	35.0
M	20	35.0
M	55	30.0
F	20	30.0
M	45	30.0
F	50	35.0
M	40	35.0
F	20	35.0
M	40	30.0
F	20	25.0
M	55	35.0
F	50	35.0
M	20	25.0
M	20	35.0
M	20	35.0
M	40	20.0
M	20	25.0
M	50	20.0
M	45	35.0
M	20	30.0
M	40	30.0
M	55	35.0
M	50	30.0
F	40	35.0
M	40	30.0
F	20	35.0
M	20	25.0
M	20	25.0
M	60	35.0
M	20	30.0
M	50	30.0
M	20	25.0
F	20	25.0
M	60	30.0
F	45	20.0
M	40	20.0
M	55	35.0
F	60	25.0
M	20	20.0
M	55	20.0
M	20	20.0
M	45	25.0
M	20	30.0
M	20	30.0
M	50	35.0
M	40	25.0
M	20	30.0
M	40	30.0
M	55	35.0
F	20	30.0
F	45	35.0
M	45	25.0
M	20	30.0
M	45	30.0
M	20	30.0
F	20	20.0
M	40	25.0
F	20	30.0
M	45	30.0
M	40	30.0
M	20	35.0
M	20	35.0
M	45	35.0
M	40	35.0
M	45	30.0
M	50	25.0
M	20	30.0
F	20	25.0
F	20	20.0
M	45	35.0
M	40	35.0
M	20	30.0
M	45	30.0
M	20	35.0
M	40	25.0
M	40	35.0
M	20	35.0
F	45	35.0
M	50	30.0
M	55	25.0
M	20	25.0
F	50	30.0
M	40	30.0
M	20	30.0
M	20	30.0
M	45	25.0
F	50	30.0
M	40	35.0
M	20	35.0
M	60	25.0
M	55	35.0
M	20	30.0
M	50	25.0
M	20	30.0
M	50	30.0
M	55	30.0
M	20	35.0
M	20	20.0
M	20	30.0
F	20	35.0
M	55	35.0
M	50	25.0
M	60	30.0
M	40	25.0
M	50	30.0
M	20	30.0
M	45	30.0
F	40	25.0
M	55	35.0
M	40	30.0
M	40	30.0
M	55	35.0
M	40	30.0
M	20	30.0
F	50	30.0
M	40	35.0
M	45	35.0
M	45	35.0
M	50	35.0
M	20	20.0
M	20	25.0
M	20	25.0
M	45	35.0
M	60	25.0
M	40	35.0
M	45	35.0
M	40	30.0
M	20	30.0
M	60	35.0
M	50	30.0
M	50	30.0
F	40	20.0
M	55	30.0
M	60	35.0
M	20	25.0
M	55	35.0
F	20	25.0
F	55	35.0
M	40	30.0
M	45	35.0
M	20	35.0
M	45	25.0
F	20	20.0
F	20	30.0
F	40	25.0
F	50	25.0
M	40	30.0
M	20	35.0
M	45	35.0
M	20	35.0
F	20	30.0
M	20	30.0
M	55	20.0
M	20	35.0
M	45	30.0
M	40	35.0
F	20	35.0
M	45	25.0
F	50	30.0
M	20	35.0
M	20	20.0
M	20	30.0
M	50	25.0
M	55	35.0
M	60	25.0
M	40	30.0
F	20	25.0
M	40	25.0
M	55	30.0
M	20	35.0
M	45	35.0
F	50	30.0
M	20	35.0
F	20	35.0
M	55	30.0
M	20	35.0
M	20	35.0
M	45	35.0
M	20	35.0
M	20	30.0
F	40	30.0
M	45	25.0
M	50	35.0
M	45	35.0
M	50	35.0
M	20	30.0
M	50	35.0
M	40	30.0
M	20	20.0
M	20	25.0
M	20	30.0
M	60	25.0
M	20	25.0
M	20	30.0
M	50	30.0
F	45	30.0
M	55	30.0
F	20	35.0
F	20	20.0
F	45	30.0
F	40	30.0
M	55	25.0
M	40	20.0
M	20	30.0
F	50	35.0
M	50	35.0
M	20	35.0
M	20	30.0
M	20	30.0
M	40	30.0
M	45	30.0
M	20	35.0
M	60	35.0
M	20	25.0
M	20	35.0
M	50	35.0
M	50	25.0
M	55	25.0
M	40	25.0
M	20	20.0
M	55	30.0
M	40	30.0
M	20	35.0
M	20	20.0
F	20	35.0
M	20	35.0
F	55	30.0
M	50	35.0
F	20	25.0
M	20	25.0
M	20	25.0
M	60	35.0
M	40	35.0
M	45	30.0
M	40	35.0
M	50	30.0
M	20	25.0
M	45	35.0
F	20	35.0
M	20	30.0
M	20	30.0
M	20	25.0
F	20	35.0
M	20	30.0
M	20	35.0
M	55	35.0
M	40	35.0
M	40	25.0
M	20	25.0
M	40	25.0
M	45	35.0
F	20	35.0
M	45	30.0
M	50	30.0
M	20	30.0
M	50	30.0
M	40	30.0
M	40	30.0
M	40	35.0
F	20	20.0
M	20	30.0
F	20	35.0
F	45	35.0
M	50	30.0
M	45	30.0
F	40	30.0
F	40	25.0
M	40	20.0
F	20	30.0
M	45	25.0
F	55	30.0
M	40	35.0
M	20	25.0
M	55	35.0
M	20	30.0
M	55	30.0
F	50	25.0
M	20	25.0
M	50	35.0
M	40	35.0
M	45	30.0
M	20	30.0
F	20	35.0
F	40	35.0
M	50	30.0
F	60	35.0
M	20	30.0
M	50	35.0
M	55	30.0
F	50	30.0
M	45	35.0
M	60	35.0
M	20	35.0
M	20	30.0
M	60	25.0
F	45	25.0
M	45	35.0
F	20	20.0
F	45	30.0
M	55	35.0
F	20	25.0
M	40	35.0
M	20	35.0
M	50	30.0
M	45	35.0
M	20	25.0
M	20	30.0
M	20	25.0
M	20	25.0
M	20	30.0
M	40	30.0
M	45	25.0
F	20	30.0
M	55	20.0
M	55	35.0
F	20	30.0
M	45	30.0
M	60	25.0
M	20	20.0
M	45	25.0
M	20	25.0
M	20	30.0
M	50	35.0
M	60	35.0
F	50	30.0
M	20	20.0
M	60	30.0
F	40	30.0
F	20	30.0
M	45	35.0
M	40	30.0
F	20	25.0
M	45	30.0
M	55	30.0
M	20	20.0
M	20	20.0
F	20	20.0
M	45	30.0
M	20	30.0
M	20	30.0
F	20	35.0
F	50	35.0
M	45	35.0
M	20	30.0
F	20	25.0
M	40	30.0
M	55	30.0
M	20	30.0
M	40	35.0
F	20	35.0
M	50	25.0
M	55	35.0
M	60	35.0
M	50	35.0
M	20	30.0
M	45	25.0
M	20	25.0
M	20	25.0
M	20	30.0
M	40	25.0
M	45	30.0
M	50	30.0
M	20	35.0
M	50	25.0
M	40	30.0
F	45	30.0
M	20	30.0
M	20	30.0
M	60	30.0
F	40	30.0
M	20	35.0
M	20	30.0
M	20	30.0
M	55	35.0
M	45	35.0
M	55	35.0
M	20	25.0
M	50	35.0
M	20	35.0
M	45	35.0
M	40	25.0
M	50	35.0
M	55	25.0
M	60	35.0
M	45	25.0
F	45	30.0
M	20	25.0
M	55	30.0
M	20	25.0
M	20	30.0
M	55	30.0
M	50	25.0
F	20	35.0
M	20	20.0
F	55	35.0
M	20	20.0
M	60	30.0
M	20	30.0
F	45	25.0
F	40	30.0
M	60	35.0
M	60	35.0
M	20	30.0
M	40	35.0
M	55	30.0
M	20	35.0
M	45	35.0
M	40	30.0
M	40	25.0
M	20	35.0
M	20	35.0
M	20	30.0
M	45	25.0
M	20	30.0
M	50	30.0
M	50	30.0
M	50	35.0
M	55	35.0
M	60	35.0
M	45	30.0
M	40	35.0
M	20	35.0
M	50	25.0
M	40	25.0
M	20	25.0
M	40	35.0
M	40	35.0
F	20	25.0
M	60	30.0
F	20	25.0
M	50	30.0
F	20	35.0
F	20	35.0
M	40	30.0
M	50	35.0
M	40	35.0
F	20	25.0
M	45	30.0
F	40	35.0
M	20	35.0
M	40	25.0
M	40	30.0
M	20	30.0
M	40	30.0
M	40	25.0
F	20	25.0
M	45	30.0
M	40	35.0
F	40	25.0
M	60	20.0
M	45	30.0
M	40	35.0
M	40	30.0
M	55	30.0
M	45	35.0
M	50	25.0
M	45	35.0
M	60	25.0
M	60	25.0
M	20	35.0
M	40	25.0
M	40	35.0
M	55	30.0
M	20	35.0
M	40	35.0
M	40	35.0
M	60	25.0
M	20	30.0
M	40	35.0
F	20	35.0
M	20	30.0
M	20	30.0
M	40	35.0
M	60	30.0
M	20	30.0
M	20	30.0
M	20	35.0
F	40	30.0
M	20	35.0
M	40	25.0
M	20	30.0
F	20	30.0
M	45	20.0
M	20	30.0
M	40	30.0
M	20	25.0
M	45	25.0
M	20	30.0
M	40	25.0
F	50	30.0
M	50	30.0
M	20	30.0
M	20	35.0
M	20	35.0
M	20	30.0
M	20	30.0
M	20	25.0
M	40	35.0
M	40	25.0
M	50	30.0
M	40	25.0
F	20	30.0
M	40	30.0
F	20	30.0
M	20	35.0
M	20	30.0
F	40	35.0
F	20	30.0
M	20	30.0
F	20	35.0
M	20	25.0
M	20	35.0
F	20	30.0
M	55	30.0
M	40	30.0
F	45	25.0
M	40	30.0
F	50	35.0
M	40	35.0
M	45	35.0
M	45	30.0
M	20	30.0
F	20	20.0
M	40	20.0
M	50	35.0
M	55	25.0
M	45	35.0
M	55	30.0
M	40	20.0
M	55	30.0
M	40	30.0
M	55	35.0
M	55	30.0
F	20	30.0
M	20	25.0
M	20	30.0
F	20	30.0
M	20	30.0
F	50	20.0
F	20	20.0
M	45	30.0
M	40	35.0
M	20	30.0
M	55	35.0
M	20	35.0
M	20	35.0
M	20	25.0
M	20	35.0
M	50	30.0
M	20	30.0
M	60	20.0
M	40	30.0
M	20	25.0
M	60	30.0
M	45	35.0
F	45	20.0
F	20	35.0
F	20	25.0
F	40	30.0
F	20	30.0
M	45	25.0
M	40	30.0
M	40	25.0
M	50	35.0
M	20	30.0
M	20	30.0
M	60	30.0
M	20	25.0
F	20	25.0
M	40	30.0
M	20	20.0
M	40	20.0
F	20	30.0
M	60	30.0
F	50	30.0
M	45	35.0
M	20	35.0
M	45	25.0
M	20	30.0
M	45	30.0
M	45	30.0
M	50	30.0
M	20	35.0
M	20	30.0
F	20	30.0
M	60	35.0
M	40	30.0
M	60	30.0
M	20	20.0
M	45	30.0
M	40	20.0
M	60	25.0
F	45	25.0
M	40	30.0
M	20	35.0
F	20	30.0
M	55	30.0
F	20	30.0
M	20	25.0
F	45	35.0
M	50	25.0
M	50	30.0
M	20	30.0
M	20	25.0
M	20	30.0
M	20	35.0
F	45	35.0
F	40	30.0
M	20	35.0
M	20	25.0
M	20	35.0
M	40	25.0
F	20	25.0
M	20	30.0
M	50	30.0
M	50	25.0
M	45	25.0
M	20	30.0
M	55	35.0
F	45	25.0
F	20	35.0
M	45	30.0
M	60	35.0
M	20	30.0
F	20	30.0
M	55	35.0
M	20	25.0
M	20	30.0
M	45	30.0
M	20	30.0
M	20	25.0
M	45	35.0
M	20	35.0
M	20	30.0
M	45	30.0
M	40	20.0
M	50	25.0
M	45	35.0
M	20	35.0
M	20	25.0
M	20	30.0
F	20	35.0
M	20	30.0
M	40	35.0
M	20	30.0
M	45	30.0
M	20	25.0
F	20	30.0
M	60	35.0
M	20	30.0
M	40	35.0
M	20	35.0
M	45	25.0
M	40	30.0
M	20	35.0
M	45	35.0
M	20	30.0
M	20	30.0
M	20	25.0
M	20	25.0
F	20	35.0
F	45	30.0
M	60	35.0
M	20	30.0
F	20	25.0
F	20	35.0
M	40	20.0
M	20	30.0
M	20	30.0
M	20	35.0
M	40	30.0
M	40	25.0
M	40	20.0
M	50	25.0
M	20	25.0
M	20	30.0
M	20	35.0
M	20	30.0
M	45	35.0
M	20	30.0
M	45	25.0
F	20	30.0
M	40	20.0
M	50	35.0
M	20	35.0
M	20	35.0
M	40	35.0
M	50	25.0
M	40	35.0
M	50	35.0
M	20	25.0
M	45	30.0
F	45	30.0
F	20	35.0
M	20	30.0
M	20	30.0
M	40	35.0
M	40	30.0
M	40	30.0
F	20	30.0
F	20	25.0
F	45	30.0
M	20	30.0
M	55	25.0
M	20	35.0
M	40	30.0
M	40	30.0
M	45	30.0
M	20	25.0
M	20	25.0
M	45	35.0
M	45	30.0
M	20	30.0
M	50	30.0
M	55	30.0
M	20	25.0
M	40	35.0
F	45	30.0
M	40	30.0
M	20	35.0
F	45	35.0
M	45	30.0
M	20	25.0
M	20	30.0
M	45	35.0
M	45	35.0
M	45	25.0
M	20	25.0
M	40	25.0
M	45	30.0
F	50	20.0
M	40	30.0
F	40	35.0
M	50	30.0
F	20	30.0
F	20	35.0
M	45	35.0
F	20	30.0
F	20	35.0
M	20	30.0
M	55	25.0
M	20	35.0
F	20	20.0
M	20	30.0
F	55	25.0
M	20	30.0
F	40	35.0
F	20	35.0
F	40	30.0
F	20	35.0
M	20	35.0
M	55	30.0
M	45	30.0
F	20	35.0
M	20	35.0
F	40	30.0
M	40	30.0
F	20	35.0
M	40	35.0
M	20	20.0
M	20	30.0
M	20	35.0
M	20	30.0
M	20	35.0
M	45	25.0
M	50	30.0
M	20	35.0
F	20	35.0
F	45	25.0
F	45	25.0
F	40	30.0
M	45	30.0
F	20	30.0
F	20	35.0
M	40	25.0
F	55	25.0
M	40	30.0
F	55	25.0
M	20	30.0
M	20	30.0
M	20	30.0
M	50	30.0
F	20	20.0
M	40	20.0
F	20	35.0
M	20	30.0
M	45	30.0
M	50	35.0
F	55	25.0
M	60	20.0
M	45	25.0
M	40	30.0
M	20	25.0
M	20	30.0
M	45	30.0
M	20	25.0
M	20	35.0
M	40	30.0
F	20	30.0
M	20	35.0
M	45	25.0
M	45	35.0
F	50	20.0
M	40	35.0
M	55	30.0
F	20	25.0
F	20	35.0
M	20	30.0
M	45	35.0
M	20	30.0
M	20	20.0
M	20	30.0
M	55	25.0
M	20	25.0
M	20	30.0
M	20	35.0
M	20	30.0
M	45	35.0
M	50	30.0
M	45	30.0
M	50	20.0
M	50	25.0
F	20	20.0
M	60	25.0
F	20	25.0
M	40	25.0
M	20	20.0
M	40	30.0
M	50	30.0
M	45	35.0
F	20	30.0
F	55	30.0
M	20	35.0
M	45	25.0
F	20	35.0
M	50	35.0
M	20	25.0
M	50	25.0
M	20	25.0
M	55	30.0
F	40	20.0
M	20	30.0
M	40	25.0
M	50	35.0
M	20	35.0
M	45	35.0
M	40	35.0
F	55	25.0
F	40	25.0
F	55	35.0
M	40	35.0
F	20	30.0
M	20	25.0
M	50	30.0
M	50	25.0
M	20	30.0
M	20	35.0
M	45	30.0
M	50	30.0
M	45	35.0
M	55	35.0
F	50	35.0
M	20	20.0
M	55	30.0
F	50	35.0
M	20	30.0
F	20	20.0
M	45	35.0
M	50	20.0
M	20	30.0
M	55	35.0
F	20	20.0
M	20	30.0
M	40	35.0
M	20	35.0
M	40	30.0
F	40	30.0
M	20	35.0
M	20	30.0
M	40	30.0
M	50	30.0
M	45	35.0
M	55	30.0
M	20	25.0
M	40	25.0
F	45	30.0
F	40	35.0
M	55	35.0
F	20	20.0
F	45	30.0
M	20	25.0
F	20	30.0
M	60	25.0
M	20	20.0
M	60	25.0
M	20	25.0
M	20	35.0
M	40	25.0
M	20	35.0
M	50	30.0
F	40	35.0
M	55	35.0
M	20	30.0
M	60	30.0
M	50	25.0
M	20	35.0
M	40	35.0
M	55	35.0
M	55	20.0
M	50	35.0
F	20	30.0
F	20	35.0
M	20	35.0
M	20	25.0
M	50	35.0
F	55	30.0
F	40	35.0
M	45	30.0
M	55	25.0
M	45	30.0
M	40	30.0
M	50	35.0
F	55	20.0
M	20	20.0
M	55	30.0
F	55	35.0
M	20	30.0
M	20	30.0
M	55	35.0
M	60	25.0
M	20	20.0
M	45	35.0
M	50	35.0
M	45	30.0
M	50	35.0
M	50	30.0
M	40	25.0
F	20	20.0
M	20	20.0
M	50	25.0
M	55	25.0
M	40	25.0
F	20	35.0
M	55	25.0
M	20	30.0
M	50	35.0
F	20	30.0
M	50	35.0
M	20	30.0
M	45	35.0
F	50	25.0
M	50	25.0
M	20	20.0
M	60	30.0
M	45	35.0
F	45	25.0
M	50	35.0
F	20	30.0
M	55	30.0
F	20	35.0
M	45	30.0
[truncated: 473,202 more rows]
