# Supplementary material for: How recreational marathon runners hit the wall: A large-scale data analysis of late-race pacing collapse in the marathon
Source: PLoS One. 2021 May 19;16(5):e0251513. doi: 10.1371/journal.pone.0251513 (PMC8133477; doi:10.1371/journal.pone.0251513)
Supplement: S1 Datasets — Each individual result graph is associated with 4 different comma-separated files: (i) Raw—the (anonymised) raw data behind the means and standard deviations used for a particular result graph; (ii) Paired—the paired statistical significance results; (iii) Successive Male—the statistical significance results to compare successive groups (age and ability) for male runners; and (iv) Successive Female—the corresponding results for the statistical significance tests to compare successive groups (age and ability) of female runners. (ZIP) [file pone.0251513.s002.zip › S1_Datasets/fig_05_a_successive_F.csv]

lower_age	current_index	next_index	nobs(current)	nobs(next)	count(current)	count(next)	mean(current)	mean(next)	std(current)	std(next)	cohens_d	t	p
20	20	40.0	53274	17257	53274	17257	29.251135638397717	29.38662571710031	4.851131780755491	4.811179905920118	-0.02804536069997033	-3.208646997631207	0.0013350381185413724
40	40	45.0	17257	15094	17257	15094	29.38662571710031	29.426262090897044	4.811179905920118	4.7663309717953055	-0.008277133737436798	-0.742922438869882	0.45753411838449054
45	45	50.0	15094	10466	15094	10466	29.426262090897044	29.37464169692337	4.7663309717953055	4.7350441483777965	0.010866258645662086	0.8547393376176813	0.39270452806261946
50	50	55.0	10466	5144	10466	5144	29.37464169692337	29.2748833592535	4.7350441483777965	4.745011091720581	0.02104745535279084	1.235525945960999	0.21666326034312122
55	55	60.0	5144	3307	5144	3307	29.2748833592535	29.13365588146356	4.745011091720581	4.821148588726287	0.029529218227319666	1.322395405294325	0.18607991780072683
