# Supplementary material for: How recreational marathon runners hit the wall: A large-scale data analysis of late-race pacing collapse in the marathon
Source: PLoS One. 2021 May 19;16(5):e0251513. doi: 10.1371/journal.pone.0251513 (PMC8133477; doi:10.1371/journal.pone.0251513)
Supplement: S1 Datasets — Each individual result graph is associated with 4 different comma-separated files: (i) Raw—the (anonymised) raw data behind the means and standard deviations used for a particular result graph; (ii) Paired—the paired statistical significance results; (iii) Successive Male—the statistical significance results to compare successive groups (age and ability) for male runners; and (iv) Successive Female—the corresponding results for the statistical significance tests to compare successive groups (age and ability) of female runners. (ZIP) [file pone.0251513.s002.zip › S1_Datasets/fig_05_a_successive_M.csv]

lower_age	current_index	next_index	nobs(current)	nobs(next)	count(current)	count(next)	mean(current)	mean(next)	std(current)	std(next)	cohens_d	t	p
20	20	40.0	141685	66386	141685	66386	29.431344178988603	29.829934022233605	4.688034170462547	4.573683453033604	-0.08606646567900629	-18.381244169021706	2.3039617982985514e-75
40	40	45.0	66386	62424	66386	62424	29.829934022233605	29.91629821863386	4.573683453033604	4.524093101444192	-0.018985646392638236	-3.405917274342603	0.0006596232867338524
45	45	50.0	62424	47235	62424	47235	29.91629821863386	29.794961363395785	4.524093101444192	4.531413552760217	0.026798709034942133	4.393866195518429	1.1146490699352731e-05
50	50	55.0	47235	28888	47235	28888	29.794961363395785	29.679797839933535	4.531413552760217	4.577137719730807	0.025286937312335955	3.3814121563150823	0.000721598333560936
55	55	60.0	28888	24041	28888	24041	29.679797839933535	29.325111268250073	4.577137719730807	4.606499650702259	0.07724423483537243	8.845427696676618	9.402036938905715e-19
