# Supplementary material for: How recreational marathon runners hit the wall: A large-scale data analysis of late-race pacing collapse in the marathon
Source: PLoS One. 2021 May 19;16(5):e0251513. doi: 10.1371/journal.pone.0251513 (PMC8133477; doi:10.1371/journal.pone.0251513)
Supplement: S1 Datasets — Each individual result graph is associated with 4 different comma-separated files: (i) Raw—the (anonymised) raw data behind the means and standard deviations used for a particular result graph; (ii) Paired—the paired statistical significance results; (iii) Successive Male—the statistical significance results to compare successive groups (age and ability) for male runners; and (iv) Successive Female—the corresponding results for the statistical significance tests to compare successive groups (age and ability) of female runners. (ZIP) [file pone.0251513.s002.zip › S1_Datasets/fig_05_b_paired.csv]

pb_recent_int	index	nobs(M)	nobs(F)	count(M)	count(F)	mean(M)	mean(F)	std(M)	std(F)	cohens_d	t	p
150.0	150.0	14030	301	14030	301	31.183891660727014	31.245847176079735	4.100070146041519	3.919101644071891	-0.015460470488952379	-0.27110453459591893	0.7864886254588532
180.0	180.0	63930	5048	63930	5048	31.17480056311591	30.679477020602217	4.030731800851968	4.236176807077714	0.11980252001543305	8.025662108677373	1.2128806478328466e-15
210.0	210.0	108840	19880	108840	19880	30.461457184858507	30.448189134808853	4.245992058474753	4.297331432173017	0.0031060533930780438	0.40103815236496276	0.6883951571481556
240.0	240.0	87918	26937	87918	26937	29.441638799790713	29.890299587927387	4.433243863808565	4.496479314773121	-0.10048576215084062	-14.375107653630202	9.457763807129311e-47
270.0	270.0	55037	25459	55037	25459	28.195032432727075	29.040810715267686	4.691679472585217	4.793753126917072	-0.17832429878598668	-23.43445349529584	8.930912037647618e-121
300.0	300.0	24915	14994	24915	14994	27.233995584988964	28.17126850740296	4.893322149551215	5.061195460688633	-0.18828936746217778	-18.140753139543232	3.6613616777201306e-73
330.0	330.0	11081	7919	11081	7919	26.489486508437867	27.521783053415835	5.086268634882974	5.264415281158852	-0.19944573482728228	-13.51477836401402	2.1122107752983093e-41
360.0	360.0	3840	3097	3840	3097	26.291666666666668	27.248950597352277	5.305055493424449	5.5309517584653305	-0.17667323120907158	-7.297773249760824	3.273861254645468e-13
390.0	390.0	1068	907	1068	907	26.53558052434457	27.73428886438809	5.4447594762782625	5.394887983410903	-0.22128148743862452	-4.899958825391845	1.0386798458729045e-06
