# Supplementary material for: How recreational marathon runners hit the wall: A large-scale data analysis of late-race pacing collapse in the marathon
Source: PLoS One. 2021 May 19;16(5):e0251513. doi: 10.1371/journal.pone.0251513 (PMC8133477; doi:10.1371/journal.pone.0251513)
Supplement: S1 Datasets — Each individual result graph is associated with 4 different comma-separated files: (i) Raw—the (anonymised) raw data behind the means and standard deviations used for a particular result graph; (ii) Paired—the paired statistical significance results; (iii) Successive Male—the statistical significance results to compare successive groups (age and ability) for male runners; and (iv) Successive Female—the corresponding results for the statistical significance tests to compare successive groups (age and ability) of female runners. (ZIP) [file pone.0251513.s002.zip › S1_Datasets/fig_05_b_successive_F.csv]

pb_recent_int	current_index	next_index	nobs(current)	nobs(next)	count(current)	count(next)	mean(current)	mean(next)	std(current)	std(next)	cohens_d	t	p
150.0	150.0	180.0	301	5048	301	5048	31.245847176079735	30.679477020602217	3.919101644071891	4.236176807077714	0.13890559405136474	2.4242250817950093	0.015857210683866595
180.0	180.0	210.0	5048	19880	5048	19880	30.679477020602217	30.448189134808853	4.236176807077714	4.297331432173017	0.054208933022878616	3.4540444833223556	0.0005551480685527508
210.0	210.0	240.0	19880	26937	19880	26937	30.448189134808853	29.890299587927387	4.297331432173017	4.496479314773121	0.1268525480916265	13.613118197823242	4.076608650986539e-42
240.0	240.0	270.0	26937	25459	26937	25459	29.890299587927387	29.040810715267686	4.496479314773121	4.793753126917072	0.18278779576782594	20.89266553124352	1.5687719135131612e-96
270.0	270.0	300.0	25459	14994	25459	14994	29.040810715267686	28.17126850740296	4.793753126917072	5.061195460688633	0.17640793068837374	17.01707746726793	1.232343185922093e-64
300.0	300.0	330.0	14994	7919	14994	7919	28.17126850740296	27.521783053415835	5.061195460688633	5.264415281158852	0.12578266380219075	8.999745039620358	2.5192271169557386e-19
330.0	330.0	360.0	7919	3097	7919	3097	27.521783053415835	27.248950597352277	5.264415281158852	5.5309517584653305	0.050536610712406435	2.35889870876061	0.01836459307025037
360.0	360.0	390.0	3097	907	3097	907	27.248950597352277	27.73428886438809	5.5309517584653305	5.394887983410903	-0.08886663595114638	-2.3691429940245485	0.017954731772793518
