# Supplementary material for: How recreational marathon runners hit the wall: A large-scale data analysis of late-race pacing collapse in the marathon
Source: PLoS One. 2021 May 19;16(5):e0251513. doi: 10.1371/journal.pone.0251513 (PMC8133477; doi:10.1371/journal.pone.0251513)
Supplement: S1 Datasets — Each individual result graph is associated with 4 different comma-separated files: (i) Raw—the (anonymised) raw data behind the means and standard deviations used for a particular result graph; (ii) Paired—the paired statistical significance results; (iii) Successive Male—the statistical significance results to compare successive groups (age and ability) for male runners; and (iv) Successive Female—the corresponding results for the statistical significance tests to compare successive groups (age and ability) of female runners. (ZIP) [file pone.0251513.s002.zip › S1_Datasets/fig_05_b_successive_M.csv]

pb_recent_int	current_index	next_index	nobs(current)	nobs(next)	count(current)	count(next)	mean(current)	mean(next)	std(current)	std(next)	cohens_d	t	p
150.0	150.0	180.0	14030	63930	14030	63930	31.183891660727014	31.17480056311591	4.100070146041519	4.030731800851968	0.002236179608554499	0.23855298767248573	0.8114546180618414
180.0	180.0	210.0	63930	108840	63930	108840	31.17480056311591	30.461457184858507	4.030731800851968	4.245992058474753	0.17231615377655507	34.81688073013968	1.857186203344605e-264
210.0	210.0	240.0	108840	87918	108840	87918	30.461457184858507	29.441638799790713	4.245992058474753	4.433243863808565	0.23494842087141427	51.69442069556306	0.0
240.0	240.0	270.0	87918	55037	87918	55037	29.441638799790713	28.195032432727075	4.433243863808565	4.691679472585217	0.2731236139551255	49.924529519566796	0.0
270.0	270.0	300.0	55037	24915	55037	24915	28.195032432727075	27.233995584988964	4.691679472585217	4.893322149551215	0.20048791258339768	26.0502125534278	1.5787463782562942e-148
300.0	300.0	330.0	24915	11081	24915	11081	27.233995584988964	26.489486508437867	4.893322149551215	5.086268634882974	0.1491833892981894	12.968711042713325	2.603685234773061e-38
330.0	330.0	360.0	11081	3840	11081	3840	26.489486508437867	26.291666666666668	5.086268634882974	5.305055493424449	0.03806900861854007	2.0123245640504015	0.04422724228584139
360.0	360.0	390.0	3840	1068	3840	1068	26.291666666666668	26.53558052434457	5.305055493424449	5.4447594762782625	-0.04539005321467247	-1.3021581953491297	0.19304161535099848
