# Supplementary material for: How recreational marathon runners hit the wall: A large-scale data analysis of late-race pacing collapse in the marathon
Source: PLoS One. 2021 May 19;16(5):e0251513. doi: 10.1371/journal.pone.0251513 (PMC8133477; doi:10.1371/journal.pone.0251513)
Supplement: S1 Datasets — Each individual result graph is associated with 4 different comma-separated files: (i) Raw—the (anonymised) raw data behind the means and standard deviations used for a particular result graph; (ii) Paired—the paired statistical significance results; (iii) Successive Male—the statistical significance results to compare successive groups (age and ability) for male runners; and (iv) Successive Female—the corresponding results for the statistical significance tests to compare successive groups (age and ability) of female runners. (ZIP) [file pone.0251513.s002.zip › S1_Datasets/fig_05_c_paired.csv]

lower_age	index	nobs(M)	nobs(F)	count(M)	count(F)	mean(M)	mean(F)	std(M)	std(F)	cohens_d	t	p
20	20	141685	53274	141685	53274	11.000748985425414	9.686376562675976	4.847134930940736	4.704683959386827	0.2751799772384325	54.51531762169524	0.0
40	40	66386	17257	66386	17257	10.596617057813392	9.48381845048386	4.702406218075571	4.607057039569195	0.23906003608417026	28.14708913507856	7.350107120624029e-172
45	45	62424	15094	62424	15094	10.470747869409202	9.46923744534252	4.6312705126536375	4.549907962902137	0.21816185775539268	24.182944039246415	1.2677017768453996e-127
50	50	47235	10466	47235	10466	10.508347517730495	9.57143177909421	4.64096162047064	4.588672567440304	0.20302599786384265	18.860066984159165	1.81745604750646e-78
55	55	28888	5144	28888	5144	10.58286935751869	9.65972297822706	4.685609945177522	4.680196739306625	0.1971424506850384	13.031547342914106	2.2247874124006934e-38
60	60	24041	3307	24041	3307	10.716137639865227	9.574724826126397	4.742351876893375	4.636786718914999	0.24339911365263958	13.235803628158154	3.1425644434255975e-39
