# Supplementary material for: How recreational marathon runners hit the wall: A large-scale data analysis of late-race pacing collapse in the marathon
Source: PLoS One. 2021 May 19;16(5):e0251513. doi: 10.1371/journal.pone.0251513 (PMC8133477; doi:10.1371/journal.pone.0251513)
Supplement: S1 Datasets — Each individual result graph is associated with 4 different comma-separated files: (i) Raw—the (anonymised) raw data behind the means and standard deviations used for a particular result graph; (ii) Paired—the paired statistical significance results; (iii) Successive Male—the statistical significance results to compare successive groups (age and ability) for male runners; and (iv) Successive Female—the corresponding results for the statistical significance tests to compare successive groups (age and ability) of female runners. (ZIP) [file pone.0251513.s002.zip › S1_Datasets/fig_05_c_raw.csv]

gender	age	htw_distance
M	60	7.195
F	20	12.195
M	20	5.0
M	40	12.195
M	40	5.0
M	45	5.0
M	50	7.195
M	50	10.0
M	60	10.0
M	20	7.195
M	20	7.195
F	45	5.0
F	20	10.0
M	45	12.195
M	40	10.0
M	45	15.0
M	45	10.0
M	45	10.0
M	20	15.0
F	20	5.0
F	55	5.0
M	40	17.195
F	20	5.0
F	20	15.0
F	20	5.0
M	20	5.0
M	20	5.0
F	40	7.195
F	20	22.195
M	45	17.195
M	20	17.195
M	20	7.195
M	50	17.195
M	20	12.195
M	20	20.0
F	45	12.195
M	45	17.195
M	40	12.195
M	20	15.0
M	55	7.195
M	40	17.195
F	45	15.0
M	45	7.195
M	40	10.0
F	20	17.195
M	45	7.195
F	20	10.0
F	50	5.0
M	45	7.195
M	45	5.0
F	20	10.0
M	40	5.0
F	45	10.0
M	40	7.195
M	20	17.195
F	50	7.195
F	20	5.0
M	60	10.0
M	45	10.0
F	55	5.0
F	40	10.0
M	20	15.0
M	20	7.195
F	20	12.195
M	40	12.195
M	20	12.195
M	20	5.0
M	45	12.195
M	60	10.0
M	60	12.195
M	20	7.195
M	40	12.195
M	20	15.0
M	40	10.0
M	20	7.195
M	50	5.0
M	60	17.195
F	20	12.195
F	50	17.195
F	45	5.0
M	40	12.195
M	20	5.0
F	45	5.0
F	50	5.0
M	20	7.195
F	20	5.0
M	55	22.195
M	20	5.0
M	60	12.195
M	50	12.195
F	60	5.0
M	55	22.195
F	20	5.0
M	20	7.195
M	45	12.195
M	20	5.0
F	50	5.0
M	20	5.0
F	50	7.195
F	45	10.0
M	60	12.195
M	45	5.0
M	20	10.0
M	40	5.0
M	20	7.195
M	20	5.0
M	50	12.195
M	20	17.195
M	50	7.195
M	20	12.195
M	50	12.195
M	55	5.0
M	60	5.0
F	20	7.195
M	50	5.0
M	40	12.195
M	40	12.195
M	55	5.0
M	20	12.195
M	55	17.195
M	20	12.195
M	50	15.0
M	20	7.195
M	50	5.0
F	20	10.0
M	60	7.195
F	40	10.0
M	45	12.195
M	20	10.0
M	60	10.0
M	60	5.0
M	60	5.0
F	40	5.0
M	40	7.195
M	20	5.0
F	20	10.0
M	20	10.0
M	45	5.0
M	40	5.0
M	45	7.195
F	45	5.0
F	20	10.0
M	20	12.195
M	45	17.195
M	40	5.0
M	50	12.195
F	20	7.195
F	55	12.195
F	45	12.195
M	20	12.195
M	40	7.195
F	60	12.195
M	50	12.195
M	60	17.195
M	20	12.195
M	20	10.0
M	50	12.195
M	20	7.195
M	20	17.195
F	20	10.0
M	50	5.0
M	20	10.0
M	45	7.195
M	45	22.195
M	50	17.195
M	50	15.0
M	55	7.195
F	20	12.195
M	50	7.195
M	40	12.195
M	45	7.195
M	20	7.195
M	50	12.195
M	20	5.0
M	20	12.195
M	20	17.195
M	50	17.195
M	55	15.0
M	20	22.195
M	50	12.195
M	40	17.195
M	20	12.195
M	50	5.0
M	60	17.195
M	40	12.195
F	20	15.0
F	20	10.0
F	20	5.0
M	45	12.195
M	60	10.0
M	20	7.195
M	50	17.195
F	20	5.0
M	50	15.0
M	55	12.195
F	55	5.0
F	20	7.195
M	45	17.195
M	20	7.195
M	55	7.195
M	55	10.0
M	40	5.0
M	20	5.0
M	20	5.0
M	40	5.0
F	20	5.0
M	40	12.195
F	50	12.195
M	20	7.195
F	45	5.0
M	20	5.0
M	40	5.0
M	20	5.0
M	45	5.0
M	55	17.195
F	40	5.0
M	20	17.195
M	45	5.0
M	40	15.0
M	50	17.195
F	45	12.195
F	20	10.0
F	20	5.0
M	20	20.0
M	20	22.195
F	20	10.0
M	45	5.0
M	40	10.0
M	20	7.195
M	50	5.0
M	20	15.0
M	60	17.195
M	20	5.0
M	20	17.195
F	40	15.0
M	20	17.195
M	20	17.195
M	40	12.195
F	50	7.195
M	45	7.195
F	40	12.195
M	20	12.195
M	20	7.195
M	50	17.195
M	60	10.0
M	20	17.195
M	55	12.195
F	20	10.0
F	20	5.0
M	45	17.195
M	20	5.0
M	20	5.0
M	20	10.0
F	40	20.0
M	40	17.195
M	50	5.0
M	40	10.0
F	40	5.0
M	50	12.195
F	50	5.0
M	20	10.0
M	20	15.0
M	50	7.195
F	50	5.0
M	40	17.195
F	60	17.195
M	60	5.0
M	45	5.0
F	45	10.0
M	45	10.0
M	20	10.0
M	60	5.0
F	55	10.0
F	45	12.195
M	40	15.0
F	20	17.195
M	20	5.0
M	55	5.0
M	20	5.0
M	40	22.195
M	20	10.0
F	20	12.195
M	45	12.195
M	40	10.0
F	50	5.0
M	20	5.0
M	20	17.195
M	60	22.195
M	20	12.195
M	20	12.195
F	20	17.195
M	20	10.0
F	20	7.195
M	55	5.0
M	20	7.195
M	60	7.195
M	20	7.195
M	20	12.195
M	20	7.195
M	50	7.195
M	20	7.195
M	20	12.195
F	20	5.0
M	40	7.195
M	50	17.195
M	45	7.195
M	40	7.195
M	45	5.0
M	20	12.195
F	50	5.0
F	20	10.0
M	55	12.195
M	20	22.195
F	50	5.0
M	45	7.195
M	20	17.195
F	20	17.195
M	45	15.0
F	40	17.195
M	40	7.195
M	45	15.0
M	45	7.195
M	55	15.0
M	40	7.195
M	50	10.0
M	60	7.195
M	45	22.195
F	40	12.195
F	20	5.0
F	20	10.0
M	45	7.195
F	40	15.0
M	50	5.0
F	20	15.0
M	50	7.195
M	20	10.0
M	20	10.0
M	20	10.0
M	60	7.195
F	20	5.0
F	40	5.0
M	50	17.195
F	20	22.195
F	20	5.0
M	20	5.0
F	20	10.0
M	45	7.195
M	20	17.195
M	20	12.195
F	40	22.195
F	50	7.195
M	40	10.0
M	20	17.195
F	60	17.195
M	40	15.0
M	45	12.195
M	20	12.195
M	45	7.195
M	50	12.195
F	40	12.195
F	50	22.195
F	20	10.0
M	20	17.195
M	50	5.0
M	45	17.195
F	50	5.0
M	45	12.195
F	20	12.195
M	50	17.195
F	20	5.0
M	45	12.195
F	45	5.0
M	20	5.0
M	50	5.0
M	20	10.0
F	20	12.195
M	55	12.195
M	20	17.195
M	20	5.0
M	60	7.195
F	45	10.0
M	50	10.0
M	20	5.0
F	20	20.0
M	60	5.0
F	20	5.0
M	40	5.0
M	20	7.195
M	20	7.195
M	45	17.195
F	55	12.195
M	20	12.195
M	20	17.195
M	20	7.195
M	45	7.195
M	20	10.0
M	45	10.0
M	20	7.195
M	20	12.195
M	50	10.0
F	20	7.195
M	20	17.195
M	60	10.0
M	20	7.195
M	40	5.0
F	20	7.195
F	20	5.0
M	20	22.195
M	55	7.195
M	20	15.0
M	20	10.0
F	50	17.195
F	50	5.0
M	20	5.0
M	20	17.195
M	55	10.0
M	20	10.0
M	40	12.195
F	60	5.0
M	20	7.195
F	20	12.195
M	20	7.195
M	50	12.195
M	20	17.195
M	40	12.195
M	20	15.0
M	40	12.195
M	20	17.195
M	40	7.195
M	40	7.195
M	20	7.195
M	50	12.195
M	45	17.195
M	55	10.0
F	20	17.195
M	40	10.0
F	40	7.195
M	20	5.0
M	55	12.195
F	20	17.195
F	50	12.195
M	45	7.195
F	40	15.0
M	50	17.195
F	20	22.195
M	40	5.0
M	50	17.195
F	20	7.195
M	20	5.0
F	40	5.0
F	50	5.0
M	20	12.195
M	55	12.195
M	20	7.195
M	20	7.195
M	40	22.195
M	40	5.0
M	20	5.0
M	45	5.0
M	50	10.0
M	55	7.195
F	20	22.195
M	45	7.195
M	40	12.195
M	20	15.0
M	20	5.0
M	20	10.0
M	20	17.195
M	55	10.0
M	40	7.195
M	40	5.0
M	20	17.195
M	50	20.0
M	20	5.0
M	40	17.195
M	20	12.195
F	45	7.195
M	50	10.0
M	45	5.0
M	20	10.0
M	20	12.195
F	20	15.0
M	20	22.195
M	40	7.195
M	50	5.0
F	50	7.195
M	45	12.195
M	40	7.195
M	45	10.0
F	20	5.0
M	45	12.195
M	45	7.195
M	45	7.195
M	45	5.0
M	20	12.195
M	40	12.195
M	20	10.0
M	55	7.195
M	20	5.0
M	40	5.0
M	45	5.0
M	20	10.0
M	20	17.195
F	20	5.0
F	20	7.195
M	40	7.195
M	45	15.0
M	20	12.195
M	55	10.0
M	20	10.0
M	45	7.195
M	20	10.0
F	20	10.0
F	20	7.195
F	20	5.0
M	20	7.195
M	20	20.0
M	40	5.0
M	20	10.0
M	40	5.0
M	50	15.0
M	20	12.195
M	45	15.0
M	20	12.195
M	40	12.195
M	50	12.195
F	20	12.195
F	20	7.195
M	20	12.195
M	20	17.195
M	20	5.0
M	40	17.195
M	40	17.195
M	20	10.0
M	20	10.0
M	20	12.195
M	60	17.195
M	50	7.195
M	40	7.195
M	50	10.0
M	40	17.195
F	20	17.195
M	20	5.0
M	60	5.0
F	40	5.0
M	20	5.0
M	55	5.0
M	45	17.195
M	20	17.195
M	40	17.195
M	20	12.195
F	20	12.195
M	45	12.195
M	40	7.195
M	45	12.195
M	20	5.0
M	55	5.0
F	40	12.195
M	20	7.195
M	20	17.195
M	50	17.195
M	45	7.195
M	20	12.195
M	20	5.0
M	50	5.0
M	50	12.195
M	20	5.0
M	20	7.195
M	20	12.195
F	40	17.195
M	40	12.195
F	20	12.195
M	50	10.0
M	20	17.195
F	60	15.0
M	40	17.195
M	45	12.195
F	20	17.195
F	45	12.195
F	45	7.195
M	45	22.195
M	20	5.0
M	45	7.195
M	40	12.195
M	50	12.195
M	40	10.0
F	20	5.0
M	60	7.195
F	20	15.0
M	55	5.0
M	40	5.0
M	20	5.0
M	45	12.195
M	40	12.195
M	20	7.195
M	40	12.195
M	20	7.195
M	20	5.0
M	45	10.0
M	20	12.195
M	45	12.195
F	20	10.0
M	20	5.0
M	20	12.195
M	40	12.195
F	40	5.0
M	20	22.195
M	45	7.195
F	55	5.0
M	20	10.0
M	20	10.0
M	20	10.0
M	40	12.195
M	20	10.0
M	50	17.195
M	20	10.0
M	45	7.195
M	50	10.0
M	45	10.0
M	20	10.0
M	40	15.0
F	40	5.0
M	60	5.0
M	20	5.0
F	20	5.0
M	45	5.0
F	55	5.0
M	50	5.0
F	20	5.0
M	20	5.0
M	20	12.195
M	20	12.195
M	45	5.0
F	20	10.0
F	40	5.0
M	45	5.0
F	20	15.0
M	20	12.195
M	60	17.195
M	50	12.195
M	20	12.195
M	50	5.0
M	50	12.195
F	20	7.195
M	45	10.0
M	20	12.195
M	55	7.195
F	20	10.0
M	20	7.195
F	45	5.0
M	20	17.195
M	40	5.0
M	50	20.0
M	20	17.195
F	20	5.0
M	50	12.195
M	50	17.195
F	45	5.0
M	20	10.0
M	55	15.0
M	40	7.195
M	20	12.195
M	40	7.195
M	20	12.195
M	45	12.195
M	55	10.0
M	55	20.0
F	50	5.0
F	20	10.0
M	20	5.0
M	20	10.0
M	55	5.0
M	55	5.0
F	20	12.195
M	40	5.0
M	45	15.0
M	60	20.0
M	50	17.195
F	20	17.195
M	20	10.0
M	60	7.195
M	40	20.0
M	20	12.195
F	20	5.0
M	20	5.0
F	50	5.0
M	60	7.195
M	60	10.0
M	40	12.195
F	20	17.195
M	40	7.195
F	60	10.0
F	55	5.0
M	20	15.0
M	60	5.0
M	45	12.195
F	45	7.195
F	20	5.0
M	20	10.0
M	45	10.0
M	50	7.195
F	50	7.195
M	20	7.195
F	50	7.195
M	20	10.0
M	55	10.0
M	40	7.195
F	20	5.0
M	20	12.195
M	45	7.195
M	60	12.195
M	20	12.195
M	50	5.0
M	20	7.195
M	50	5.0
M	40	17.195
M	40	7.195
M	20	12.195
M	20	12.195
M	55	5.0
M	45	12.195
M	50	5.0
F	20	5.0
F	20	10.0
M	50	5.0
M	50	12.195
F	20	5.0
M	45	5.0
M	50	17.195
M	40	7.195
M	20	15.0
M	50	5.0
M	55	17.195
M	20	12.195
M	50	5.0
M	40	7.195
M	50	17.195
M	20	10.0
M	20	5.0
M	45	12.195
M	20	7.195
M	20	12.195
M	20	17.195
F	50	5.0
M	45	5.0
M	40	20.0
M	20	5.0
M	45	10.0
M	50	5.0
M	20	12.195
M	60	7.195
M	20	7.195
F	20	15.0
M	60	17.195
M	50	10.0
M	60	17.195
M	50	7.195
M	20	7.195
M	20	5.0
M	20	12.195
M	40	12.195
M	45	12.195
M	50	7.195
F	60	7.195
F	20	22.195
M	40	5.0
M	45	7.195
M	20	5.0
M	40	7.195
M	20	7.195
M	50	17.195
M	40	5.0
M	20	10.0
M	50	22.195
M	45	10.0
F	40	17.195
M	45	17.195
M	20	5.0
F	20	15.0
F	20	10.0
M	45	12.195
M	55	7.195
M	55	15.0
M	20	12.195
F	40	17.195
M	50	5.0
F	20	5.0
M	20	22.195
M	45	15.0
M	55	12.195
M	20	17.195
M	45	5.0
F	20	5.0
M	20	10.0
M	45	12.195
M	20	7.195
M	20	12.195
F	20	15.0
M	20	7.195
M	50	12.195
M	20	10.0
M	60	22.195
M	50	5.0
M	45	12.195
M	45	17.195
M	45	10.0
M	20	17.195
M	20	7.195
M	20	7.195
F	20	10.0
M	50	10.0
M	40	12.195
M	20	12.195
M	20	5.0
M	40	10.0
M	20	12.195
F	45	15.0
M	20	10.0
M	50	12.195
F	45	12.195
F	20	7.195
M	50	10.0
M	20	7.195
M	50	10.0
M	50	10.0
M	20	7.195
F	20	15.0
M	50	12.195
M	20	10.0
F	40	5.0
M	45	5.0
M	40	5.0
F	45	10.0
M	40	12.195
M	45	12.195
M	45	5.0
M	60	10.0
M	20	17.195
F	20	5.0
M	20	10.0
M	20	7.195
M	20	5.0
M	20	7.195
M	50	17.195
M	20	17.195
M	40	12.195
F	20	22.195
M	45	5.0
M	40	17.195
M	60	10.0
M	40	17.195
M	60	12.195
M	20	7.195
M	55	17.195
M	45	10.0
M	55	5.0
M	40	5.0
M	20	12.195
M	60	10.0
M	20	7.195
M	20	5.0
F	40	5.0
M	40	12.195
M	45	7.195
M	20	7.195
M	50	10.0
M	20	15.0
M	45	12.195
M	45	7.195
F	45	12.195
M	20	12.195
F	55	5.0
M	60	5.0
M	20	12.195
M	20	7.195
F	20	5.0
M	55	15.0
M	20	5.0
M	50	5.0
F	20	15.0
M	20	7.195
M	20	5.0
M	20	10.0
F	50	10.0
M	50	22.195
F	40	17.195
M	20	12.195
M	20	17.195
M	40	7.195
M	20	5.0
M	50	5.0
F	20	5.0
M	20	10.0
F	20	10.0
F	20	5.0
F	20	15.0
M	45	7.195
M	45	7.195
M	45	5.0
M	40	7.195
M	45	12.195
F	20	5.0
M	20	15.0
F	45	5.0
M	20	17.195
F	45	7.195
M	20	5.0
M	50	5.0
F	20	17.195
M	20	5.0
M	40	5.0
M	20	7.195
M	45	5.0
M	40	22.195
F	20	5.0
M	45	5.0
M	45	10.0
M	20	10.0
M	20	10.0
M	60	7.195
M	20	5.0
M	45	5.0
F	40	5.0
M	20	5.0
M	20	10.0
F	20	15.0
M	20	5.0
M	45	5.0
F	40	10.0
M	20	10.0
F	45	15.0
M	20	17.195
M	20	5.0
M	60	15.0
M	20	5.0
F	20	5.0
M	40	15.0
M	45	7.195
M	45	10.0
M	20	22.195
M	50	5.0
M	45	5.0
M	20	5.0
M	50	15.0
M	20	12.195
M	50	7.195
M	60	5.0
F	40	5.0
M	20	7.195
M	40	12.195
M	20	5.0
M	55	12.195
F	40	5.0
F	45	15.0
M	45	12.195
F	45	17.195
M	55	5.0
M	20	10.0
M	50	12.195
M	20	15.0
M	20	17.195
F	60	5.0
M	50	10.0
M	40	17.195
M	20	12.195
M	20	12.195
M	20	5.0
M	20	22.195
M	20	10.0
M	50	5.0
M	20	5.0
F	20	10.0
M	45	17.195
F	20	5.0
M	20	17.195
M	50	7.195
F	45	5.0
M	45	5.0
M	50	22.195
M	20	17.195
M	55	12.195
F	50	5.0
F	45	5.0
M	50	17.195
M	50	20.0
M	50	5.0
F	60	17.195
F	40	10.0
M	20	12.195
M	45	10.0
M	50	7.195
M	45	12.195
M	55	5.0
M	55	5.0
M	20	10.0
M	40	12.195
M	40	12.195
M	45	5.0
M	45	12.195
M	20	5.0
F	20	5.0
M	50	5.0
M	20	5.0
F	20	20.0
F	20	10.0
M	60	12.195
M	45	7.195
M	20	5.0
F	20	5.0
F	20	10.0
M	20	5.0
F	50	17.195
M	55	12.195
M	20	7.195
M	60	17.195
M	40	12.195
M	20	5.0
M	45	17.195
M	20	10.0
F	20	12.195
M	40	10.0
M	60	5.0
M	40	7.195
M	20	7.195
M	45	12.195
F	45	5.0
M	20	12.195
M	20	17.195
F	20	10.0
M	55	12.195
F	20	10.0
M	20	10.0
M	40	15.0
F	20	5.0
M	20	10.0
F	20	5.0
M	55	17.195
F	40	12.195
M	20	17.195
F	40	10.0
M	20	7.195
M	50	17.195
M	45	12.195
M	45	17.195
M	40	22.195
M	55	5.0
M	40	7.195
M	40	12.195
M	50	12.195
M	50	5.0
M	60	5.0
M	20	5.0
M	20	15.0
M	40	10.0
M	20	22.195
M	50	10.0
M	45	12.195
F	20	5.0
M	20	7.195
M	40	10.0
M	40	10.0
M	40	10.0
M	45	10.0
M	50	17.195
M	40	12.195
F	45	12.195
F	50	10.0
F	20	10.0
M	20	12.195
M	20	17.195
M	50	12.195
F	20	5.0
M	20	12.195
M	20	12.195
M	40	5.0
M	45	12.195
M	20	10.0
M	60	10.0
M	20	12.195
F	45	15.0
F	45	12.195
M	40	10.0
M	45	10.0
M	20	10.0
M	50	10.0
M	40	5.0
M	40	17.195
M	20	12.195
M	20	12.195
M	20	7.195
F	20	12.195
F	50	12.195
M	20	22.195
M	55	5.0
M	20	22.195
M	40	5.0
M	20	5.0
F	20	12.195
M	40	5.0
F	20	5.0
M	20	12.195
M	55	20.0
M	20	12.195
F	20	5.0
M	40	17.195
M	50	7.195
M	20	12.195
M	20	15.0
M	20	12.195
M	55	5.0
M	20	5.0
F	20	10.0
M	40	17.195
F	50	10.0
M	50	22.195
M	20	5.0
F	45	5.0
M	50	10.0
M	40	12.195
M	20	17.195
F	50	5.0
M	40	10.0
M	20	5.0
M	50	15.0
M	60	15.0
F	40	17.195
M	50	10.0
M	50	12.195
M	20	7.195
M	20	7.195
M	45	5.0
M	60	7.195
F	20	22.195
M	20	7.195
M	50	5.0
M	50	12.195
M	40	12.195
M	40	17.195
M	60	10.0
M	20	10.0
M	20	10.0
F	50	7.195
F	20	15.0
M	50	5.0
M	60	22.195
M	40	12.195
F	20	5.0
M	45	5.0
F	20	10.0
M	20	10.0
M	50	17.195
M	20	7.195
M	50	10.0
F	20	10.0
M	50	7.195
M	45	7.195
F	40	5.0
M	20	17.195
F	45	5.0
M	50	17.195
M	20	17.195
M	20	17.195
M	50	17.195
M	45	7.195
F	20	5.0
M	20	5.0
M	50	5.0
M	20	17.195
M	40	5.0
M	20	5.0
M	55	7.195
M	45	17.195
M	45	5.0
M	60	10.0
M	20	12.195
F	50	7.195
M	55	5.0
F	45	5.0
M	45	10.0
F	40	5.0
M	40	12.195
M	20	7.195
M	45	12.195
M	40	5.0
M	40	7.195
M	20	17.195
F	20	20.0
M	20	5.0
M	45	12.195
M	20	5.0
M	50	7.195
M	45	10.0
M	20	17.195
F	50	5.0
F	20	5.0
M	40	10.0
M	40	12.195
M	20	17.195
M	20	17.195
M	20	10.0
F	20	12.195
M	20	5.0
M	45	22.195
M	20	5.0
M	40	5.0
F	50	7.195
M	50	10.0
F	20	5.0
M	20	7.195
M	60	12.195
F	45	5.0
F	45	5.0
F	40	20.0
M	20	7.195
M	45	10.0
F	20	12.195
M	20	12.195
M	45	7.195
F	20	5.0
M	55	5.0
F	45	7.195
M	20	20.0
M	20	7.195
M	45	15.0
M	20	20.0
M	40	17.195
M	40	12.195
F	20	5.0
M	60	5.0
M	45	10.0
M	45	5.0
M	55	12.195
F	45	7.195
M	50	7.195
M	20	10.0
F	20	5.0
M	20	17.195
M	45	10.0
M	40	12.195
M	60	7.195
M	50	17.195
M	50	10.0
M	50	5.0
F	55	22.195
M	20	5.0
F	20	17.195
F	45	5.0
F	20	15.0
M	40	5.0
M	20	17.195
M	20	12.195
M	20	5.0
M	40	22.195
M	20	5.0
M	45	7.195
M	60	17.195
M	40	12.195
M	20	5.0
M	20	12.195
M	50	10.0
F	45	10.0
M	50	7.195
F	40	7.195
M	40	7.195
M	20	17.195
M	20	5.0
F	20	5.0
F	20	7.195
M	50	5.0
F	45	17.195
M	40	7.195
F	40	5.0
M	20	5.0
M	20	5.0
M	45	10.0
M	60	5.0
M	50	10.0
M	20	15.0
M	20	10.0
M	40	12.195
M	60	10.0
M	60	10.0
M	45	7.195
M	45	22.195
F	20	5.0
M	20	5.0
M	20	10.0
M	20	17.195
M	20	22.195
F	45	5.0
M	20	10.0
M	20	12.195
M	45	7.195
M	20	17.195
M	20	12.195
M	60	12.195
M	50	5.0
M	20	5.0
M	45	10.0
M	40	5.0
M	45	5.0
M	20	15.0
M	20	17.195
M	50	7.195
M	60	7.195
M	50	12.195
M	40	5.0
M	45	10.0
M	20	7.195
M	60	7.195
M	20	17.195
M	40	12.195
M	40	5.0
F	40	10.0
M	40	15.0
M	60	5.0
M	50	7.195
M	20	5.0
M	45	17.195
M	50	10.0
M	40	10.0
F	50	22.195
M	55	12.195
F	20	10.0
M	55	5.0
M	20	12.195
M	20	17.195
M	45	5.0
M	50	12.195
M	45	5.0
M	45	7.195
F	40	12.195
M	55	5.0
M	20	7.195
M	20	7.195
M	40	15.0
F	45	5.0
M	40	12.195
M	20	12.195
M	20	7.195
M	20	17.195
F	20	15.0
M	45	10.0
M	20	20.0
M	20	22.195
F	45	7.195
M	20	7.195
M	45	10.0
F	40	5.0
M	20	17.195
F	20	7.195
M	20	7.195
F	20	7.195
M	45	17.195
M	20	7.195
F	20	10.0
M	20	5.0
M	20	17.195
M	20	12.195
M	60	7.195
M	40	17.195
M	45	17.195
M	50	17.195
M	45	12.195
M	40	12.195
M	60	12.195
M	50	5.0
M	20	17.195
M	50	7.195
M	20	20.0
M	40	15.0
F	20	10.0
F	20	5.0
M	20	17.195
M	20	12.195
M	55	7.195
M	40	7.195
M	45	7.195
M	45	22.195
M	40	12.195
F	20	17.195
M	50	12.195
M	45	10.0
M	40	10.0
M	55	17.195
M	50	17.195
M	20	5.0
M	20	10.0
M	20	12.195
F	50	7.195
F	40	5.0
M	20	10.0
F	50	15.0
M	40	7.195
M	50	17.195
M	20	17.195
M	20	17.195
M	45	5.0
F	20	10.0
M	20	5.0
M	60	10.0
M	50	7.195
M	45	12.195
F	20	5.0
M	60	7.195
F	20	5.0
M	50	17.195
F	45	12.195
M	40	5.0
F	40	15.0
F	40	10.0
M	20	5.0
F	40	5.0
M	50	5.0
M	20	22.195
F	20	12.195
M	20	5.0
M	55	5.0
M	20	15.0
M	45	12.195
M	20	7.195
F	45	5.0
M	45	12.195
M	20	10.0
M	45	7.195
M	40	17.195
M	50	12.195
M	40	10.0
F	20	20.0
M	45	22.195
M	20	15.0
M	20	12.195
M	60	7.195
F	40	7.195
M	45	5.0
M	20	10.0
M	20	22.195
M	40	17.195
M	45	10.0
M	20	17.195
M	20	10.0
M	20	10.0
M	20	12.195
M	20	12.195
F	20	7.195
M	20	17.195
F	20	5.0
M	45	5.0
M	20	10.0
M	20	17.195
M	20	7.195
M	40	12.195
M	45	17.195
M	50	10.0
M	20	17.195
M	20	12.195
M	55	12.195
M	60	7.195
M	50	12.195
F	20	10.0
M	20	15.0
M	45	5.0
M	40	17.195
M	40	7.195
F	20	10.0
M	55	20.0
M	45	5.0
M	45	10.0
M	20	22.195
F	20	17.195
M	60	10.0
F	40	12.195
M	20	12.195
M	50	10.0
F	20	10.0
M	20	12.195
M	55	15.0
F	20	17.195
M	45	12.195
M	55	5.0
M	45	12.195
M	55	12.195
M	20	5.0
M	50	12.195
M	50	5.0
M	20	12.195
M	45	5.0
M	20	17.195
M	20	17.195
F	40	10.0
F	60	7.195
M	20	10.0
M	40	7.195
M	55	10.0
F	45	5.0
M	40	12.195
M	45	5.0
F	45	17.195
F	20	12.195
F	45	10.0
M	55	12.195
M	45	5.0
M	40	10.0
M	55	12.195
F	45	5.0
F	20	12.195
M	50	12.195
M	50	7.195
M	40	12.195
F	20	10.0
M	20	17.195
M	20	12.195
M	55	12.195
F	20	5.0
M	20	10.0
F	20	5.0
M	50	5.0
M	60	12.195
M	20	10.0
M	40	5.0
M	50	10.0
M	40	10.0
F	20	12.195
M	20	7.195
M	20	12.195
M	45	12.195
M	20	5.0
M	40	12.195
M	20	12.195
M	20	12.195
M	45	5.0
M	40	5.0
M	40	7.195
F	20	5.0
F	20	7.195
F	40	17.195
M	20	12.195
M	20	17.195
M	45	10.0
M	45	7.195
M	20	5.0
F	20	17.195
M	20	7.195
M	20	17.195
M	20	7.195
M	40	7.195
M	20	15.0
F	40	12.195
M	20	12.195
M	50	12.195
M	20	7.195
F	55	5.0
M	55	15.0
M	60	5.0
M	45	7.195
M	50	17.195
M	20	12.195
F	40	7.195
M	20	5.0
M	40	12.195
M	20	15.0
M	40	10.0
M	50	10.0
F	20	5.0
F	20	17.195
F	20	17.195
M	45	12.195
M	20	10.0
M	40	15.0
M	50	10.0
F	20	5.0
M	50	15.0
M	50	12.195
M	20	5.0
M	55	7.195
F	20	10.0
M	20	12.195
M	60	17.195
M	45	5.0
M	60	5.0
M	40	12.195
M	50	15.0
M	50	12.195
M	45	10.0
M	20	7.195
M	40	17.195
F	45	7.195
M	20	10.0
M	20	12.195
F	55	17.195
M	20	7.195
M	20	15.0
M	60	5.0
F	40	5.0
M	20	10.0
M	40	17.195
M	60	17.195
M	45	12.195
M	60	17.195
F	40	20.0
M	20	5.0
M	40	15.0
F	40	7.195
M	55	10.0
M	55	5.0
M	20	12.195
M	40	7.195
M	45	10.0
M	45	12.195
M	45	17.195
M	20	15.0
F	20	5.0
M	50	10.0
M	20	15.0
M	45	5.0
F	20	15.0
F	45	7.195
M	55	12.195
M	20	20.0
M	20	15.0
M	45	17.195
M	20	5.0
M	55	17.195
F	45	5.0
M	20	7.195
M	50	5.0
M	55	17.195
M	40	7.195
M	60	7.195
F	55	7.195
M	55	5.0
M	40	5.0
M	20	5.0
M	20	12.195
M	40	17.195
M	50	7.195
F	40	12.195
M	50	7.195
M	60	7.195
M	20	15.0
M	20	15.0
M	40	17.195
M	40	7.195
M	60	7.195
M	50	20.0
F	20	5.0
M	40	7.195
M	50	10.0
M	45	12.195
M	40	12.195
M	60	5.0
M	50	17.195
M	45	17.195
M	45	7.195
F	20	5.0
M	20	5.0
M	40	12.195
M	20	5.0
M	40	12.195
M	55	7.195
M	55	17.195
M	55	12.195
M	50	17.195
M	45	12.195
F	50	12.195
M	20	10.0
F	40	20.0
M	45	7.195
M	45	12.195
M	20	7.195
M	20	12.195
F	45	5.0
M	45	7.195
M	50	5.0
M	20	10.0
M	40	5.0
F	50	10.0
M	40	15.0
M	50	20.0
M	45	20.0
M	20	5.0
M	20	5.0
F	20	10.0
M	40	22.195
M	45	15.0
M	60	12.195
M	45	17.195
M	45	10.0
M	40	7.195
F	20	10.0
F	40	5.0
F	45	10.0
M	40	7.195
M	50	5.0
M	20	5.0
F	20	5.0
F	40	7.195
F	60	15.0
F	55	5.0
M	45	5.0
M	55	12.195
M	20	12.195
M	20	5.0
M	20	5.0
M	20	17.195
M	60	7.195
M	55	17.195
M	60	10.0
M	45	5.0
F	40	17.195
M	45	17.195
M	55	17.195
F	20	5.0
M	60	12.195
M	20	10.0
M	50	12.195
F	20	7.195
M	60	17.195
F	20	10.0
M	20	12.195
M	20	5.0
M	20	17.195
F	20	22.195
F	55	12.195
M	60	10.0
M	20	12.195
M	20	22.195
M	45	5.0
M	55	17.195
M	40	10.0
M	40	5.0
M	50	20.0
M	60	12.195
M	20	7.195
M	40	17.195
M	55	7.195
M	20	5.0
M	45	5.0
F	40	22.195
M	20	5.0
F	45	5.0
M	40	5.0
M	60	12.195
M	20	17.195
M	50	10.0
M	40	12.195
M	20	17.195
M	45	17.195
M	20	12.195
M	50	7.195
M	20	12.195
F	20	10.0
F	50	15.0
F	50	10.0
M	20	10.0
M	20	17.195
M	40	7.195
M	60	5.0
M	40	7.195
M	60	7.195
M	20	12.195
M	40	5.0
M	20	5.0
F	50	10.0
M	45	5.0
M	55	15.0
M	50	5.0
F	50	12.195
F	40	5.0
M	40	12.195
M	20	15.0
M	20	5.0
F	50	10.0
M	55	12.195
M	60	12.195
F	20	5.0
M	20	5.0
M	20	5.0
M	50	12.195
M	60	12.195
F	20	7.195
F	55	5.0
M	40	7.195
M	50	5.0
M	50	17.195
M	20	7.195
F	20	7.195
M	60	7.195
M	60	12.195
M	40	10.0
M	45	7.195
M	20	10.0
M	40	17.195
M	40	17.195
M	50	22.195
M	55	7.195
M	20	5.0
M	40	20.0
M	20	10.0
M	45	5.0
M	20	17.195
F	20	5.0
M	50	5.0
F	20	17.195
M	45	10.0
M	60	12.195
M	20	7.195
M	45	7.195
M	55	5.0
M	60	5.0
M	40	12.195
M	20	5.0
M	45	10.0
M	40	12.195
F	40	10.0
M	40	17.195
M	50	17.195
M	60	15.0
M	20	15.0
M	55	7.195
M	20	15.0
F	20	10.0
M	45	5.0
F	60	12.195
M	45	12.195
M	45	12.195
F	20	20.0
M	40	5.0
M	45	10.0
M	20	7.195
M	20	17.195
M	20	12.195
M	20	5.0
M	20	22.195
F	20	17.195
M	45	7.195
M	20	7.195
M	55	5.0
M	40	10.0
M	20	12.195
M	50	15.0
M	60	22.195
M	40	5.0
F	20	20.0
F	45	7.195
M	40	7.195
M	20	15.0
M	20	7.195
M	55	5.0
M	45	15.0
M	50	12.195
F	20	7.195
M	45	7.195
M	20	12.195
F	20	5.0
M	45	7.195
M	60	5.0
M	55	22.195
M	40	12.195
F	20	10.0
M	40	17.195
M	20	17.195
M	45	7.195
M	45	5.0
M	55	15.0
F	45	12.195
F	20	12.195
M	40	5.0
M	20	5.0
F	20	15.0
M	55	10.0
M	40	17.195
M	40	5.0
F	40	10.0
F	45	12.195
M	20	5.0
M	45	20.0
M	20	10.0
M	55	7.195
F	20	5.0
M	50	12.195
M	20	10.0
F	20	5.0
F	40	10.0
M	45	12.195
M	60	5.0
F	20	10.0
M	20	5.0
M	20	17.195
M	20	17.195
M	40	7.195
M	20	12.195
M	45	10.0
M	20	10.0
F	50	5.0
M	50	7.195
F	50	5.0
M	50	5.0
M	20	12.195
M	45	12.195
F	20	10.0
F	40	12.195
M	20	12.195
M	60	10.0
M	60	7.195
M	40	7.195
F	20	12.195
M	20	12.195
F	40	5.0
F	45	7.195
M	45	12.195
F	40	10.0
M	50	15.0
M	20	22.195
F	40	10.0
M	50	7.195
M	20	15.0
M	40	5.0
M	55	10.0
M	20	15.0
F	45	12.195
M	20	5.0
F	20	7.195
F	20	15.0
F	40	7.195
F	40	7.195
M	40	10.0
M	20	12.195
M	50	5.0
F	20	15.0
M	50	5.0
M	20	5.0
F	45	10.0
M	20	12.195
M	55	7.195
M	50	17.195
M	40	10.0
M	50	10.0
F	20	15.0
F	20	10.0
M	20	12.195
M	40	10.0
M	45	12.195
M	55	10.0
M	45	15.0
M	55	5.0
M	45	10.0
M	55	5.0
M	50	7.195
F	40	10.0
M	50	20.0
M	40	22.195
M	45	7.195
F	40	10.0
M	55	12.195
M	20	5.0
M	40	10.0
M	40	10.0
M	20	7.195
M	40	7.195
F	55	17.195
M	20	7.195
M	55	12.195
M	45	17.195
M	20	5.0
M	20	22.195
M	20	12.195
M	20	10.0
M	20	5.0
M	45	5.0
F	50	12.195
M	20	5.0
M	40	7.195
M	20	10.0
M	40	12.195
M	60	7.195
M	20	10.0
M	55	5.0
M	20	17.195
F	45	10.0
M	50	17.195
M	45	10.0
M	40	12.195
M	40	12.195
F	50	5.0
M	20	5.0
F	20	7.195
F	20	5.0
M	45	17.195
M	45	10.0
M	20	12.195
M	45	5.0
M	50	15.0
F	45	22.195
M	20	12.195
F	20	5.0
M	50	5.0
F	20	10.0
M	20	12.195
[truncated: 473,202 more rows]
