# Supplementary material for: How recreational marathon runners hit the wall: A large-scale data analysis of late-race pacing collapse in the marathon
Source: PLoS One. 2021 May 19;16(5):e0251513. doi: 10.1371/journal.pone.0251513 (PMC8133477; doi:10.1371/journal.pone.0251513)
Supplement: S1 Datasets — Each individual result graph is associated with 4 different comma-separated files: (i) Raw—the (anonymised) raw data behind the means and standard deviations used for a particular result graph; (ii) Paired—the paired statistical significance results; (iii) Successive Male—the statistical significance results to compare successive groups (age and ability) for male runners; and (iv) Successive Female—the corresponding results for the statistical significance tests to compare successive groups (age and ability) of female runners. (ZIP) [file pone.0251513.s002.zip › S1_Datasets/fig_05_c_successive_F.csv]

lower_age	current_index	next_index	nobs(current)	nobs(next)	count(current)	count(next)	mean(current)	mean(next)	std(current)	std(next)	cohens_d	t	p
20	20	40.0	53274	17257	53274	17257	9.686376562675976	9.48381845048386	4.704683959386827	4.607057039569195	0.04350439382011089	4.993586651447554	5.960272006544904e-07
40	40	45.0	17257	15094	17257	15094	9.48381845048386	9.46923744534252	4.607057039569195	4.549907962902137	0.0031847175448267337	0.2858773216793679	0.774973941413949
45	45	50.0	15094	10466	15094	10466	9.46923744534252	9.57143177909421	4.549907962902137	4.588672567440304	-0.02236617695970833	-1.7569240083549313	0.07894443352393143
50	50	55.0	10466	5144	10466	5144	9.57143177909421	9.65972297822706	4.588672567440304	4.680196739306625	-0.019051587772926912	-1.1150179419194568	0.2648693994232183
55	55	60.0	5144	3307	5144	3307	9.65972297822706	9.574724826126397	4.680196739306625	4.636786718914999	0.018247916169301603	0.8194326227913088	0.4125671427071188
