# Supplementary material for: How recreational marathon runners hit the wall: A large-scale data analysis of late-race pacing collapse in the marathon
Source: PLoS One. 2021 May 19;16(5):e0251513. doi: 10.1371/journal.pone.0251513 (PMC8133477; doi:10.1371/journal.pone.0251513)
Supplement: S1 Datasets — Each individual result graph is associated with 4 different comma-separated files: (i) Raw—the (anonymised) raw data behind the means and standard deviations used for a particular result graph; (ii) Paired—the paired statistical significance results; (iii) Successive Male—the statistical significance results to compare successive groups (age and ability) for male runners; and (iv) Successive Female—the corresponding results for the statistical significance tests to compare successive groups (age and ability) of female runners. (ZIP) [file pone.0251513.s002.zip › S1_Datasets/fig_05_c_successive_M.csv]

lower_age	current_index	next_index	nobs(current)	nobs(next)	count(current)	count(next)	mean(current)	mean(next)	std(current)	std(next)	cohens_d	t	p
20	20	40.0	141685	66386	141685	66386	11.000748985425414	10.596617057813392	4.847134930940736	4.702406218075571	0.08462976948532637	18.092965670863208	4.429672459328245e-73
40	40	45.0	66386	62424	66386	62424	10.596617057813392	10.470747869409202	4.702406218075571	4.6312705126536375	0.026970402813218046	4.838660415507089	1.3086832177219832e-06
45	45	50.0	62424	47235	62424	47235	10.470747869409202	10.508347517730495	4.6312705126536375	4.64096162047064	-0.008110232128667598	-1.3296948869954377	0.18362180570504474
50	50	55.0	47235	28888	47235	28888	10.508347517730495	10.58286935751869	4.64096162047064	4.685609945177522	-0.015980583454995013	-2.1370702960250556	0.03259626555410524
55	55	60.0	28888	24041	28888	24041	10.58286935751869	10.716137639865227	4.685609945177522	4.742351876893375	-0.028270884692225128	-3.2365331100761456	0.0012106842691836227
