# Supplementary material for: How recreational marathon runners hit the wall: A large-scale data analysis of late-race pacing collapse in the marathon
Source: PLoS One. 2021 May 19;16(5):e0251513. doi: 10.1371/journal.pone.0251513 (PMC8133477; doi:10.1371/journal.pone.0251513)
Supplement: S1 Datasets — Each individual result graph is associated with 4 different comma-separated files: (i) Raw—the (anonymised) raw data behind the means and standard deviations used for a particular result graph; (ii) Paired—the paired statistical significance results; (iii) Successive Male—the statistical significance results to compare successive groups (age and ability) for male runners; and (iv) Successive Female—the corresponding results for the statistical significance tests to compare successive groups (age and ability) of female runners. (ZIP) [file pone.0251513.s002.zip › S1_Datasets/fig_05_d_paired.csv]

pb_recent_int	index	nobs(M)	nobs(F)	count(M)	count(F)	mean(M)	mean(F)	std(M)	std(F)	cohens_d	t	p
150.0	150.0	14030	301	14030	301	9.657485744832499	8.560431893687708	4.159508426352214	3.644278755279212	0.280756816665083	5.1512636054171885	4.5557020627433947e-07
180.0	180.0	63930	5048	63930	5048	9.599637728765835	8.853854001584788	4.141258374001372	4.0959805802869	0.18108299264875835	12.44396415298068	4.153433442234988e-35
210.0	210.0	108840	19880	108840	19880	10.137480292171993	9.038065392354122	4.415941887530569	4.245913655564735	0.25380683103644175	33.361630650318986	2.1494078473759595e-239
240.0	240.0	87918	26937	87918	26937	10.937549250437906	9.312616289861529	4.694160488548151	4.433642991957025	0.35589956229139813	51.89652632192063	0.0
270.0	270.0	55037	25459	55037	25459	11.791095172338606	9.722894064967202	5.043545076762789	4.717861797187292	0.42352089469411225	56.57365498224852	0.0
300.0	300.0	24915	14994	24915	14994	12.42249508328316	10.221344871281843	5.354199855035996	4.968558553372454	0.4261793941998374	41.619830167555016	0.0
330.0	330.0	11081	7919	11081	7919	12.674773486147458	10.530493749210757	5.561372300660771	5.169359354804608	0.3994070456411652	27.30821605453367	7.04004263708112e-161
360.0	360.0	3840	3097	3840	3097	12.777304687499997	10.627381336777526	5.634222816863848	5.256135920380544	0.3946499797519518	16.39904575229942	2.652019202522555e-59
390.0	390.0	1068	907	1068	907	12.45630617977528	10.199746416758543	5.703499176924649	5.165941709269626	0.414914736805229	9.221436302395478	7.322185669968607e-20
