# Supplementary material for: How recreational marathon runners hit the wall: A large-scale data analysis of late-race pacing collapse in the marathon
Source: PLoS One. 2021 May 19;16(5):e0251513. doi: 10.1371/journal.pone.0251513 (PMC8133477; doi:10.1371/journal.pone.0251513)
Supplement: S1 Datasets — Each individual result graph is associated with 4 different comma-separated files: (i) Raw—the (anonymised) raw data behind the means and standard deviations used for a particular result graph; (ii) Paired—the paired statistical significance results; (iii) Successive Male—the statistical significance results to compare successive groups (age and ability) for male runners; and (iv) Successive Female—the corresponding results for the statistical significance tests to compare successive groups (age and ability) of female runners. (ZIP) [file pone.0251513.s002.zip › S1_Datasets/fig_05_d_successive_F.csv]

pb_recent_int	current_index	next_index	nobs(current)	nobs(next)	count(current)	count(next)	mean(current)	mean(next)	std(current)	std(next)	cohens_d	t	p
150.0	150.0	180.0	301	5048	301	5048	8.560431893687708	8.853854001584788	3.644278755279212	4.0959805802869	-0.07574816057268333	-1.3470837539720395	0.1788328497428566
180.0	180.0	210.0	5048	19880	5048	19880	8.853854001584788	9.038065392354122	4.0959805802869	4.245913655564735	-0.04416091416715183	-2.8322335152108242	0.004633922120580054
210.0	210.0	240.0	19880	26937	19880	26937	9.038065392354122	9.312616289861529	4.245913655564735	4.433642991957025	-0.06325038772593779	-6.786637518185283	1.1623451635748274e-11
240.0	240.0	270.0	26937	25459	26937	25459	9.312616289861529	9.722894064967202	4.433642991957025	4.717861797187292	-0.08962196042586057	-10.244070887343176	1.3283886225488359e-24
270.0	270.0	300.0	25459	14994	25459	14994	9.722894064967202	10.221344871281843	4.717861797187292	4.968558553372454	-0.10288575331531787	-9.927984665631172	3.414407248129286e-23
300.0	300.0	330.0	14994	7919	14994	7919	10.221344871281843	10.530493749210757	4.968558553372454	5.169359354804608	-0.060979651182605725	-4.3629246237540125	1.2916070650615191e-05
330.0	330.0	360.0	7919	3097	7919	3097	10.530493749210757	10.627381336777526	5.169359354804608	5.256135920380544	-0.018588122580966454	-0.8737832973581121	0.38227395014479704
360.0	360.0	390.0	3097	907	3097	907	10.627381336777526	10.199746416758543	5.256135920380544	5.165941709269626	0.0820891850890564	2.18386171673846	0.029127034751877945
