# Supplementary material for: How recreational marathon runners hit the wall: A large-scale data analysis of late-race pacing collapse in the marathon
Source: PLoS One. 2021 May 19;16(5):e0251513. doi: 10.1371/journal.pone.0251513 (PMC8133477; doi:10.1371/journal.pone.0251513)
Supplement: S1 Datasets — Each individual result graph is associated with 4 different comma-separated files: (i) Raw—the (anonymised) raw data behind the means and standard deviations used for a particular result graph; (ii) Paired—the paired statistical significance results; (iii) Successive Male—the statistical significance results to compare successive groups (age and ability) for male runners; and (iv) Successive Female—the corresponding results for the statistical significance tests to compare successive groups (age and ability) of female runners. (ZIP) [file pone.0251513.s002.zip › S1_Datasets/fig_05_d_successive_M.csv]

pb_recent_int	current_index	next_index	nobs(current)	nobs(next)	count(current)	count(next)	mean(current)	mean(next)	std(current)	std(next)	cohens_d	t	p
150.0	150.0	180.0	14030	63930	14030	63930	9.657485744832499	9.599637728765835	4.159508426352214	4.141258374001372	0.013938263350448765	1.492911867514913	0.13547558569647403
180.0	180.0	210.0	63930	108840	63930	108840	9.599637728765835	10.137480292171993	4.141258374001372	4.415941887530569	-0.12564131920578014	-25.426866173826884	2.671840716457553e-142
210.0	210.0	240.0	108840	87918	108840	87918	10.137480292171993	10.937549250437906	4.415941887530569	4.694160488548151	-0.17556339661472933	-38.5917292311066	0.0
240.0	240.0	270.0	87918	55037	87918	55037	10.937549250437906	11.791095172338606	4.694160488548151	5.043545076762789	-0.17519598371263628	-31.969599950632627	3.0328781041335702e-223
270.0	270.0	300.0	55037	24915	55037	24915	11.791095172338606	12.42249508328316	5.043545076762789	5.354199855035996	-0.1213970342450761	-15.722250636138645	1.4904539197761117e-55
300.0	300.0	330.0	24915	11081	24915	11081	12.42249508328316	12.674773486147458	5.354199855035996	5.561372300660771	-0.04621678373887563	-4.018225694136066	5.884686694967183e-05
330.0	330.0	360.0	11081	3840	11081	3840	12.674773486147458	12.777304687499997	5.561372300660771	5.634222816863848	-0.018317575056860262	-0.9750317061836471	0.32958022394625064
360.0	360.0	390.0	3840	1068	3840	1068	12.777304687499997	12.45630617977528	5.634222816863848	5.703499176924649	0.05664087706276662	1.6311898240114007	0.10303657323918805
