# Supplementary material for: How recreational marathon runners hit the wall: A large-scale data analysis of late-race pacing collapse in the marathon
Source: PLoS One. 2021 May 19;16(5):e0251513. doi: 10.1371/journal.pone.0251513 (PMC8133477; doi:10.1371/journal.pone.0251513)
Supplement: S1 Datasets — Each individual result graph is associated with 4 different comma-separated files: (i) Raw—the (anonymised) raw data behind the means and standard deviations used for a particular result graph; (ii) Paired—the paired statistical significance results; (iii) Successive Male—the statistical significance results to compare successive groups (age and ability) for male runners; and (iv) Successive Female—the corresponding results for the statistical significance tests to compare successive groups (age and ability) of female runners. (ZIP) [file pone.0251513.s002.zip › S1_Datasets/fig_05_e_paired.csv]

lower_age	index	nobs(M)	nobs(F)	count(M)	count(F)	mean(M)	mean(F)	std(M)	std(F)	cohens_d	t	p
20	20	141685	53274	141685	53274	0.40782949843369287	0.36840203429889173	0.16076583771967928	0.14794471381523466	0.2552147933050782	51.18867600973516	0.0
40	40	66386	17257	66386	17257	0.39674858175153394	0.36504769039420243	0.15543965297295995	0.14182758344948315	0.21306253537569858	25.63223570828304	2.644339305716966e-143
45	45	62424	15094	62424	15094	0.3893687748412898	0.3629058239830169	0.1456239194771267	0.1452343418739256	0.181968154572265	20.077915334722828	6.658961191635657e-89
50	50	47235	10466	47235	10466	0.3884110936361928	0.3617461048692919	0.1544014696911553	0.146487879021991	0.17718488888762585	16.681814740954035	5.913513015380505e-62
55	55	28888	5144	28888	5144	0.38270868064489244	0.35630250999515933	0.14143801001156198	0.14150430970120897	0.18666477638207646	12.331956711276987	1.375495434003901e-34
60	60	24041	3307	24041	3307	0.38077738888950874	0.35648031845632916	0.13846083334420248	0.13877265893673787	0.17529735062255475	9.442749823140192	5.811129056931391e-21
