# Supplementary material for: How recreational marathon runners hit the wall: A large-scale data analysis of late-race pacing collapse in the marathon
Source: PLoS One. 2021 May 19;16(5):e0251513. doi: 10.1371/journal.pone.0251513 (PMC8133477; doi:10.1371/journal.pone.0251513)
Supplement: S1 Datasets — Each individual result graph is associated with 4 different comma-separated files: (i) Raw—the (anonymised) raw data behind the means and standard deviations used for a particular result graph; (ii) Paired—the paired statistical significance results; (iii) Successive Male—the statistical significance results to compare successive groups (age and ability) for male runners; and (iv) Successive Female—the corresponding results for the statistical significance tests to compare successive groups (age and ability) of female runners. (ZIP) [file pone.0251513.s002.zip › S1_Datasets/fig_05_e_raw.csv]

gender	age	htw_slowdown
M	40	0.5317971657034121
M	50	0.3986216482307293
M	60	0.3529682466635989
M	20	0.5114510340112802
M	55	0.36714509394572004
M	20	0.32294919543356637
M	20	0.2945447108747892
M	20	0.4124819030388217
F	20	0.40285400658616916
M	40	0.2853903859456941
M	20	0.45892716066666933
M	40	0.3288590240134352
M	40	0.5395212809783604
M	20	0.2742416029270541
M	20	0.47694112631400437
M	50	0.4686987027361666
M	40	0.2886145891417853
M	20	0.25014195013678825
M	20	0.29963080404543796
M	45	0.32478995745275774
F	40	0.37581411591209796
M	20	0.29324062217963687
M	20	0.5566407227241139
F	45	0.2806891376399224
M	20	0.36051385013940185
M	50	0.5878137968532958
F	50	0.3178333272594367
M	60	0.31091558620834586
M	40	0.31314950312497986
M	50	0.3712678990104261
M	20	0.5836798724415215
F	20	0.7512914191413966
M	45	0.2796640079056958
M	40	0.3302651523333795
F	20	0.35079686844680524
M	20	0.3198157657896132
M	20	0.426779214744831
F	20	0.4654161781946072
F	20	0.3863455073673248
M	50	0.46759858740435584
F	60	0.3275147622500777
M	20	0.32292748237035895
F	20	0.2559907526786112
M	55	0.28004179728317635
M	20	0.6815520284020306
M	20	0.4829748331191176
F	20	0.2563451776649746
M	20	0.651660106512399
M	40	0.3648306085709866
M	50	0.4667595999080244
F	50	0.3728290676416818
F	50	0.33615073076245816
F	20	0.5120341087284931
M	20	0.2856891598757107
F	40	0.6358198925015226
M	60	0.3786982248520705
M	20	0.2750320239111868
M	45	0.3399130143860821
M	60	0.2683953217611316
M	50	0.2587126137841349
M	20	0.4784052432272233
M	45	0.2792619728377415
M	20	0.3186893238896183
M	20	0.42450274081243206
M	45	0.5257265648916724
M	55	0.2590625000000001
M	20	0.31337555367155323
M	40	0.5293344344326237
M	45	0.3006432621020495
F	20	0.2983254117525852
M	20	0.4330019602352281
M	20	0.404839530323014
F	50	0.2876915978879377
M	20	0.2502001601281024
M	20	0.5437079418892458
M	20	0.2680767025546283
M	20	0.4739494528038207
M	20	0.47264689629766093
M	40	0.3667204427151038
M	45	0.2726728361458897
M	40	0.3154856400635012
M	20	0.5471762228042973
M	40	0.6509746201335457
M	55	0.3138747884940779
M	50	0.5782885334323802
M	50	0.4216083656163665
M	20	0.2748961879244264
M	20	0.7077878988960604
M	20	0.6151070489100311
F	40	0.29659996759917745
M	20	0.6596556130710636
M	45	0.3254234966954636
F	20	0.2749548706291366
M	20	0.578983328262074
M	50	0.3359023763648042
M	40	0.3448553494944625
M	20	0.2800735294117647
M	20	0.2585510779309823
M	50	0.40667758555923156
M	40	0.28220690808946536
F	20	0.4416072842438637
M	40	0.3139773554922863
M	50	0.3681622610496858
M	40	0.36092130635784847
M	55	0.2565655562726509
M	60	0.4627677470001121
M	20	0.3497923764906304
F	45	0.44969621168980894
M	20	0.3573530021132891
M	20	0.46116695832666915
M	20	0.7540977198881953
F	40	0.2590037024570852
M	45	0.44572375922527124
F	20	0.3112826811721349
M	50	0.4728116710875333
M	50	0.32526575135791225
M	45	0.30672978749625734
M	20	0.39898682681666003
M	50	0.38945969538575603
M	40	0.2938103626313549
M	40	0.3361877224199287
M	20	0.38600106552622093
M	55	0.33563778578579523
M	40	1.166762154552181
M	60	0.825615587556337
F	20	0.3892394270122784
M	20	0.3627712970678093
F	20	0.4788715259002922
M	40	0.2815137543710536
M	20	0.27096023543905273
M	55	0.5334844264739413
F	45	0.31827717320047183
M	40	0.2648724476541796
M	20	0.3585133341378059
M	55	0.264425391314183
F	20	0.37309052408956106
F	20	0.6454996555187226
M	20	0.2759491201255363
M	40	0.26566110397946113
M	20	0.3480648535564855
M	55	0.40412584556034864
M	40	0.37189425104020213
F	20	0.3394337016574585
M	60	0.44981382619944743
F	20	0.33859702337421577
M	60	0.26611045724591925
M	20	0.30415778787398584
M	55	0.31716003522345076
M	20	0.3337917058695811
M	20	0.3040788391558552
M	20	0.379740220961481
M	60	0.270298695835086
F	20	0.2705834427194133
M	60	0.3024926686217007
M	50	0.2544262891993989
M	40	0.2666307775128817
F	20	0.328968747013285
M	45	0.3530778616032236
M	20	0.5013765999975559
M	45	0.48611946281820007
M	20	0.34550577470289556
M	20	0.272895452032649
M	40	0.49898254574430995
M	20	0.43546835687971996
M	20	0.27523584905660425
M	60	0.5173696526069477
M	50	0.3130074828848906
F	20	0.2965290672761033
M	20	0.2928761651131824
M	50	0.39077760652287125
M	50	0.2881215293291635
M	45	0.46324785666561225
M	55	0.2710660265337415
M	55	0.3493622440610414
M	45	0.4614885852761622
F	45	0.27159104609572793
M	20	0.4070263357875063
M	55	0.2645082467929139
M	20	0.3223843193412693
M	40	0.29839454129101983
M	20	0.7910841517783284
F	20	0.38707876548853065
F	45	0.2911099378629736
M	20	0.6697222222222221
M	20	0.2893762250766058
M	20	0.2732917477394987
M	40	0.32727843426170755
M	20	0.2737296805729226
M	45	0.40210138159612846
M	40	0.4013023206400972
F	20	0.40084563090698033
M	45	0.3180094652727585
F	20	0.4999244567173451
M	20	0.4989498636869485
F	20	0.2900827675075582
M	50	0.5571370475803172
F	50	0.26876133197718133
M	20	0.37754231575636643
M	20	0.38884577719784186
M	45	0.45335201059549335
M	20	0.33754975367302475
M	20	0.6407550413893472
M	55	0.5742497690825005
M	45	0.27253177840545173
M	40	0.381494257467384
M	20	0.6172090910643516
M	20	0.3659216288460441
F	20	0.4283896722615891
M	20	0.2723842239775783
M	20	0.32659891681372827
M	60	0.3240901213171577
M	50	0.3000147558422838
M	40	0.3838009528851243
F	20	0.2947811125979736
M	40	0.4499263151150124
M	20	0.4820973890739417
M	60	0.4223828296101624
M	20	0.25563725490196065
M	60	0.2822378716744911
M	45	0.2935763980901589
M	20	0.294508670520231
M	40	0.45634016668163513
F	20	0.28890886022414897
M	55	0.46005243653198713
M	55	0.3382419460220136
M	40	0.2829787234042553
F	55	0.31016650565437254
M	20	0.2504830784519406
M	20	0.30558286227048714
F	45	0.385523096848467
F	20	0.2956611189307688
F	45	0.34821118443904153
M	20	0.3374639468938041
F	50	0.32825630027530184
M	55	0.5057140209878839
M	40	0.2749106048274411
F	20	0.31411631626165304
F	55	0.31546268145420303
M	50	0.32514012444078805
M	40	0.26311899482631224
M	50	0.3227620479958149
F	20	0.4306910671181456
M	20	0.48239395217378284
F	60	0.2561108809461038
M	20	0.45401807033409675
M	20	0.6328899487759616
F	45	0.2656314604676803
M	20	0.3242116661955999
M	55	0.2748405677844061
M	20	0.6378389139983222
M	55	0.2567657744494694
M	45	0.2856875234170104
M	55	0.3325015273561829
M	45	0.29829498153742523
M	20	0.297124600638977
M	60	0.35980067992362474
M	20	0.8802150507054202
M	45	0.2970012569581613
M	20	0.36569001027872583
F	55	0.29536491970052
F	40	0.3836493889591235
M	40	0.3918851924470643
M	20	0.3746315576434079
M	45	0.25070480643608617
F	20	0.33953678474114435
M	40	0.4928381962864721
M	50	0.5119230784046671
F	20	0.3824240331491706
M	45	0.43751595317492387
M	20	0.3182711198428291
M	20	0.47399070570167096
M	20	0.4621268458514822
M	60	0.31556823299804826
F	50	0.26364553132484553
M	45	0.3194868662186924
M	20	0.27396852766791957
M	20	0.43154889113075223
M	45	0.28755935587560305
M	20	0.44678990896207743
M	20	0.34224505306779857
F	20	0.2687969924812029
M	20	0.5288669569946969
M	60	0.7700019334059068
M	20	0.26572970515879585
M	45	0.3055080696346601
M	20	0.3295339620062861
M	20	0.5540593817435906
M	20	0.464154827724939
M	20	0.9734821232374054
M	50	0.3257855305825785
M	60	0.2947216495762039
F	20	0.27912971746751897
M	50	0.3256146228506674
F	20	0.2684233835252437
M	45	0.31792000000000004
M	20	0.2858811505329245
M	40	0.4968798568148316
M	40	0.29492812589218004
M	20	0.28333234262616624
M	20	0.2731863649606681
M	20	0.32472385547765453
M	40	0.3383674937072996
M	20	0.32458233890214805
M	20	0.381891905256391
M	20	0.3048962213943585
M	45	0.4440834829175681
M	50	0.7467762592023044
M	50	0.3210352150935942
M	45	0.33540785498489384
M	20	0.2931457800511505
M	20	0.29616349463928937
F	45	0.2710706150341688
M	45	0.35665710013689933
M	50	0.3508759135001795
M	45	0.6609851358332045
F	20	0.26306998329806025
M	20	0.33909850774373546
M	55	0.38666058948647786
F	20	1.2453348103072337
M	20	0.40387895114035616
M	20	0.2930862831858405
M	40	0.48126064735945484
M	45	0.5798331864290212
F	40	0.3333235759030502
M	55	0.5322031492163168
M	20	0.2671043122139244
M	50	0.425951374207188
M	50	0.25426903161837633
F	45	0.3533647189144282
M	20	0.3928040707884901
M	40	0.3477106227106228
M	40	0.3678836785907591
M	45	0.27771953626048373
F	40	0.6065151789199122
F	20	0.2970780081667282
M	50	0.2771977380357561
M	60	0.45483821499769955
M	20	0.3623189386374328
M	40	0.8555184606660838
F	50	0.25961780688811303
M	45	0.6226529376135673
M	45	0.253933384788933
F	55	0.29714821763602256
F	20	0.2796292995900905
M	20	0.27865090690609456
M	20	0.36690260040006173
M	45	0.30233782645324336
M	45	0.3712571327725162
M	45	0.2757882053684985
M	60	0.3896848137535815
M	20	0.7375357691642574
F	40	0.3471537843513946
M	45	0.376276846562194
M	20	0.34978166608958683
M	40	0.49265773220056314
M	20	0.4663717660092576
M	20	0.2902149537822017
M	20	0.3594181550359048
M	45	0.36147293121130664
F	20	0.2713031035673755
M	20	0.40434907834101363
M	45	0.32344357976653754
F	20	0.35141321126310754
M	20	0.4035803614590032
M	40	0.6634248857548302
F	45	0.2736550609395424
M	55	0.29029036718389917
M	20	0.3205870845305999
M	20	0.2897013602960338
F	20	0.5266910102590852
M	20	0.25971568851454263
M	40	0.8387690528962656
F	20	0.28784612833692563
M	20	0.3137345500750836
M	50	0.48169050749797104
M	50	0.5060701598982594
M	55	0.4224818722326892
M	45	1.2345250020424288
M	20	0.5118267904845423
M	50	0.2555425282455767
F	40	0.3638754932047348
M	50	0.5544163617778578
F	20	0.5415834214713601
M	40	0.4204148587474207
F	20	0.30196693128381474
M	50	0.5958065796340687
M	20	0.38088077958194716
F	45	0.6077178579808485
M	45	0.329933539514378
M	60	0.35401184450728157
F	40	0.3134151917085983
F	60	0.2688980162544785
F	50	0.2586523520271222
M	40	0.27408407394907525
F	40	0.2735813287273033
F	45	0.3509991731746293
M	40	0.8660332011736638
M	45	0.6781906748631665
M	20	0.3836037068760753
M	45	0.29261737150053213
M	50	0.37042066870677265
F	20	0.6750352300538094
F	20	0.2519291622716929
M	20	0.3071545731469191
F	40	0.6082601093976834
M	55	0.3097737607365409
M	60	0.29926038945782685
M	55	0.2656192236598892
F	40	0.43648730101431477
M	20	0.333004926108374
F	20	0.2715015119218761
M	40	0.28569559390314253
F	40	0.3242320059334647
F	20	1.341673305209561
F	20	0.27466991887162645
M	20	0.3558396108557242
F	20	0.417337702207335
M	40	0.3855780062020933
F	20	0.843359974779834
M	45	0.3641971877952537
M	20	0.2833264283390795
M	45	0.33168377101927743
M	45	0.3704605884363397
M	50	0.2640648011782033
M	20	0.32435297405471764
F	45	0.2759789537589799
M	50	0.9355797570697334
M	40	0.34406702845654413
M	20	0.35362529956611144
M	40	0.2832726694613882
M	20	0.8132261356454508
M	60	0.28123053929505554
M	45	0.30148579038350026
M	20	0.4497374343585892
F	20	0.3794468288030524
M	55	0.25133141154052885
M	50	0.41708784209673483
M	50	0.29293787156203066
M	40	0.38156332318481895
M	40	0.32559445796667286
M	20	0.3237095994333637
M	20	0.30195479535736075
M	45	0.28303108808290106
M	40	0.2504249677024544
F	20	0.3341963332325818
M	20	0.5094191571680982
M	45	0.506865021221989
F	45	0.5297617497183381
M	50	0.4165580925830517
M	45	0.3946620731288341
M	55	0.2819806862068145
M	50	0.36118271041935146
M	45	0.6063144932518638
M	55	0.3106637649619153
M	40	0.47640925206043505
M	45	0.4918484160970401
M	45	0.35955021108000035
M	45	0.3303063769358572
M	50	0.3466874059821612
F	45	1.01392231891131
M	50	0.5546979651719078
M	20	0.3155452436194897
M	45	0.2893568147013783
M	20	0.3878586941105905
F	20	0.2882726747544772
M	20	0.3118701537742536
M	40	0.5065964876694434
M	20	0.31140286177902354
M	50	0.3463170902057701
F	45	0.2860284167794315
M	20	0.3306814770339237
M	55	0.5329158364683062
M	40	0.3219989302361124
M	45	0.3473340877321443
M	20	0.40367281036519864
M	40	0.40087585494267575
M	45	0.3033837390655727
M	20	0.4042533771449437
M	50	0.31723611958511266
F	45	0.3026363091671663
M	40	0.5844922458527512
M	40	0.29164217703068074
M	45	0.27941536702865993
M	50	0.38449819082079595
M	45	0.5258311736537619
M	45	0.29871352425857106
M	50	0.28290513833992104
M	45	0.29682788565914875
F	50	0.49294785062839164
M	50	0.30251479289940825
M	20	0.3502299949902081
M	20	0.6139701239112502
M	20	0.30016066949026743
M	60	0.3360141609266173
M	40	0.33991240138336887
F	40	0.3311539141191021
M	45	0.35734884390616334
M	45	0.6185980246193598
M	20	0.4042510121457489
F	20	0.27208480565371024
M	20	0.29364005412719874
M	20	0.6093719911043245
M	45	0.3067734119063172
M	20	0.32288333242935424
M	60	0.2513725490196077
M	60	0.4045810931181608
M	60	0.26278007193814595
M	20	0.26361648329119136
M	40	0.25645438898450906
M	40	0.2826756427701784
M	20	0.34550817802358846
F	60	0.30473976372349
F	55	0.2719529119012298
M	40	0.3250307304134054
M	45	0.2917196728851695
M	20	0.29974198414285336
M	50	0.30863874345549747
M	40	0.27731190309806664
M	45	0.34733744996018695
M	50	0.2668996188055908
M	40	0.4716106604866743
M	50	0.4188319397493306
M	20	0.28731523145314103
M	20	0.2643782908059944
M	20	0.3313171648364558
M	40	0.2535558505594535
F	20	0.34472185720543136
M	20	0.3814325967670176
M	45	0.2783318223028107
M	60	0.42901393908105295
F	55	0.2652907004203464
M	50	0.32726628895184134
F	20	0.29498482439658913
M	60	0.2637135751489842
M	20	0.3176503033645892
M	20	0.36785149186256794
M	40	0.3669996962333067
M	40	0.2615302612176913
M	20	0.2685922631361194
M	40	0.4709564836248979
M	50	0.3490013088260398
M	20	0.4747967309473313
F	45	0.2605417607223477
F	60	0.3441174454571099
M	20	0.4350088133280265
M	55	0.35250070784814747
M	40	0.49269210112336903
M	45	0.32566891083256705
M	55	0.5945071400767875
F	40	0.30349173011289055
M	55	0.3116218017170757
M	20	0.34618275792407693
M	45	0.2631115675199883
M	55	0.3466814818466988
M	45	0.3008901785275167
M	55	0.4231519019989843
F	20	0.33599644917887256
M	45	0.28326670474014815
M	45	0.3569182986353628
M	20	0.4617961218288203
M	20	0.2729994405610211
M	40	0.3119744627841796
F	20	0.34260162601626004
M	55	0.2943781431490918
F	50	0.42305053971788903
M	20	0.3963982756223057
M	60	0.2644455286819549
M	20	0.4711851116906497
M	20	0.3309606840873261
M	55	0.3371964761943692
F	40	0.41695501730103773
M	20	0.4142366604059172
M	20	0.5982285637292306
M	20	0.29062737327880867
M	55	0.4884604431750179
M	60	0.37989620694117154
M	50	0.2904475953507732
M	40	0.3617481609692775
M	20	0.2783529411764706
M	45	0.4157275694316156
M	20	0.4124103362245742
M	55	0.36188492420333257
F	20	0.3346107072879775
F	20	0.2637975482716892
M	45	0.36414941162826225
M	20	0.731546201284055
M	45	0.3254567116759333
M	20	0.33664294079037266
F	20	0.2878460207612457
F	40	0.36665653363442907
M	40	0.26046564323344523
M	45	0.6126373300035243
M	20	0.638771459504047
M	20	0.4520175892395241
F	20	0.2572358900144719
M	50	0.36673609641434796
M	20	0.3026616638330303
M	45	0.3032200055395216
M	40	0.4401280887515755
M	50	0.3596686161501674
M	50	0.6585564422026591
M	20	0.5743038251078317
M	40	0.34543266820415125
M	45	0.290267525218869
M	40	0.4806054121126218
M	20	0.6351624151220401
F	50	0.2925773997215497
F	20	0.30137568385828833
M	20	0.4266243243578698
M	50	0.3018460043234334
F	20	0.2541288191577206
M	20	0.4438576860220098
M	40	0.5565210432806084
M	60	0.26800639332870047
F	20	0.2982849815675589
M	20	0.26496041244706314
M	20	0.4478742029361408
M	20	0.2911775641366124
M	45	0.511525598382382
F	45	0.35602752445882735
M	20	0.3785359627237865
M	50	0.34479790382203557
M	20	0.2727801268498943
M	50	0.28245832204202154
M	40	0.39790288827408016
F	20	0.29214146543071373
F	50	0.33007054305630906
F	40	0.4398594847775175
M	50	0.33058124155040386
M	20	0.30232972625662724
M	20	0.6962858841940658
M	50	0.2655082987551864
F	45	0.27645466847090666
M	40	0.530548083812497
M	55	0.2566727375494565
F	20	0.37676818872966844
M	20	0.3229801830641239
M	50	0.2595371669004209
F	20	0.312661870503597
M	60	0.3754747626708735
M	40	0.3835462482659289
M	20	0.3284914387730264
M	20	0.2559325792858725
M	60	0.2996837680703957
M	60	0.36118551854343034
M	20	0.29075852258293955
F	45	0.267403244774683
M	20	0.307445096112239
M	20	0.3174292427006208
F	55	0.38069486017257403
F	55	0.4032611871777892
F	20	0.311602638727202
M	20	0.3367110440360049
M	60	0.31584840172423456
M	40	0.3864484475683718
M	50	0.32587700955281285
M	20	0.6293277650545598
M	45	0.430364122608516
M	40	0.36021039603960386
M	40	0.8607136388335443
F	60	0.3520369955472599
M	20	0.6444938155327201
M	50	0.2773296068093753
M	20	0.32315183709606027
M	40	0.4432741431278975
M	40	0.36674079221681727
M	20	0.2511203669531292
M	40	0.2747598542563766
F	45	0.3101552235900933
M	20	0.3552763747328129
M	45	0.6009139131164036
M	20	0.3749003870172413
M	40	0.29719853836784405
F	50	0.3047169811320751
M	45	0.3003737034777304
F	20	0.26344425169531616
M	50	0.43495898182201026
M	40	0.2865115455028642
M	55	0.5223863643674616
M	40	0.3036079901170417
F	55	0.3181643853917736
M	60	0.3210368810144965
F	20	0.46069875858759957
M	45	0.27194670614359717
F	20	0.4016064257028112
M	20	0.28379123695302566
M	20	0.3741535465354653
M	20	0.2552080276979052
M	60	0.2930227153069717
M	40	0.4659702376169573
M	50	0.6849060149617888
M	50	0.3181426488134696
M	20	0.4085377154506703
M	40	0.3546480749735711
M	45	0.32381585631557513
M	20	0.36388187328325483
M	20	0.2547946660999837
F	20	0.5109374999999999
M	20	0.4719444232384152
F	40	0.26156729530279943
F	60	0.2552215298226393
M	20	0.41850698355485455
M	50	0.5340819668426103
F	45	0.3754353098270114
M	60	0.2829479768786123
M	45	0.3417423839333324
M	60	0.4152769372210691
M	45	0.26361538874282336
F	40	0.9587326004145544
M	20	0.5165489451210766
M	60	0.3890931614994854
M	20	0.4154526534859521
F	20	0.3642079160249545
F	55	0.25494712990936563
M	40	0.3108054339794236
M	45	0.4240396785429037
F	20	0.2896773251569577
M	20	0.5160018908529462
M	20	0.2576776649746194
M	60	0.2627886582870505
M	20	0.3761125287857097
F	50	0.45966521642589764
M	20	0.33464506172839503
F	40	0.42570936029446016
F	40	0.3296222818210047
M	45	0.3746853844512587
M	50	0.387318835492844
M	20	0.9157437629079734
F	45	0.2738348481918396
M	20	0.31136131013306056
M	20	0.3240825454915119
M	20	0.26490200040412204
M	20	0.41994042077825333
F	50	0.28309956601044106
M	20	0.2900799890613245
F	45	0.28188540865310235
F	50	0.2941689223287608
M	40	0.29373104145601603
M	20	0.44046494925336005
M	60	0.3978528863212483
M	40	0.5359935713281992
M	20	0.34092066873523785
M	50	0.2958875986398921
F	50	0.4400927947598257
M	20	0.5318282561009775
F	20	0.3502221673660821
M	50	0.43495092693565995
M	20	0.8428520965507235
M	40	0.45203611187866577
M	20	0.2653205717381883
M	55	0.3217676686311372
M	55	0.34894355093030605
M	20	0.29429611559986496
F	20	0.3330417227456258
F	45	0.2800424910370467
M	20	0.34394637363123676
M	55	0.26245842450804546
M	20	0.48927457098283966
F	20	0.4476979387401274
M	20	0.48125702613479154
M	40	0.3051867860450753
M	45	0.40169771003946897
M	55	0.6111184210526317
M	45	0.635213812487452
M	50	0.3611778092333073
M	20	0.30794625503506945
M	45	0.38946141895390995
M	20	0.303101883508423
M	40	0.2870090634441088
M	45	0.501944635094944
F	50	0.2688177042168395
M	45	0.2712428450991705
M	60	0.5041573355048263
M	20	0.6059998821241235
M	20	0.45059234403889553
M	20	0.5262935692979186
F	20	0.6737154147475503
M	20	0.28847535934291607
F	20	0.47875670640978535
M	20	0.6394896636419458
M	20	0.5268489005750185
F	40	0.27892889103049484
M	45	0.5168668376027413
M	40	0.3068930703658357
F	40	0.7621726580718264
M	60	0.35131919816354096
F	45	0.25417005209578
M	45	0.2646197673498458
F	20	0.4937401766841907
M	20	0.3411741800046661
F	45	0.28698172354645995
M	55	0.4030496987951804
F	50	0.29934860998022583
F	20	0.30218613987766446
M	20	0.3601229536506183
F	20	0.32852729145211124
M	40	0.260380938480625
M	40	0.2743475880528009
M	60	0.270059596429799
F	20	0.3803888334222056
M	50	0.31573754316724206
M	40	0.35969444852325505
M	55	0.4905220713110605
M	45	0.32226197028068215
M	55	0.4256478630107514
M	20	0.28958236195297443
M	20	0.29028854776599683
F	40	0.2658645359100619
M	50	0.2996048483772144
M	55	0.45357580308779055
M	45	0.29436221520039874
M	20	0.43059345454695896
M	45	0.2755344418052254
M	20	0.2754401805869075
M	45	0.3614054107327653
M	60	0.6497596981379175
F	20	0.30442482851681085
F	20	0.4188390525495947
M	55	0.2696459832717368
F	20	0.501408477328604
M	55	0.3077371134612973
M	20	0.37978764322769354
M	20	0.2750815693482271
M	20	0.25561082130292384
F	20	0.406724196229567
M	60	0.33055169216504415
M	40	0.38874127889353294
M	55	0.33908875465512045
F	20	0.41741643876919876
M	40	0.28635804997951625
M	40	0.33460507321097127
M	20	0.3025641575175084
F	20	0.33161737668750335
M	40	0.2700017132088396
M	20	0.3897977497066338
M	20	0.3186259663559716
M	55	0.3884194766482804
M	45	0.27828954255207766
F	20	0.2982616651418117
M	60	0.4287526709401712
M	45	0.303715670436187
M	45	0.3776277321453432
M	50	0.3097325734327049
F	40	0.3366990379379199
M	45	0.28300979141684246
F	45	0.27513423440103696
M	55	0.483594936708861
M	45	0.478538322025929
M	40	0.3212692967409944
M	55	0.2924945002122588
M	20	0.2735575852082871
M	20	0.540181500502863
F	20	0.4693267052682221
M	50	0.4231501701304458
F	45	0.2654978962131837
M	20	0.37293165157895974
M	20	0.3835687732342004
F	50	0.2598156367360873
M	20	0.5391144525524136
M	60	0.4556812582405611
F	40	0.3100720593812645
M	20	0.35364381131316974
M	55	0.33682631256493695
M	55	0.5645477179409473
M	45	0.37391036025611313
F	40	0.35581111691932393
F	20	0.401360505459152
M	40	0.30265486725663704
F	20	0.5666487195951271
F	20	0.330323951141795
M	45	0.28574133686801706
F	20	0.3188248095756258
M	20	0.3195324675324674
M	60	0.3180782632002145
M	20	0.3441599796204306
M	40	0.5492351316661541
M	20	0.33208130905432853
M	45	0.28151060281153223
M	50	0.3669781005616043
M	60	0.34264039143511243
F	20	0.32309701550866815
F	20	0.3356005565002323
M	20	0.33345806382637483
F	20	0.3855256670136417
M	20	0.4280455343489834
F	60	0.26537507258617954
M	20	0.6365234328574434
F	20	0.25929916080743903
M	20	0.2899818949909475
M	40	0.5055334393585673
M	45	0.35685522837334455
M	45	0.26841243147976773
M	20	0.40134154010102047
M	50	0.2985827636302537
M	50	0.4374641954833962
M	45	0.2942349137931034
M	20	0.6413749103247167
M	40	0.5572774787919799
M	40	0.31344229637343207
M	20	0.5280218735717883
M	40	0.4317346563763322
M	40	0.2610364683301342
M	40	0.3020792467634369
F	20	0.2799858235026072
M	60	0.31128941704875085
M	20	0.2808806767052613
M	40	0.5637378348486141
M	20	0.39184724100198987
F	20	0.3827621483375956
M	55	0.6766447180925805
M	60	0.3869790967780213
M	20	0.41962812249993386
M	60	0.3056195598154751
F	45	0.2779313632030511
M	20	0.3420290729235781
M	40	0.30339988863150275
M	55	0.2618923611111107
F	50	0.3279231318574303
M	45	0.32941005441024845
M	45	0.2564650677789363
M	40	0.4473046718190802
M	40	0.34501139868579855
M	40	0.2894796302517078
M	40	0.37942551770207067
F	20	0.2913676336803804
M	45	0.348884994258778
F	20	0.3340685193353924
F	40	0.30385330103227776
M	40	0.2653325088537861
M	20	0.4042866148350493
M	55	0.26761363636363633
M	20	0.4116951883641929
M	40	0.2969524136168296
M	45	0.2839522814585158
M	50	0.2858685954301924
F	40	0.6045363307908472
M	40	0.2869247726646455
M	45	0.41574494975037857
M	40	0.5673416999429548
M	40	0.2715388215829061
F	20	0.2854141465588591
M	50	0.25796100928581855
M	20	0.29598943323727184
M	45	0.7908423482489453
M	40	0.417282429244641
M	20	0.5771790848679639
M	50	0.3460709668151125
M	40	0.30929666414882756
M	20	0.3017349537593409
F	45	0.28568935427574177
M	20	0.3242565055762081
M	20	0.26040356537430964
M	50	0.2808390744796902
M	45	0.30876193675472774
F	50	0.47502070678153246
F	45	0.409844719130779
M	20	0.3013506697304261
M	40	0.4188736385344603
F	50	0.29652738023963343
M	20	0.3559603022740323
F	20	0.3079319412019719
M	45	0.34241926140354106
M	20	0.2774238638092458
M	45	0.4155247070809987
F	20	0.2948204598295014
M	20	0.8220075781869125
F	20	0.6754164055167844
M	40	0.3656645430941755
M	45	0.42298830071023724
M	40	0.3955373847966182
M	40	0.41607642892439445
M	40	0.3197252317658884
M	40	0.30561134081512087
F	20	0.5009189706799652
M	50	0.3486387728812214
M	40	0.3626229216072459
M	20	0.5162181105293492
M	55	0.4301389257099433
F	20	0.3050679579596101
F	60	0.38349304184523536
M	45	0.3916581735039425
M	45	0.27733555639219043
M	20	0.4067045815017899
F	20	0.31144395617998394
M	45	0.3574902506209647
M	40	0.2631985180611301
F	40	0.2709716354858179
F	20	0.3335731958134444
F	20	0.467523236741389
F	45	0.40384421423454975
M	20	0.408652383660682
M	60	0.37548527622806444
F	45	0.35388991389913915
M	20	0.6093971252992909
F	20	0.6262106926898017
F	50	0.2665256490783574
M	45	0.30019644454389227
M	20	0.426671035386632
M	45	0.3080496232934914
M	20	0.3584468277547962
F	45	0.27102830069162465
M	20	0.3905120031604368
M	55	1.3468808286623088
M	20	0.30525221008840336
F	40	0.2730812013348167
M	55	0.5542593496490166
M	20	0.3617930836836073
M	50	0.31467894821399905
M	20	0.32911961184553323
M	40	0.51812801842837
M	40	0.5578789174689106
F	20	0.2911371603856266
F	50	0.549461579781248
F	20	0.336266539325652
F	60	0.3957713028128654
F	60	0.34829809060524825
M	50	0.313913456401733
M	40	0.33845731670592527
F	20	0.3037209051142196
M	55	0.28112449799196776
M	20	0.43377968177196485
M	60	0.3300245098039218
M	50	0.4044887486929004
F	20	0.29779810710324034
F	20	0.28597350753039397
M	20	0.8667577107701242
F	40	0.2682089222614839
M	45	0.3226038973951084
M	40	0.4262827791036411
M	20	0.312649213896798
M	50	0.3608707712453366
M	20	0.414909684045188
M	20	0.2616936467908567
M	55	0.38229885057471236
F	55	0.2582425466597084
M	20	0.32515017623988507
M	55	0.35553713200125886
M	40	0.27459869203329385
M	20	0.4407222215863295
M	20	0.6336041086455584
F	50	0.27096659559346137
M	20	0.5386488282172255
F	40	0.31015337423312905
M	45	0.34103142906754635
M	20	0.26350386528140224
F	20	0.4807060598251335
M	45	0.2653952663995332
M	40	0.4666571672841259
F	20	0.5406377140694485
F	55	0.28872564675822415
M	40	0.2722570532915362
M	20	0.48336249842519996
F	20	0.3149782315751388
F	20	0.2735214711425804
M	20	0.386457530985225
M	45	0.9080750579801816
M	20	0.33362395754359364
F	20	0.3234934230651577
M	45	0.3739867420451122
M	20	0.46323826587290734
M	45	0.369787708849353
M	50	0.2921647467941749
M	55	0.4297690187993445
M	20	0.36674397914333645
F	45	0.25833047062865017
M	20	0.5755512467872123
M	20	0.3138222039282167
M	20	0.4076826271948226
M	45	0.40491306395789406
F	45	0.32331032964311035
M	60	0.46346143636756293
M	40	0.36076474677790243
M	40	0.3872233113670191
F	20	0.3458573002080529
F	20	0.3921485320983984
M	40	0.3403521189064849
M	45	0.3147279427376063
M	40	0.2763305561570397
M	50	0.3643870788646956
M	50	0.25049072373836484
M	20	0.4708959652925842
M	50	0.3666189344686565
M	50	0.33763149119606944
F	50	0.5509850467313943
M	55	0.34562209241048836
M	60	0.28143278274296957
F	20	0.2752038595227028
M	40	0.3797189774843406
M	50	0.7504615370336672
M	55	0.637448864845129
M	45	0.3165245516024698
M	45	0.3027221429900164
F	55	0.25311014134045434
M	60	0.4321376178599914
F	20	0.4165726013340173
M	45	0.3219778553921385
M	50	0.3421772737829642
M	55	0.29939237392373896
F	40	0.3654090285888385
F	20	0.3038758739114441
M	45	0.4294739981428098
M	45	0.4715511411650104
M	45	0.3128414546658573
M	20	0.46164728859285875
M	50	0.4454963505861978
M	55	0.29317184111704675
M	20	0.325026222816416
M	20	0.3679545437236714
M	50	0.36900813332266097
F	45	0.452020565212651
F	20	0.3718016864327222
M	55	0.37497554330628186
M	60	0.2624960562491549
M	50	0.3201033070118149
M	20	0.2655506066656428
M	60	0.39198100727320667
M	60	0.39478119370023795
F	45	0.37088353499814086
M	20	0.43490067171645014
F	20	0.3355728908328449
M	45	0.29175958097806337
M	20	0.4490738311381647
M	55	0.43110711665174634
M	20	0.31837528958111666
F	45	0.35606571296478834
M	20	0.4722836834082971
F	40	0.4253176318745432
M	55	0.39585863104748537
M	45	0.3766078491042282
M	45	0.54297849875216
M	20	0.48237750799651075
M	50	0.3080186424474189
M	50	0.380723855228954
M	20	0.3754977233881116
M	20	0.4103983050464619
M	20	0.28001015217861364
M	40	0.2919177256792287
M	20	0.43826659854041494
M	40	0.3374810422497293
M	40	0.3140995066005126
M	20	0.28942211585967
M	50	0.4035843800914495
M	45	0.27093160377358505
M	40	0.3460832568616003
M	45	0.34850000558855343
M	40	0.4901676972270079
M	20	0.3442128359846409
M	40	0.4252881342144405
M	45	0.46493594794883325
M	40	0.3218441624905903
M	40	1.0554912507659835
M	45	0.2587467362924283
M	20	0.5783256131225496
M	50	0.4557042702358189
M	20	0.4095581864358922
M	20	0.4669658381045012
M	20	0.36650514936388917
M	20	0.40070164952434334
F	45	0.3430883159626986
M	20	0.8784303521768253
M	50	0.2710486586923701
M	45	0.33976008476500413
F	20	0.32402452619843913
M	45	0.2517385257301809
M	40	0.5487907514787767
M	20	0.3251666107302105
M	55	0.30863240216997057
M	20	0.554998301064769
M	20	0.2849929873772789
M	20	0.328930608238738
M	20	0.3534766508948771
M	60	0.392073648472186
M	55	0.43106946794202083
F	20	0.2559258599180181
M	45	0.3356885095730632
M	40	0.25257751470399153
F	20	0.537924400723721
M	60	0.2517862246356104
M	60	0.5332661949205051
M	40	0.282847300631908
M	50	0.3347068145800318
M	60	0.4190275179054836
F	20	0.27292465963099605
M	40	0.3958502998678759
M	50	0.7806900428641699
M	20	0.42442756152827243
M	20	0.3017736526478038
M	55	0.3123982806192448
M	40	0.26881918819188244
M	20	0.8493102356173263
F	55	0.3117341255105829
M	45	0.3282590990676366
M	45	0.365925185026086
M	45	0.35419402729401
M	40	0.32678015444866493
M	20	0.534464371571781
F	20	0.4225247383172223
M	20	0.34396446349240156
F	50	0.49982950875997
M	40	0.3455272727272732
M	20	0.29669672407990544
M	20	0.2578757225433526
M	40	0.3499866141053874
M	45	0.42886723771220864
M	20	0.2928017871382105
M	60	0.6750516563714154
M	20	0.48892816524371097
M	60	0.43279969910475935
F	40	0.31458016304048364
M	20	0.2835161981432189
M	50	0.2584884994523548
M	50	0.41516419933953536
M	60	0.37481758927956155
M	20	0.4039108574450722
M	60	0.4364951230022098
M	45	0.3698394376751288
M	45	0.2851424135086613
M	20	0.29780422519174327
M	50	0.2792109256449165
F	45	0.33137505220605695
M	40	0.31910401822912243
F	40	0.4409693713813955
M	45	0.44066338860252247
F	20	0.35059795482119155
M	45	0.29057884453598726
F	20	0.35636042402826873
F	40	0.2849059272881596
M	20	0.3264089124502809
M	20	0.39232710002968246
M	40	0.35014450867052044
M	40	0.4709825817932443
M	20	0.2992846385989763
M	20	0.7934760675420357
M	40	0.472357509543241
F	20	0.385313170602192
M	50	0.312760638985076
M	40	0.36670307781276096
M	50	0.49600008661947964
F	20	0.370218433670751
F	40	0.25018747017519943
F	20	0.7924149021709994
M	40	0.3734125857102286
M	45	0.5747247527355436
M	50	0.3912052312676225
F	20	0.2677383882285174
F	60	0.30110638297872366
M	55	0.6136518087457614
M	50	0.486946651532349
M	20	0.3848499061913699
M	20	0.3902858608796391
M	40	0.26997822536744664
F	20	0.5625435579414058
M	20	0.4516755078276621
M	20	0.25367070563079125
M	20	0.612462176123907
M	20	0.28191457497154493
M	55	0.2502649006622514
M	50	0.3357222760801736
M	20	0.5779830459031445
M	40	0.6456533831393355
M	50	0.46269692466600165
M	20	0.455595380326563
F	40	0.25877457153808225
M	55	0.28988962014820985
M	20	0.3342961386439652
F	55	0.27734719905817706
M	50	0.43830498014724456
M	50	0.3179421321911026
M	40	0.3632246376811594
F	20	0.3055139419127239
M	50	0.29167452439254343
F	20	0.2569975763911992
M	20	0.3224941037735851
M	20	0.4225860382869002
M	45	0.5918789808917194
M	20	0.3376628671348507
F	20	0.29534209179320914
M	20	0.27421912707715645
M	50	0.2637005336083622
M	40	0.3112313937753721
M	20	0.3124613154331142
F	20	0.2623970415195825
M	45	0.2659912828366122
M	40	0.3433571428571429
F	20	0.32272018153453463
M	60	0.38506653523903417
M	20	0.7457809109437268
M	40	0.40292404541977955
M	45	0.38949607136527475
M	45	0.38608354683369545
M	50	0.2688310100269016
F	55	0.4724868852142432
M	40	0.440011648223646
M	50	0.4468964904659882
M	20	0.29520726076110587
M	20	0.9071337066866042
M	45	0.4103745832516179
M	40	0.25388945752302977
M	40	0.2801566412017717
M	45	0.4430427018880242
M	40	0.35888263053737257
M	60	0.34370285629428565
F	20	0.7770583665114557
M	55	0.2835095966656014
M	55	0.3901121155244323
M	20	0.3409882163899302
F	45	0.30970108246130035
M	55	0.3826155759014356
M	40	0.3350944089677032
M	45	0.32930327868852466
M	20	0.4242060036172138
F	40	0.3721487982854517
M	20	0.3578694619436125
F	20	0.26531545260591266
M	50	0.4184296443496088
M	40	0.6887164737998653
M	50	0.47991982846388376
M	45	0.2663237201017565
M	20	0.26926808235420946
M	50	0.40044840256585923
M	45	0.3287052525928406
F	20	0.2610407394727833
M	55	0.3020567135401082
M	20	0.28884430176565
M	20	0.46282656758043655
M	40	0.2844956280656854
M	50	0.3545779884530614
M	55	0.34670788883603976
M	50	0.7219467588554496
M	40	0.2988826815642456
F	20	0.46967340590979784
M	20	0.33063413032773453
M	20	0.3401124933693521
M	40	0.4638886954907282
M	40	0.36962556755374876
F	50	0.3417252254744646
M	50	0.6144929478245927
M	50	0.5412198867845028
M	45	0.2553738293583394
M	55	0.31332835031188433
M	20	0.2650575060532689
F	45	0.8536720366372915
M	55	0.2845909715314289
M	20	0.47902005502616346
F	40	0.5075122073369227
M	40	0.3164241326811641
M	20	0.35580169401172784
M	45	0.26185126774771017
M	20	0.31272326759284014
F	55	0.27649793632715763
M	60	0.28314285714285753
M	45	0.2856959313523266
M	40	0.5045521271795632
M	20	0.42239547932525906
M	20	0.34727049683091393
M	45	0.2862209611633271
F	20	0.30303041138912284
M	45	0.38655302278829234
M	50	0.2817750717171125
F	20	0.35480936263967033
M	55	0.34603192767444557
M	20	0.42862866516294856
F	20	0.4216801335488839
F	20	0.3153505872781815
M	40	0.5207647319015088
M	45	0.30155826558265575
M	20	0.3369198910881374
M	20	0.37107890335985405
M	40	0.3480410241274996
M	20	0.35055964096463715
M	45	0.42186643090084625
F	40	0.3640402914445811
F	20	0.4042563332610242
M	60	0.26757860552083834
M	20	0.3913324708926261
M	45	0.7186356358812996
M	40	0.2696011004126549
M	40	0.2765320590243135
M	45	0.26695044086348463
M	50	0.2587604782190463
M	20	0.28064499823080413
M	55	0.4174025231467706
M	20	0.5581409514527622
M	20	0.48278784846072026
M	50	0.3863728980678157
F	55	0.3960289841254707
M	40	0.5208096371971905
M	40	0.47705320912156374
M	20	0.46035978989020443
F	20	0.2746997479365396
M	40	0.3371461806901899
F	50	0.31747389503145507
M	40	0.2907429015947102
M	50	0.2863340563991322
M	50	0.35909760102289573
M	20	0.30008097296834124
F	50	0.25677906154208896
F	40	0.3617886178861788
M	20	0.3514767932489451
M	60	0.3716476602438064
F	40	0.41972790217307643
F	20	0.3059611963761219
M	50	0.2874361476209606
M	40	0.34795139429817723
M	45	0.9717982230298428
M	40	0.4005412719891742
F	40	0.2597435733877653
M	50	0.3610342657511467
M	45	0.7974163366463789
M	20	0.45260033393111143
M	60	0.31560305049403586
M	45	0.31780288995924433
F	20	0.2937927107061501
F	20	0.3211759811399248
F	40	0.4130140145441767
M	45	0.37034170076302136
M	40	0.39423078102292725
M	20	0.2644768994715009
M	20	0.2979844251030692
F	55	0.2623841294207949
F	55	0.3567938931297711
F	60	0.3064514439499349
M	55	0.3811542991288876
F	40	0.29476952592517824
M	20	0.6446036840875962
M	60	0.3233576642335766
M	20	0.5958040969685776
M	20	0.37397503660872716
M	60	0.32888431047610545
M	20	0.2655675249605887
F	20	0.4167881826227673
M	20	0.3764626245667944
M	50	0.4585747850501033
F	20	0.8212596999442009
M	20	0.3940854326396495
M	45	0.6446674012642809
M	20	0.5574151982815834
F	20	0.3049162143960705
M	55	0.37877818895905685
M	20	0.4227788202659701
F	50	0.3268281322775968
M	45	0.4222174930836351
F	20	0.3508763119570131
M	40	0.5692778368461655
M	40	0.26205027106949247
M	20	0.5870889201845615
M	40	0.2535157002504337
M	20	0.5974693710173655
M	40	0.27894138658873224
M	40	0.2733152935444157
F	20	0.30795359531772554
M	20	0.6556069323956932
M	20	0.49911193567337075
M	60	0.2823058823529414
M	20	0.37465753424657544
F	40	0.41665390212146747
M	20	0.6138261564156557
M	20	0.4227828861402807
M	55	0.4025094318051905
M	40	0.305884431878424
M	55	0.2534942061880301
F	20	0.32807017543859657
M	45	0.3107417774667599
M	40	0.572645727810179
M	60	0.29177875820510085
F	40	0.3599224549624093
M	55	0.4751612337187027
M	20	0.5961255001052856
M	50	0.3042279243003509
M	20	0.5043788729318119
M	45	0.3032194917174269
F	20	0.3076721997124554
F	55	0.2680067001675043
M	20	0.289957851073794
M	40	0.2898281714043276
F	20	0.4192938403759928
M	40	0.48457765867128594
M	45	0.33051426170089826
F	20	0.28299884214588966
M	40	0.6931757054367153
M	20	0.30233588095358593
M	40	0.5001103005025361
M	20	0.41306343762191944
M	40	0.9668862267134367
F	20	0.33138228268330855
M	50	0.42662843135655726
M	20	0.26178512956585553
F	55	0.31081658828559205
F	20	0.2644720093681269
M	20	0.515683152414405
F	20	0.298080383923215
F	50	0.34806455963674
M	50	0.3082668763338202
M	20	0.364299139944182
M	50	0.4250451535219748
M	50	0.4220117012049607
M	50	0.40882272784785434
M	40	0.34480749623731605
M	20	0.34693351729476357
F	20	0.2595442008999857
F	20	0.292952745151598
F	50	0.28149156232988565
F	60	0.679514724553449
M	40	0.4512454126177923
F	45	0.27211939659783896
M	20	0.2811558234355613
F	20	0.475051037364098
M	20	0.42396938616035706
M	20	0.3853387273244631
M	45	0.4814474267329922
F	20	0.37091087820537705
F	20	0.3309905556775753
M	20	1.2853175319980483
M	20	0.4129502489020761
M	45	0.3823441952222528
M	50	0.29861722187303585
F	20	0.3161605206073753
M	45	0.2696747114375657
M	50	0.30627175229522857
M	20	0.4905323819978049
F	20	0.46029919447641
M	20	0.3178624477519978
M	20	0.2557412578668778
F	50	0.41884361538157544
M	50	0.41321882434863344
M	20	0.2836176848284719
M	40	0.2831820379223285
M	40	0.39866067741319733
M	40	0.3752159129647345
M	20	0.5371180545064508
M	20	0.48439097967376893
M	45	0.2753171247357291
F	45	0.3342022940563085
M	40	0.4310808672258268
M	20	0.32386551019835297
M	20	0.5557533825466808
M	40	0.2634953617148848
F	20	0.4262227419687694
M	50	0.25629148230088517
M	20	0.2991231566361098
M	50	0.41064942976210544
M	20	0.7919979176626186
M	55	0.3729994190401268
M	20	0.481823269511528
F	45	0.25678920130181937
M	20	0.37503669347736746
M	20	0.38511239256370045
F	20	0.25716312056737584
M	60	0.3300126103404793
M	20	0.3588625484460024
M	40	0.7402217701622894
M	20	0.28222656249999956
M	45	0.9460990358885023
M	20	0.36330284204862295
M	55	0.2752945855914086
M	20	0.31491518265643703
M	20	0.27505099724077814
M	20	0.27797621066201045
F	45	0.6597153395757637
M	40	0.3619318587638092
M	50	0.48126374771503183
M	20	0.35746363560081373
F	20	0.2664603404382769
M	45	0.2712635410231953
M	55	0.4338536057234486
M	20	0.3687359760658188
M	50	0.2757475083056481
M	55	0.45473325922006935
M	20	0.26115075825156114
M	20	0.29237977484219413
M	60	0.3261051750733938
M	55	0.26840066408411745
M	20	0.2640542025270098
M	20	0.7715613389310736
M	45	0.32234314980793877
M	20	0.3340502207924136
M	20	0.2596894559460759
F	20	0.42271353095278735
M	55	0.33254324858284406
F	45	0.2966970387243737
F	20	0.2647599055366045
M	45	0.2843542751194468
F	55	0.3930882352941178
M	40	0.28251835828542143
M	50	0.3340382900418804
M	40	0.47714746979903117
M	45	1.0239181187039972
F	50	0.25404197777647125
F	20	0.44317357585225686
M	20	0.41467430564559277
M	20	0.42081744799348475
M	55	0.2575321270468903
M	40	0.39316837872911015
M	20	0.32582386892571197
M	45	0.25862800994723123
M	55	0.4115814811988095
M	40	0.40064477423542544
F	20	0.2725186718257897
M	20	0.31252711747281947
M	20	0.3798859399903808
M	20	0.30103808868341086
M	20	0.3882310911503523
F	20	0.35185483870967793
M	20	0.3240990316462015
M	20	0.3512694712330117
M	40	0.43647980823150623
M	55	0.28727979732516284
F	45	0.41062703608497947
M	40	0.4759848893685914
M	20	0.8120559524450514
M	45	0.26927591478137175
F	60	0.28208179338644107
F	20	0.27420708172512176
M	20	0.37175713547785655
M	60	0.642400675071975
M	50	0.29623220325650873
M	40	0.4186573347354158
F	20	0.5167371731282308
F	20	0.26428091397849435
M	40	0.2549465942917181
F	50	0.2539961729592256
M	50	0.3357079252003563
M	50	0.27276339691189816
M	20	0.4421565998538037
M	45	0.6946537708419863
M	20	0.4416564147299829
M	40	0.32286468551329933
M	45	0.34300553960538566
M	20	0.3627728375101047
F	40	0.2755852130129535
M	20	0.49694217667565277
M	55	0.2680506514063072
M	20	0.43799819001526075
M	45	0.2697354586364974
F	45	0.2790254237288138
M	45	0.3746035364041368
M	45	0.48018750000000004
M	50	0.576008645533141
M	40	0.6901078309099657
F	55	0.2657244913806492
M	45	0.2760937499999997
M	50	0.29323591443205776
F	50	0.3474081103101258
M	40	0.33049674391233436
M	50	0.37474305461830043
F	55	0.2643514912722776
M	20	0.4519008577799485
M	40	0.3655629272761319
M	60	0.27089226022113644
M	50	0.312810909418278
F	20	0.3093896286869975
F	45	0.33659083627042596
M	40	0.2676995136011537
M	20	0.3375407455012104
M	50	0.3377082109451548
M	40	0.7009257904439788
M	20	0.43819304997343955
M	20	0.38961038961038974
M	55	0.29227990490567146
F	45	0.29622049392823
F	20	0.2722472962616026
M	40	0.4502641547369113
M	20	0.2661736334405144
M	40	0.5409045325497394
M	40	0.47900637313423927
M	40	0.2606722144169457
F	45	0.34637477793181587
M	20	0.2749529190207156
M	20	0.3688731811774271
F	20	0.3263440606888753
F	40	0.26653388788003096
F	55	0.4686434720648104
M	20	0.3191291307695728
F	20	0.6752890174737299
M	40	0.4205712781722428
M	60	0.29613173026659706
M	45	0.2743362831858409
M	55	0.4230144380960948
M	40	0.368298191138115
M	45	0.3592105628908962
M	55	0.3686183990789737
F	20	0.2629383313180169
F	55	0.2947090011215601
M	20	0.3541918922845936
F	20	0.29955821939139243
M	45	0.6171154094070438
M	45	0.3841427735517849
M	40	0.32585493356567224
M	40	0.3286351968936639
M	45	0.9213755151034295
M	60	0.42210986038581794
M	40	0.4148383981775883
F	20	0.7005524031763916
M	20	0.38385092983288693
M	20	0.2901074151074152
M	50	0.3390272148233931
M	40	0.2846109287507241
M	45	0.32671159985810594
M	20	0.4984009340575666
M	45	0.3314680232558139
M	45	0.2615954531614739
F	45	0.43165597512395065
M	20	0.3785302123211808
M	40	0.35694459864549793
F	20	0.5042972294880693
F	20	0.30845022603187977
M	50	0.3064946619217083
M	40	0.7159259974009156
M	45	0.8704903772533904
M	40	0.31713039236784213
M	20	0.4434474965970109
F	45	0.29629849947312065
M	20	0.3233309908643711
M	20	0.2553840936069188
M	50	0.4044991511035655
M	20	0.40478871534429733
M	50	0.3548906240686658
M	20	0.30318160705991654
M	20	0.471451139697585
M	40	0.34239357733988385
M	50	0.3994871794871795
M	45	0.3682865660341647
M	45	0.5354947526142311
M	55	0.5160320542942256
M	50	0.3171080887616319
M	20	0.2523157008344176
M	20	0.5279858551405588
M	55	0.3787042936508663
F	45	0.273765996343693
F	20	0.4333913735040441
M	20	0.373609189871895
M	45	0.3070785338470726
M	40	0.558858864460256
M	20	0.34107154152697833
M	20	0.26650575039045904
F	40	0.2857397610414311
M	45	0.2912989397618908
M	20	0.4183869419107058
F	20	0.2748704542271604
M	20	0.635846027040124
F	20	0.2997193263833198
M	20	0.5917103531937575
M	45	0.4223504427316008
M	40	0.34630585125219776
M	45	0.378996463479767
M	20	0.5779989465943778
M	20	0.351749698327875
M	40	0.43904356191346255
M	50	0.39612563775510223
M	20	0.3404263356359328
F	20	0.25291647223518415
M	20	0.44972925878309067
M	20	0.404546423478817
M	20	0.35543163439401115
M	45	0.36906144466224905
M	45	0.5864024231928536
F	20	0.2561029089314427
F	50	0.2839117223509043
M	20	0.4266289830003248
M	50	0.4469924450341722
M	40	0.44840633347593717
M	45	0.29912648782685536
F	40	0.3249533773725465
M	60	0.3341641875050253
M	20	0.7760771230904079
M	55	0.28758536585365885
M	40	0.26903657055377067
F	20	0.32270391570472795
M	40	0.5053747416727119
M	20	0.4737312100014887
M	45	0.3752036072387355
M	45	0.542495684183238
F	45	0.31806661839246914
F	20	0.43911693687478465
M	20	0.4238644503614409
F	20	0.34286432476591444
M	45	0.5119220339633942
M	45	0.258722938494128
F	20	0.4636026117097409
F	20	0.2769461077844311
M	60	0.3092790005217437
M	50	0.4662488727927756
F	50	0.3762724791945624
M	55	0.3971174274524015
M	40	0.331336661144324
F	20	0.25591689783391386
F	50	0.4647019830967242
M	45	0.32449710208903676
M	20	0.35958235641157416
M	40	0.30958520592352445
M	60	0.2603344768439113
M	50	0.3333497536945811
M	20	0.312313153961136
M	40	0.3128368666906219
M	45	0.4599036724864541
F	45	0.26455622288955605
M	20	0.36523479173909773
M	55	0.2625660248764697
M	20	0.28071617794829656
M	55	0.6410647441447361
F	55	0.255059370160041
M	55	0.4352307054433453
M	20	0.2603111879476415
F	40	0.34935166994106065
F	40	0.33680446647010864
M	50	0.2917008074697718
M	40	0.5241147990985223
M	40	0.3225998996246051
M	40	0.610819838567196
M	20	0.3746054505523196
M	45	0.4305970149253734
M	40	0.5424181486834663
M	20	0.7157030835541329
F	20	0.37424058924208375
M	45	0.2620777430132044
M	20	0.3559701244357854
F	20	0.2983733873706585
M	40	0.3816824471959215
M	20	0.40035795840276495
M	20	0.3735154394299285
M	55	0.2894180255168178
M	45	0.29273556231003073
M	45	0.8122413417556088
M	20	0.3598900886595788
F	55	0.4578089056967644
M	45	0.3170584284754869
M	40	0.4092522330749173
M	45	0.27296470331791944
M	20	0.2606837606837608
M	50	0.3176940764261467
M	40	0.3623475051940775
M	20	0.32539203860072374
M	60	0.2580312661054796
M	45	0.2831937266084474
M	60	0.3048526101992645
F	50	0.4545439833175678
M	60	0.2564632885211995
M	50	1.0037212585329323
M	50	0.26581809194265965
M	45	0.3608624251734912
M	40	0.3800716524854458
M	55	0.32956677298612086
M	55	0.5047798890593649
M	45	0.43991296560946946
F	20	0.26467809420974503
M	20	0.43018513219199916
M	50	0.29740802675585276
F	20	0.39642031558354285
M	20	0.3697206471170256
M	20	0.3097251147131572
M	55	0.2563762497449502
M	45	0.36776812529436037
M	45	0.2889387301582851
M	55	0.4536429711044142
M	20	0.2613834528192209
M	50	0.32294832826747677
M	20	0.3475123263110713
M	20	0.357393454880083
M	50	0.522450307619498
M	20	0.2746053400896511
F	20	0.27402279766508175
M	20	0.26663144243239323
F	20	0.44389013554591383
M	45	0.3785204100603426
F	20	0.26757210865303843
M	20	0.3098080701224119
M	50	0.29636372849750553
M	20	0.31094669931745933
M	55	0.3212124577377354
F	60	0.2515622922483711
M	20	0.30985915492957744
M	20	0.36254707050616625
M	50	0.26111866381821713
M	20	0.6252963118428697
M	55	0.4043315098438049
M	20	0.34244289140689943
M	20	0.29361639609197104
M	20	0.44395494585711803
M	20	0.2704000000000001
M	40	0.7942099327883408
M	20	0.286233922285519
M	40	0.4390680755685752
F	20	0.5631269592476488
M	20	0.5666392431098318
M	20	0.34140926242268743
M	20	0.49063493173860506
M	40	0.25860495086720703
M	40	0.4388925712537603
M	60	0.4290023020610471
M	50	0.3770443543111344
F	50	0.28390104858544113
M	50	0.4162538059806829
M	20	0.4723122973310052
M	40	0.2961544490609464
F	55	0.30399139900551003
M	50	0.32299496460629024
M	45	0.2822097179241822
F	40	0.4338070306656693
M	20	0.4443376491208233
M	20	0.5575478463814736
F	40	0.3908372845945722
M	20	0.3056111682268273
M	50	0.2582781456953639
M	20	0.8584457533726009
M	20	0.40401374739167784
F	20	0.29796121248883733
M	20	0.44486505088245404
M	50	0.3487109152563699
M	40	0.38271572260455217
M	45	0.5199551648234996
M	45	0.5365851482266804
M	20	0.37626112759643904
F	40	0.36300867822779814
M	20	0.5413633355393778
M	20	0.33309769715559123
M	20	0.44504160649410396
M	20	0.4106950048303686
F	20	0.2940223150283614
M	45	0.5099548375074083
F	40	0.4176018901358536
M	20	0.27171254781463605
F	20	0.3783599088838269
M	20	0.566299985223993
F	40	0.3776974679522231
M	20	0.3208091245617301
M	20	0.2733670155178639
M	45	0.3091079409352031
M	60	0.46341903510587273
M	40	0.33436225975538714
M	40	0.2814933577645444
M	50	0.33931671919836176
M	20	0.2881597717546364
F	20	0.39407555473658795
M	20	0.2697756788665881
M	40	0.3239468348727194
M	20	0.33984166047133335
F	45	0.29429293256461764
M	20	0.25125931896030623
M	40	0.39092024700641415
F	20	0.3297764574562043
M	45	0.3826072641205575
M	20	0.4447909590563822
M	50	0.4460053685788874
M	20	0.31668919456150113
F	40	0.3523245214220604
M	60	0.32668718793337265
M	20	0.3176582192709041
M	20	0.33970047522273344
M	20	0.5405498080226456
M	20	0.3266212145235453
F	40	0.2904138050441502
M	20	0.32480194470191104
M	20	0.3753282653766416
M	55	0.3360793166478362
M	40	0.3649058354104692
M	45	0.3599044729878011
M	40	0.3509752016024648
M	40	0.40469103369376513
F	20	0.3285387820943674
M	20	0.42192490809377414
F	20	0.25967423494570585
F	55	0.36392482904511253
F	50	0.4120380329561589
F	20	0.6484604077707621
M	20	0.2531789713418103
M	50	0.5539775928572315
M	40	0.38304757567680525
M	50	0.26131757189485727
M	55	0.3330414796979312
M	50	0.445106456580225
M	20	0.26719350704827005
M	45	0.345381846891621
F	45	0.2751350639082885
M	55	0.3807325759227789
F	20	0.3465226407167735
M	60	0.36021736833757734
M	20	0.39117911619061607
M	45	0.5364414007037552
F	20	0.33005008347245457
F	20	0.2561377003183509
M	55	0.38152452583321256
F	40	0.2657874915775254
M	60	0.3404703365215471
M	20	0.27973098330241164
F	20	0.30364979128759517
M	45	0.32167235494880564
M	45	0.26372654324887873
M	50	0.6633128530360208
M	45	0.28725906068109863
M	50	0.38958240653703574
M	20	0.43932942462565533
M	50	0.2717539863325741
F	45	0.50807987111263
M	20	0.3319416586727131
M	50	0.3374967423674952
M	60	0.3266343207354442
F	50	0.2748443983402487
M	40	0.3008818133396464
M	60	0.274564824502996
[truncated: 473,202 more rows]
