# Supplementary material for: How recreational marathon runners hit the wall: A large-scale data analysis of late-race pacing collapse in the marathon
Source: PLoS One. 2021 May 19;16(5):e0251513. doi: 10.1371/journal.pone.0251513 (PMC8133477; doi:10.1371/journal.pone.0251513)
Supplement: S1 Datasets — Each individual result graph is associated with 4 different comma-separated files: (i) Raw—the (anonymised) raw data behind the means and standard deviations used for a particular result graph; (ii) Paired—the paired statistical significance results; (iii) Successive Male—the statistical significance results to compare successive groups (age and ability) for male runners; and (iv) Successive Female—the corresponding results for the statistical significance tests to compare successive groups (age and ability) of female runners. (ZIP) [file pone.0251513.s002.zip › S1_Datasets/fig_05_e_successive_F.csv]

lower_age	current_index	next_index	nobs(current)	nobs(next)	count(current)	count(next)	mean(current)	mean(next)	std(current)	std(next)	cohens_d	t	p
20	20	40.0	53274	17257	53274	17257	0.36840203429889173	0.36504769039420243	0.14794471381523466	0.14182758344948315	0.023146861943556935	2.6715605267996265	0.0075539752695729994
40	40	45.0	17257	15094	17257	15094	0.36504769039420243	0.3629058239830169	0.14182758344948315	0.1452343418739256	0.014922091816408143	1.337866834062161	0.18094948885922868
45	45	50.0	15094	10466	15094	10466	0.3629058239830169	0.3617461048692919	0.1452343418739256	0.146487879021991	0.00795109395030558	0.6245738183345532	0.5322571740625615
50	50	55.0	10466	5144	10466	5144	0.3617461048692919	0.35630250999515933	0.146487879021991	0.14150430970120897	0.037800816527106644	2.23298672465804	0.025570712536953227
55	55	60.0	5144	3307	5144	3307	0.35630250999515933	0.35648031845632916	0.14150430970120897	0.13877265893673787	-0.0012689020472509255	-0.057043984077491915	0.9545117520279931
