# Supplementary material for: How recreational marathon runners hit the wall: A large-scale data analysis of late-race pacing collapse in the marathon
Source: PLoS One. 2021 May 19;16(5):e0251513. doi: 10.1371/journal.pone.0251513 (PMC8133477; doi:10.1371/journal.pone.0251513)
Supplement: S1 Datasets — Each individual result graph is associated with 4 different comma-separated files: (i) Raw—the (anonymised) raw data behind the means and standard deviations used for a particular result graph; (ii) Paired—the paired statistical significance results; (iii) Successive Male—the statistical significance results to compare successive groups (age and ability) for male runners; and (iv) Successive Female—the corresponding results for the statistical significance tests to compare successive groups (age and ability) of female runners. (ZIP) [file pone.0251513.s002.zip › S1_Datasets/fig_05_e_successive_M.csv]

lower_age	current_index	next_index	nobs(current)	nobs(next)	count(current)	count(next)	mean(current)	mean(next)	std(current)	std(next)	cohens_d	t	p
20	20	40.0	141685	66386	141685	66386	0.40782949843369287	0.39674858175153394	0.16076583771967928	0.15543965297295995	0.07007724986864129	14.991045838609635	9.239856397308343e-51
40	40	45.0	66386	62424	66386	62424	0.39674858175153394	0.3893687748412898	0.15543965297295995	0.1456239194771267	0.04899925186296594	8.797531658089998	1.4153549340757254e-18
45	45	50.0	62424	47235	62424	47235	0.3893687748412898	0.3884110936361928	0.1456239194771267	0.1544014696911553	0.006381330568690681	1.0421770099907721	0.29733217855615646
50	50	55.0	47235	28888	47235	28888	0.3884110936361928	0.38270868064489244	0.1544014696911553	0.14143801001156198	0.03851429143462061	5.2116538802987	1.8773336044118978e-07
55	55	60.0	28888	24041	28888	24041	0.38270868064489244	0.38077738888950874	0.14143801001156198	0.13846083334420248	0.01379940849240107	1.5822086717876351	0.1136080747210558
