# Supplementary material for: How recreational marathon runners hit the wall: A large-scale data analysis of late-race pacing collapse in the marathon
Source: PLoS One. 2021 May 19;16(5):e0251513. doi: 10.1371/journal.pone.0251513 (PMC8133477; doi:10.1371/journal.pone.0251513)
Supplement: S1 Datasets — Each individual result graph is associated with 4 different comma-separated files: (i) Raw—the (anonymised) raw data behind the means and standard deviations used for a particular result graph; (ii) Paired—the paired statistical significance results; (iii) Successive Male—the statistical significance results to compare successive groups (age and ability) for male runners; and (iv) Successive Female—the corresponding results for the statistical significance tests to compare successive groups (age and ability) of female runners. (ZIP) [file pone.0251513.s002.zip › S1_Datasets/fig_05_f_paired.csv]

pb_recent_int	index	nobs(M)	nobs(F)	count(M)	count(F)	mean(M)	mean(F)	std(M)	std(F)	cohens_d	t	p
150.0	150.0	14030	301	14030	301	0.4088963894517877	0.39114679679479086	0.1992399407027783	0.2580305465826057	0.07708029328284222	1.185879346640121	0.23658481382030283
180.0	180.0	63930	5048	63930	5048	0.38876215761671234	0.3743007517594317	0.15323240900701113	0.20426729132923785	0.08009636807438497	4.9218774617080845	8.821680296027376e-07
210.0	210.0	108840	19880	108840	19880	0.39130662276389216	0.3622091480948819	0.1444558565530487	0.14510141059625972	0.2009815656393264	26.017230071030653	1.9098078779927388e-147
240.0	240.0	87918	26937	87918	26937	0.3957143770309489	0.3601021403348067	0.14673433685370182	0.13161822658858208	0.2555050791638034	37.791281880946606	4.2002395785619727e-308
270.0	270.0	55037	25459	55037	25459	0.399911361250072	0.36053166740973563	0.1489386716848875	0.1313310518157251	0.28046375169640775	37.8838942620182	0.0
300.0	300.0	24915	14994	24915	14994	0.40948157771863913	0.3682753362473375	0.17041639721493337	0.1407045062356399	0.26369592646140316	26.134332493214576	3.6172644580619496e-149
330.0	330.0	11081	7919	11081	7919	0.42168036098527184	0.3774718242125836	0.1900560454814337	0.16451592807096796	0.24873158525627242	17.107943714521205	4.150396759329193e-65
360.0	360.0	3840	3097	3840	3097	0.4314983685700825	0.4027970884960425	0.19712839171649976	0.19793539672748786	0.1453203720843297	6.014762757264401	1.897605528011524e-09
390.0	390.0	1068	907	1068	907	0.4419722845081213	0.39245982729133905	0.20917239943481603	0.17710335522004902	0.2556077238428074	5.696394877312392	1.4075991915345776e-08
