# Supplementary material for: How recreational marathon runners hit the wall: A large-scale data analysis of late-race pacing collapse in the marathon
Source: PLoS One. 2021 May 19;16(5):e0251513. doi: 10.1371/journal.pone.0251513 (PMC8133477; doi:10.1371/journal.pone.0251513)
Supplement: S1 Datasets — Each individual result graph is associated with 4 different comma-separated files: (i) Raw—the (anonymised) raw data behind the means and standard deviations used for a particular result graph; (ii) Paired—the paired statistical significance results; (iii) Successive Male—the statistical significance results to compare successive groups (age and ability) for male runners; and (iv) Successive Female—the corresponding results for the statistical significance tests to compare successive groups (age and ability) of female runners. (ZIP) [file pone.0251513.s002.zip › S1_Datasets/fig_05_f_raw.csv]

gender	ability	htw_slowdown
M	300.0	0.3463039014373719
M	210.0	0.3192904656319288
M	210.0	0.29488085962609156
M	300.0	0.3877885084991096
M	240.0	0.4634611561067352
M	180.0	0.37486169506528016
M	270.0	0.3314413663820037
F	270.0	0.3140376266280757
M	210.0	0.3240472262168199
M	330.0	0.35356434389904196
F	240.0	0.4005984305540209
M	210.0	0.38523970344654995
M	300.0	0.27566919696364384
M	210.0	0.27342685916643955
M	300.0	0.2622095572117493
M	270.0	0.2882153324078357
M	180.0	0.2648240105155542
M	180.0	0.34808648260166497
M	240.0	0.3625905411163191
F	270.0	0.40278042319015006
M	210.0	0.3397323001056711
M	270.0	0.4354021532615582
F	210.0	0.46989694449466607
M	240.0	0.3003418902474361
F	240.0	0.4054542575118188
M	210.0	0.41487617509995933
F	240.0	0.6110264740963044
M	270.0	0.4811771238200999
M	180.0	0.32891566265060235
M	150.0	0.34694743309079246
M	270.0	0.27127579454737183
M	240.0	0.2520349007436909
M	210.0	0.5748373101952277
M	180.0	0.7029742060155183
M	270.0	0.3625607288221782
M	210.0	0.5091814827306308
F	270.0	0.39654048769890826
M	300.0	0.3762233986498127
M	300.0	0.38929103143061783
F	180.0	0.3123530948028205
M	270.0	0.45969466523675284
M	180.0	0.44841127881148596
M	210.0	0.5486756537110564
M	330.0	0.3015162930872104
M	240.0	0.29472929365363976
F	240.0	0.7014476997024495
M	240.0	0.5784922246393653
M	210.0	0.43344537483836376
F	210.0	0.25095785440613005
M	210.0	0.26688654353562
M	180.0	0.2520879120879121
M	180.0	0.3606381346832333
M	150.0	0.33938371151708174
F	210.0	0.309583477291243
M	240.0	0.2594253446271381
M	240.0	0.46578962381504485
M	300.0	0.416605277982407
M	150.0	0.4004914004914004
M	240.0	0.34719242547789114
M	210.0	0.3664436438497166
M	210.0	0.2807360762976097
M	300.0	0.4853550470956886
M	300.0	0.28169079869219976
M	240.0	0.260128012580012
M	180.0	0.2795818492954818
F	210.0	0.2586111622766622
M	270.0	0.35377026074700496
M	150.0	0.2934697088906372
M	180.0	0.3090631364562116
F	270.0	0.37901168969181737
F	390.0	0.26396465616596226
F	300.0	0.3005858494817483
M	210.0	1.0959343483252133
F	240.0	0.34581559211933594
M	210.0	0.7550340861228392
M	180.0	0.4545200441800335
M	270.0	0.3369156367544334
M	240.0	0.2981457333468114
M	240.0	0.31505325067556816
M	210.0	0.2932511356262167
M	210.0	0.303173575129534
M	180.0	0.38009063577451896
M	240.0	0.4767620500359739
M	150.0	0.4241576819117806
F	270.0	0.2670720155261928
M	270.0	0.25825712748789703
M	210.0	0.3154062116160724
F	270.0	0.2972446833479837
F	240.0	0.26940641649293484
M	270.0	0.25902600575492685
F	240.0	0.3779325589625874
M	210.0	0.4641753728242244
F	180.0	0.36074377829901577
M	180.0	0.4842104579612437
M	180.0	0.3127646573530876
F	240.0	0.33593356819325637
M	180.0	0.40411275415896497
F	240.0	0.38600993171233144
M	210.0	0.3200847566456914
M	240.0	0.4641960357533328
F	270.0	0.2682954142109901
M	270.0	0.7620045134659406
M	360.0	0.33995845721500434
M	270.0	0.3450461731100334
M	210.0	0.3300237812128422
M	210.0	0.341567485864451
F	240.0	0.30217032933376775
M	210.0	0.6782072795884863
M	150.0	0.28315457249795795
M	330.0	0.36102250883470643
M	240.0	0.2786939133293159
M	180.0	0.3082148163871785
M	180.0	0.26231090425960973
M	270.0	0.3224852071005918
M	210.0	0.2778672392198962
M	180.0	0.3864151482059692
M	270.0	0.35331294877610847
M	210.0	0.47431640118300233
M	180.0	0.32625040324599003
M	240.0	0.40461922640044845
M	210.0	0.4313714334187675
M	240.0	0.6793674439924364
M	240.0	0.2718255633296078
M	180.0	0.29195732457940077
F	270.0	0.2757629367536488
M	240.0	0.5020326400754133
M	210.0	0.2559604694255713
M	270.0	0.40773442509742
M	300.0	1.0003137207144834
M	180.0	0.40029248231952475
M	240.0	0.2667022982362373
M	210.0	0.278631776578268
M	180.0	0.48619131438971663
M	240.0	0.2754135698873171
F	300.0	0.5337408754603119
M	240.0	0.31834077581105047
F	240.0	0.2613021330786375
M	270.0	0.40905157915147755
F	180.0	0.25169630322882497
M	330.0	0.32314410480349354
M	270.0	0.30448916408668725
M	300.0	0.5193350383631711
M	240.0	0.4152185943552853
M	240.0	0.33056113341099647
F	240.0	0.4121268984929343
M	360.0	0.5143755435949777
M	270.0	0.5225104435346959
M	300.0	0.35885423411821876
F	240.0	0.7384009795613059
M	240.0	0.32183597340109177
M	240.0	0.4487069647561881
M	240.0	0.3562280631013872
F	240.0	0.29583242513168145
M	270.0	0.37090753972485896
M	210.0	0.43425714526496717
M	270.0	0.29004172891659386
M	270.0	0.6875043895673688
M	210.0	0.26768146769476203
M	240.0	0.5070552722620012
F	240.0	0.3156992197547803
M	270.0	0.2922746544793785
M	180.0	0.25301610837770433
M	270.0	0.6114611825174723
F	210.0	0.27463461652181714
M	210.0	0.4755356174396096
M	240.0	0.512431695596414
M	240.0	0.32314451295826807
M	240.0	0.25588901472253656
M	360.0	0.3768982794111937
M	150.0	0.4537105069801617
M	300.0	0.31078418192128365
M	210.0	0.2590643650131553
M	240.0	0.2787060712374383
M	270.0	0.591290012364336
M	180.0	0.26766972031790326
M	210.0	0.3521066696992097
M	210.0	0.26121871097066984
M	210.0	0.2797944748431868
M	180.0	0.3434038601843867
M	210.0	0.2901351439576943
M	150.0	0.2837709234136098
M	270.0	0.34382585343180294
M	240.0	0.4286536911205801
M	210.0	0.35834360877124494
F	240.0	0.27898410369907933
F	270.0	0.32919352657440387
F	240.0	0.44948642956446394
M	180.0	0.28112134875514605
M	240.0	0.31610960198417404
M	270.0	0.313138686131387
M	210.0	0.3436742120958949
M	210.0	0.29383798468757727
M	240.0	0.3783242258652101
F	270.0	0.3481051977635121
F	270.0	0.3235897971394473
F	270.0	0.3029683033533906
M	180.0	0.3573880597014922
M	180.0	0.7401160250408477
M	210.0	0.3137396891002008
M	240.0	0.32304691429221133
M	270.0	0.9676415906190706
M	300.0	0.3285007037159814
M	180.0	0.3922719047968541
M	240.0	0.6215069115404079
M	180.0	0.2988723097022623
M	240.0	0.3388998996657444
M	180.0	0.3418250396376792
M	240.0	0.36020461088003114
F	270.0	0.9933239608337817
M	240.0	0.29794441892512663
F	270.0	0.5765297155303638
M	270.0	0.36599356312292386
M	360.0	0.3363746958637472
M	240.0	0.3706458730296665
F	270.0	0.30722243940578586
F	300.0	0.3486740289616737
M	210.0	0.4454480414952602
M	240.0	0.4102740982605286
M	300.0	0.4106682697203012
M	180.0	0.3950793601019277
F	300.0	0.28682378146759496
M	270.0	0.4254190326842119
F	210.0	0.2749159143211186
M	240.0	0.30022611644997205
F	210.0	0.4988092330239372
M	300.0	0.3744863163416981
M	180.0	0.2783448492462314
M	240.0	0.4882719468124001
M	270.0	0.3098894348894347
F	240.0	0.2653178887782376
M	240.0	0.45718085106382955
M	180.0	0.6507431596654087
M	180.0	0.3673801653152547
M	180.0	0.4815147828846461
F	300.0	0.3114916723228738
M	240.0	0.49044997472945223
M	240.0	0.32669287059779556
F	240.0	0.6805315631062966
M	210.0	0.3089002764635796
M	240.0	0.2786048412607892
M	210.0	0.6021094744499002
M	210.0	0.2828462433725596
M	300.0	0.34463829787234057
M	150.0	0.3572512963841485
M	270.0	0.33250368693516047
M	240.0	0.4189343949391941
M	210.0	0.551800832393028
M	180.0	0.33301517460457153
F	240.0	0.29616151545363906
M	300.0	0.6820948981935459
M	210.0	0.43113370203442886
F	300.0	0.33650104712309487
M	240.0	0.41603663855772033
M	270.0	0.29763560500695413
M	210.0	0.5571737897343685
F	270.0	0.5017758923484142
F	270.0	0.3722399958042691
M	210.0	0.39214680841749106
F	300.0	0.3066202090592336
M	240.0	0.6740454620676748
M	210.0	0.3479478827361563
M	210.0	0.26816380449141336
M	240.0	0.32179746917855967
F	240.0	0.2815172002386161
M	180.0	0.48311487135684933
F	210.0	0.6266588879211739
F	210.0	0.2715113445605678
F	240.0	0.3318952543393195
M	240.0	0.2750043536309281
M	270.0	0.2822330044158533
M	180.0	0.2743259843537855
F	240.0	0.2628357138917995
M	210.0	0.4078031808779175
F	180.0	0.3820912097809677
F	360.0	0.34673164573211995
M	240.0	0.4251047757023851
M	240.0	0.33693062220846803
M	210.0	0.37317060621329634
M	180.0	0.3354835122059722
F	300.0	0.42962315372935184
F	360.0	0.268154206535117
M	270.0	0.41544221348160076
F	270.0	0.3669065413235546
M	210.0	0.5368490192566204
M	210.0	0.2733973326764203
M	270.0	0.42393981185046525
M	150.0	0.3561329679268231
M	240.0	0.4731356582738546
M	240.0	0.5226349877739915
M	240.0	0.41390316931246846
F	240.0	0.3592019058963667
M	210.0	0.4418530842592051
F	210.0	0.33500377584508256
M	240.0	0.3206251460251319
M	210.0	0.28571195984010594
F	210.0	0.2647825215474042
F	270.0	0.38803293013843526
M	180.0	0.36918441612765396
M	240.0	0.2594331712225391
M	240.0	0.596528646645755
M	270.0	0.27178719155612596
M	270.0	0.3557264050901379
M	300.0	0.35265724522292974
M	240.0	0.4805223419736126
F	150.0	0.687226724258227
M	210.0	0.2749952927885521
F	300.0	0.34008156558815555
M	210.0	0.4301844783715016
M	240.0	0.35534336318804216
M	240.0	0.31083832335329376
F	270.0	0.497017058869871
M	180.0	0.28197011901747276
M	240.0	0.3289761603132555
M	210.0	0.29760839744736706
F	240.0	0.35515167826145216
M	240.0	0.475416896013769
F	270.0	0.5396674351083562
F	240.0	0.27153687112336305
M	240.0	0.3197694639042081
M	240.0	0.2972172195433681
M	270.0	0.38566221376499527
M	270.0	0.5189565429788288
M	240.0	0.368298191138115
M	270.0	0.4724993455176967
M	240.0	0.42310718392543734
M	270.0	0.3593386013794363
M	210.0	0.6239113379044031
M	270.0	0.26878729644988353
M	240.0	0.5879593982804998
M	240.0	0.48911040423955543
M	180.0	0.3473912069866389
M	180.0	0.2542382928275043
M	210.0	0.33303920350261584
M	240.0	0.5182217851564765
M	180.0	0.3027330063069374
M	240.0	0.2741105756213788
M	240.0	0.46271847101722613
M	240.0	0.3216641876595686
M	270.0	0.48210654286147886
M	150.0	0.3759235374956322
F	270.0	0.5046296296296295
M	180.0	0.3101880394574604
F	330.0	0.5537534974154689
M	180.0	0.34658630872225327
M	300.0	0.5388657648283041
M	270.0	0.26548428575520167
M	270.0	0.43208009134298997
F	240.0	0.8742475750559477
M	210.0	0.6149306497420666
M	180.0	0.2874836578820616
M	180.0	0.6090306396703099
M	270.0	0.32662907563818233
M	240.0	0.275490019780615
M	240.0	0.527437135693531
M	210.0	0.4233822315361658
M	240.0	0.3197450092266401
M	180.0	0.29252428783138473
M	210.0	0.2509492047203695
F	270.0	0.3743682310469312
F	330.0	0.4809674433513909
F	240.0	0.33615073076245816
F	300.0	0.347525761521911
M	270.0	0.2891333838653595
F	210.0	0.4167562286272592
M	330.0	0.29683416557756703
M	210.0	0.4754478650430208
M	240.0	0.6787443923327893
F	210.0	0.5055879175041172
M	330.0	0.7257375524150907
M	180.0	0.32615920240544394
M	270.0	0.46494312404881977
M	210.0	0.26407884151246963
M	210.0	0.5522613430103648
F	240.0	0.34672748368163875
F	210.0	0.4280623338970765
M	210.0	0.46714885751846025
M	180.0	0.2617715920915715
F	210.0	0.36120387067332466
M	210.0	0.2750952986022874
M	180.0	0.7018268575582209
M	180.0	0.29062477480723514
F	240.0	0.3618927841534347
F	270.0	0.5000758495145631
M	270.0	0.46291649646962707
M	150.0	0.27756109209583685
M	210.0	0.33689508713399574
M	210.0	0.34353525628173137
M	210.0	0.3093416933020123
M	150.0	0.434982899148678
M	270.0	0.3959847747908346
M	180.0	0.2644199611147117
M	210.0	0.4485289505049871
M	270.0	0.32801307829890997
M	330.0	0.5865810503362804
M	270.0	0.37717133815247156
M	240.0	0.6110253478539132
M	240.0	0.31978385058167696
M	360.0	0.3201280512204882
M	210.0	0.53309672251414
M	270.0	0.5210202860716812
M	150.0	0.2827287561189907
M	180.0	0.5193303853442833
F	300.0	0.5776385318004803
M	300.0	0.3238126504705625
F	330.0	0.2872665509470017
M	300.0	0.516789738029512
M	210.0	0.3208091245617301
M	210.0	0.3455364210122254
M	180.0	0.49151437386320906
M	210.0	0.29994141769185706
M	240.0	0.2874133677904381
F	180.0	0.2622608241363545
M	240.0	0.271768840296759
M	240.0	0.4485113520637394
F	300.0	0.6197311661575281
M	210.0	0.3669489350222484
F	240.0	0.34340484415482425
M	210.0	0.47868920075117305
M	270.0	0.3713046697339892
M	240.0	0.3492475350285414
M	210.0	0.2892927308447938
M	270.0	0.26698348395138694
M	150.0	0.5290273989351219
M	210.0	0.5220710014101435
M	210.0	0.4466948996501565
M	210.0	0.40088105442401845
M	180.0	0.29210656841210236
F	210.0	0.2805076081072956
M	180.0	0.333546691404734
F	270.0	0.2938107859016789
M	300.0	0.26300800144658915
M	210.0	0.33908665658402165
F	210.0	0.3981233975233213
M	240.0	0.29660837707121207
M	270.0	0.577833969169927
M	150.0	0.32566003853317094
M	180.0	0.6044899080763017
M	180.0	0.3662383105390205
M	240.0	0.9174590211748241
F	270.0	0.31072555205047314
M	210.0	0.2678277390753641
M	210.0	0.3282641145639597
M	180.0	0.3804322565651871
F	270.0	0.3196368038740921
M	240.0	0.395030166567726
M	300.0	0.2591366708040271
M	210.0	0.3045706778578085
F	360.0	0.2910720304987632
F	210.0	0.42514798284879035
F	360.0	0.2635222672064779
M	240.0	0.3343631811644385
F	240.0	0.6156290630698767
F	270.0	0.3365155131264917
M	300.0	0.33464412966020674
F	240.0	0.33454814414425854
M	210.0	0.2548187022900764
F	240.0	0.3433076923076924
M	240.0	0.5358063202681459
M	180.0	0.34277974578037074
M	180.0	0.4701726859788281
M	270.0	0.40465991809295054
M	180.0	0.29795053003533617
M	300.0	0.527777072578138
F	210.0	0.29679457182966745
F	210.0	0.3060214235530245
M	210.0	0.5093356096401657
M	180.0	0.2720454379960679
M	240.0	0.3738790003186599
F	300.0	0.2891079308780469
M	240.0	0.3327787860455738
M	300.0	0.4809823525353601
M	240.0	0.41619007300506666
M	240.0	0.9769070127627884
M	240.0	0.2728492139643242
F	210.0	0.3575883092102201
F	330.0	0.29453941328203576
F	240.0	0.3444648521260944
M	240.0	0.28629685539279626
F	330.0	0.4665908340366199
M	210.0	0.370678278485991
M	240.0	0.5538654092072778
M	180.0	0.2877135348226019
M	270.0	0.3288924639284098
F	330.0	0.3316814159292034
M	240.0	0.29653403500382924
M	300.0	0.3269448759226093
M	270.0	0.44247831296735846
M	240.0	0.32160122803977176
M	300.0	0.2740340106222287
M	240.0	0.43235629083498167
F	240.0	0.2875007338695472
F	270.0	0.4203149833839042
M	210.0	0.4059247343185104
M	210.0	0.636122629324995
M	240.0	0.2684409480997143
M	210.0	0.38854976782219386
M	240.0	0.2775821209688393
M	270.0	0.5118659851071186
M	240.0	0.25636942675159224
M	300.0	0.47944668436204224
M	270.0	0.35895032802249277
M	240.0	0.31057619683422294
M	270.0	0.2776044492674985
M	300.0	0.4493617957746481
M	270.0	0.29713329148357376
M	150.0	0.35877111387589683
F	330.0	0.32364864864864884
M	210.0	0.3679218894627803
M	210.0	0.4449332369530474
F	330.0	0.27342033854503167
M	240.0	0.3837689295197835
M	270.0	0.48784720426888023
M	240.0	0.2824192243043019
M	270.0	0.37399545256984434
M	180.0	0.2998448851483589
M	300.0	0.2590693337853876
F	300.0	0.26960033421529045
M	180.0	0.5232169605075174
M	300.0	0.6826371898002203
M	180.0	0.3281007120426385
M	240.0	0.36312391056871474
M	270.0	0.38971427716356677
F	270.0	0.31996770721205614
M	270.0	0.3634909421937642
F	270.0	0.2647802197802197
M	300.0	0.25976423803436993
M	180.0	0.2619858349223645
M	240.0	0.3935279856622915
F	300.0	0.31602165199574567
F	210.0	0.2581593523647211
F	240.0	0.37411213140275573
M	210.0	0.49669166191498215
M	270.0	0.6003326744544065
M	300.0	0.31963614970357945
M	210.0	0.3013834620951026
F	270.0	0.33357424114040785
M	210.0	0.29407642968792136
F	300.0	0.2731401042489339
M	210.0	0.3784110535405874
M	210.0	0.4296438700191306
M	180.0	0.34096195692954195
M	210.0	0.33486523842432625
F	210.0	0.5728529390410549
M	210.0	1.7478734783273064
M	240.0	0.4084031078260751
M	270.0	0.3282186612396829
M	300.0	0.2897848544352427
F	270.0	0.4946136437747847
M	180.0	0.9481490840114767
M	240.0	0.4820973890739417
M	210.0	0.31972584620934313
M	330.0	0.2542968749999999
M	240.0	0.28544194107452353
M	360.0	0.9999890735606606
M	210.0	0.3603951460954172
F	300.0	0.2564301659710763
M	270.0	0.32256515986800055
M	270.0	0.3237015911137795
M	240.0	0.28019910161466577
M	210.0	0.41638006544681727
M	300.0	0.28711712142208645
F	300.0	0.3618717649023208
M	270.0	0.3655102147447622
M	240.0	0.47900626699715476
M	240.0	0.3119724408738301
M	150.0	0.4575276266596662
M	240.0	0.2801509692914736
M	210.0	0.3258689954488921
M	180.0	0.28727483711090757
M	300.0	0.3216105550500454
M	270.0	0.4521617622883451
M	180.0	0.2903198433255418
F	270.0	0.2743734758470403
M	300.0	0.5558116681899681
M	330.0	0.2850115227796489
F	210.0	0.2867581536268041
M	180.0	0.4121631239082947
F	300.0	0.36938845967379824
M	180.0	0.32585887114451095
M	180.0	0.3873256229879576
F	180.0	0.31622568329579354
M	210.0	0.3273961777923096
F	210.0	0.2638305123253437
M	270.0	0.2505783288609237
M	240.0	0.5418796603115396
M	210.0	0.39702523420496055
F	210.0	1.1166737343060185
M	270.0	0.28374169435215973
M	270.0	0.4911710648069785
M	300.0	0.2856101118133202
M	240.0	0.3639272271016312
M	300.0	0.6756128916584906
M	180.0	0.3291200982160841
M	210.0	0.35572270801112726
M	210.0	0.3616630839406489
M	210.0	0.2576694482800025
M	270.0	0.6011136591720098
M	180.0	0.2807915244750808
F	270.0	0.4915476745298886
M	240.0	0.2899816432107693
M	240.0	0.2540673590682597
M	210.0	0.7881792618317691
F	240.0	0.7198696179384511
F	210.0	0.27961758441760903
M	210.0	0.2901510744696762
F	180.0	0.40265846792253296
F	240.0	0.28313351946132376
M	270.0	0.3572785260435677
M	210.0	0.333933046327829
M	240.0	0.3105152300712894
M	300.0	0.48759117742411934
F	270.0	0.411054382464493
M	390.0	0.413385898341992
M	210.0	0.4674677493941586
M	240.0	0.4004589431902755
M	180.0	0.33610294117647044
M	180.0	0.4839775869199087
M	180.0	0.5106750191766809
M	210.0	0.29273123390770456
M	210.0	0.6692453516215219
M	360.0	0.39632979648634553
M	300.0	0.5360928365095345
M	240.0	0.9062173119955945
M	240.0	0.3333889727869351
M	210.0	1.663320880096768
M	330.0	0.3180122458508782
F	210.0	0.307926633821325
M	180.0	0.2848436479721396
M	210.0	0.3491147722391336
M	270.0	0.33445764286063445
M	180.0	0.3563316582914573
F	180.0	0.7328799005766633
M	210.0	0.4381896390499345
M	210.0	0.4443437255106788
M	180.0	0.7516243974009644
F	210.0	0.31106050748210795
M	330.0	0.5641911667395809
F	240.0	0.3248406776100617
M	210.0	0.5796532961840436
M	210.0	0.32123304787235685
M	210.0	0.6530882910193256
M	210.0	0.3491855825210962
F	210.0	0.3351961744541105
M	240.0	0.39355948869223234
M	240.0	0.882866362558119
M	210.0	0.5390079096493188
M	210.0	0.29812574437409883
M	210.0	0.3943727799588708
M	210.0	1.7060354850123844
M	360.0	0.297181069500282
M	180.0	0.4909217064198615
M	240.0	0.458806771785218
M	210.0	0.36901569788105776
M	210.0	0.3480103806228371
M	300.0	0.2736476773319093
M	270.0	0.3035766728145696
F	270.0	0.3110941630872038
F	240.0	0.3063721175849322
F	210.0	0.6713718523994082
M	270.0	0.2597252197715429
M	150.0	0.32421875000000006
M	300.0	0.36282284948539095
M	240.0	0.3401330129100765
F	210.0	0.4596621185240457
F	270.0	0.3111252451370114
F	210.0	0.2971874726262987
M	270.0	0.49948304946400346
M	210.0	0.46215852824919706
M	210.0	0.4826202722995076
M	210.0	0.6402086590249796
M	300.0	0.4135981471291687
M	270.0	0.2524441156264861
M	210.0	0.3191232134922995
M	210.0	0.3108054339794236
M	180.0	0.4072688003216133
M	210.0	0.48032357379187895
M	180.0	0.2760329374043581
M	210.0	0.3339705458514251
M	270.0	0.4707081545064376
M	270.0	0.5967008565084062
M	300.0	0.31134875777660337
M	210.0	0.34492510955427685
F	330.0	0.26214227939760426
M	210.0	0.4287325812873261
M	180.0	0.49837491904506004
M	210.0	0.4395030375084236
F	210.0	0.2872967717589862
M	180.0	0.46565912194555026
F	210.0	0.3060329708874077
M	240.0	0.4703076923076924
M	210.0	0.40261320486363106
M	240.0	0.3510141664699819
M	330.0	0.3723009869870414
F	300.0	0.5114138267701892
M	180.0	0.528877551020408
M	240.0	0.35984643620690393
M	210.0	0.3004312854305513
M	240.0	0.2856252903832584
F	390.0	0.26864260878371515
M	240.0	0.29559746479076876
M	240.0	0.3582917359955631
M	300.0	0.7293749926792856
M	210.0	0.4841433778857834
M	210.0	0.5068799204165753
M	240.0	0.6144897910515291
M	210.0	0.521643699633546
M	240.0	0.3962352380888378
M	240.0	0.36506219578150373
M	180.0	0.3980088964202497
F	210.0	0.3927709422845938
M	210.0	0.27612971124120245
M	210.0	0.3598492362626462
M	210.0	0.6269485239970845
M	210.0	0.41351558081497203
M	180.0	0.31607381691541186
M	180.0	0.382554066722323
M	240.0	0.5906525131865743
F	210.0	0.4048609804082693
M	210.0	0.38893938334615147
M	240.0	0.95881454285765
M	240.0	0.3952633533409591
M	180.0	0.27905348641837
F	210.0	0.5499166512317095
F	300.0	0.32415756968987136
M	240.0	0.2926545500282999
F	300.0	0.5593504542065844
M	150.0	0.26005612722170285
M	210.0	0.30073845245199626
M	180.0	0.39005707942165774
M	300.0	0.3039826498422713
M	180.0	0.2510220768601798
M	240.0	0.26806872037914714
M	240.0	0.33571510890860895
M	270.0	0.3564827422140165
F	270.0	0.6094438988877007
F	300.0	0.28371429805988874
M	210.0	0.4038324365775179
M	240.0	0.3675564281200091
M	240.0	0.33070114887380014
M	210.0	0.28211633507400097
M	210.0	0.33705687125782463
M	300.0	0.3298206909500563
F	300.0	0.45040363513317533
F	240.0	0.2969519278641369
M	180.0	0.36113712374581947
F	330.0	0.3709358959418789
M	270.0	0.4561821670509465
M	300.0	0.3462569995160852
M	240.0	0.297708124668591
M	210.0	0.34122428576226266
M	210.0	0.27682821289485077
M	210.0	0.2731269463271663
F	180.0	0.3310921078399377
M	210.0	0.435414290283394
M	240.0	0.34946238102639954
M	240.0	0.2896222318714719
F	240.0	0.3312019485024547
M	210.0	0.3259241065946208
M	270.0	0.4391503371512644
F	240.0	0.8701695310327859
F	240.0	0.310560550554824
F	330.0	0.5273432432732591
M	180.0	0.3755751014884982
M	180.0	0.3442965439025851
M	240.0	0.3172898926323586
M	180.0	0.3099218919945675
M	210.0	0.5194431986425406
M	240.0	0.5060862338353115
M	180.0	0.45094316475704277
M	180.0	0.3020094121162321
M	240.0	0.38446310737852396
M	270.0	0.4534677353532201
M	300.0	0.34781203552007844
M	270.0	0.47449595037049785
F	240.0	0.30211564023039444
M	210.0	0.5434607441628913
F	240.0	0.9006592999898686
M	240.0	0.5628170534268752
M	180.0	0.3412028849408188
M	330.0	0.3020596854748836
M	150.0	0.3217550274223032
M	210.0	0.3392614803674531
M	210.0	0.2897071022908558
M	240.0	0.29339118825100113
M	210.0	0.3522349692554591
M	330.0	0.9706607458245765
F	270.0	0.318839788059212
M	210.0	0.603693925366075
F	240.0	0.3749078947368424
M	240.0	0.3139695712309822
M	210.0	0.34487516425755593
M	210.0	0.47338621452640905
M	270.0	0.2747918796782087
F	270.0	0.3558391461256402
M	150.0	0.44055483636803594
M	210.0	0.3636933323647954
M	240.0	1.0922902247751083
F	240.0	0.45672291780076213
M	270.0	0.2678495986480778
M	270.0	0.4022090437138568
M	210.0	0.3256205673758861
M	330.0	0.9853587496130722
M	240.0	0.8147415786314752
M	210.0	0.395987697469593
M	210.0	0.3533849063571714
F	240.0	0.32541980312680907
M	240.0	0.34103238073933195
M	180.0	0.44544269907930445
F	300.0	0.30632028351444057
F	270.0	0.2840699368625548
M	240.0	0.442247771956322
M	270.0	0.32587912269033337
M	210.0	0.3422298675839791
F	270.0	0.691473783846168
M	210.0	0.3548057259713703
M	180.0	0.4686699568938586
M	240.0	0.3041972908947334
M	210.0	0.2655091336588897
M	240.0	0.36561013966134737
M	210.0	0.5298847508779996
M	180.0	0.32112093898553296
F	300.0	0.3053585685436529
F	240.0	0.3359222328005211
M	240.0	0.44602075511572703
M	210.0	0.4321283362650778
M	240.0	0.2721686915235301
M	180.0	0.282051282051282
F	240.0	0.25674724243135394
M	240.0	0.5034614053305639
M	270.0	0.4724313416495689
F	210.0	0.3829812206572771
M	270.0	0.40918302834523645
M	270.0	0.43385140216296386
M	210.0	0.47563397666443036
M	180.0	0.3053107473961316
F	240.0	0.2823790994997221
F	270.0	0.46056790801243974
M	240.0	0.44150188564354803
M	270.0	0.32395473121659873
M	240.0	0.25607668606641537
M	210.0	0.6920686526273749
M	210.0	0.3843063738618103
M	270.0	0.29589934762348563
F	210.0	0.273247496423462
F	270.0	0.2656734031568078
M	180.0	0.4426659965761263
M	240.0	0.4773814973786706
M	210.0	0.36366234756097593
F	240.0	0.28887894383530965
F	210.0	0.3178289473684212
M	180.0	0.4138858136960303
M	270.0	0.2737000773605913
M	210.0	0.4643570005451693
M	180.0	0.4099974362740855
M	270.0	0.2658161813525563
M	210.0	0.32895757347493715
M	240.0	0.3650663484072264
M	210.0	0.3986491299602611
F	180.0	0.37998782632219663
F	300.0	0.3187010373642664
M	240.0	0.36819055283939545
M	180.0	0.42796939631635844
M	270.0	0.26134734830386985
M	180.0	0.4006150990321601
M	270.0	0.2563676920682678
M	390.0	0.2698757763975157
M	210.0	0.3880981127279658
M	210.0	0.4854722178119264
M	300.0	0.7590467096786111
M	210.0	0.36430788491435195
M	210.0	0.5020655284334741
M	270.0	0.4489841467900572
M	270.0	0.6168227523859396
M	330.0	0.38522578237953986
M	300.0	0.3751753193595
M	240.0	0.37633466571757107
M	270.0	0.2973578491965388
M	210.0	0.2742487401231881
F	240.0	0.261520924930793
F	240.0	0.2777981988605036
M	210.0	0.3568669663775088
M	180.0	0.27511974894015323
F	210.0	0.4222426408712817
M	240.0	0.26610291471752445
M	210.0	0.4354651695302162
M	270.0	0.3621476166068684
M	240.0	0.3450424775917774
M	300.0	0.3573975044563279
M	180.0	0.4516647685402292
F	240.0	0.3774902094329988
F	240.0	0.4621736814064999
M	180.0	0.2742105263157897
M	270.0	0.3358557708177859
M	240.0	0.6490286258925394
M	210.0	0.30921670717772354
M	180.0	0.3814147018030513
M	150.0	0.26311899482631224
M	330.0	0.6145945515117429
M	330.0	0.36137183520250005
M	210.0	0.36598840632789825
M	180.0	0.2856165722102796
M	330.0	0.2511652413569489
F	240.0	0.46500158981516476
M	330.0	0.6826780459865399
M	270.0	0.2877379345947163
M	180.0	0.35995939720465403
F	240.0	0.2633172505670536
M	210.0	0.3280189772163069
M	210.0	0.369610848351061
M	180.0	0.2563743551952837
M	150.0	0.7994379284978718
M	300.0	0.36118266187036
M	270.0	0.35908099193079357
M	210.0	0.5449888050851595
M	270.0	0.274015155080717
F	240.0	0.34823201080722954
M	210.0	0.36540733077977683
M	240.0	0.29940684283863683
M	330.0	0.301104273792464
M	240.0	0.3491949316660209
M	240.0	0.2947159049166388
M	210.0	0.30741706717198386
M	240.0	0.3790170486951915
F	240.0	0.37042156555185113
M	240.0	0.3133352956414768
M	270.0	0.32243557109159987
M	210.0	0.3124667986936472
M	240.0	0.5176310776194197
M	240.0	0.3823734135632792
F	270.0	0.2690246025564669
M	240.0	0.34521912350597633
M	240.0	0.558954423592493
M	240.0	0.35379597797385054
M	210.0	0.31115781178170354
M	270.0	0.30971972229364875
M	240.0	0.26801647220315744
M	210.0	0.2624519866507146
M	240.0	1.0236774000611355
F	210.0	0.43273717555839597
M	180.0	0.3583921471853823
M	240.0	0.4655727842690206
M	150.0	0.32434602600947327
M	180.0	0.2719101123595505
F	210.0	0.2756068994889269
M	180.0	0.4750877256495058
M	240.0	0.5227837879815065
M	360.0	0.4613108731151649
M	210.0	0.36805245507239304
M	300.0	0.29952090592334507
M	210.0	0.747561309922622
F	240.0	0.3192234190489971
F	240.0	0.2985667414954238
F	240.0	0.5188288341535237
M	240.0	0.3236744759556104
M	240.0	0.680757407565188
F	270.0	0.2672113863995785
F	270.0	0.2528772088808338
F	270.0	0.5241966396701188
M	240.0	0.2529411764705879
F	240.0	1.067575727080608
M	240.0	0.3070215858227456
M	210.0	0.33944783570377735
M	270.0	0.3083090843672259
M	270.0	0.41606956137467394
M	330.0	0.27723378212974303
M	300.0	0.34131397767346244
M	180.0	0.36304650441259056
M	270.0	0.27055415720424325
M	240.0	0.5325251884480102
M	240.0	0.30346537684442526
M	180.0	0.3086746146555597
M	240.0	0.30933333333333324
M	240.0	0.42994196259589124
F	270.0	0.3444100683900702
F	330.0	0.4676326348640214
M	240.0	0.2509358981742787
F	240.0	0.34827345802161125
F	240.0	0.31787442886835793
M	180.0	0.27760699929061233
F	180.0	0.6930839523243009
F	300.0	0.8038772107466297
M	210.0	0.3900821682628536
M	270.0	0.3101680292504588
M	270.0	0.3265284091901125
M	210.0	0.31568441707828676
F	180.0	0.4799250179379716
M	210.0	0.25954198473282425
M	210.0	0.7649160190523944
F	270.0	0.5522049998623039
M	240.0	0.2921510819380316
M	210.0	0.3162227987504633
M	180.0	0.6340351638810502
F	210.0	0.4607816435307209
M	360.0	0.2616548979830685
M	270.0	0.42982901169144416
M	210.0	0.25780285663904073
M	240.0	0.2907315101531352
M	240.0	0.2564102564102566
M	180.0	0.4955311922779001
M	210.0	0.2597561049123184
M	240.0	0.6042389169556847
M	240.0	0.2688787185354692
M	210.0	0.31099890115640194
F	270.0	0.4201309328968905
M	240.0	0.5002668524796815
M	270.0	0.4083358782234342
M	330.0	0.29958594276087286
M	360.0	1.0709852843950545
M	240.0	0.3157925964355984
F	210.0	0.2522645701589473
M	180.0	0.3067370269429279
M	210.0	0.39038136336942797
M	180.0	0.2692623511701108
M	240.0	0.32455445233698077
M	240.0	0.3564448263543998
M	270.0	0.36341071689297705
M	270.0	0.281190019193858
M	330.0	0.39216733832834727
M	210.0	0.42560637023693076
F	240.0	0.3819819932893206
F	240.0	0.2967711301044633
F	210.0	0.3581521739130436
M	270.0	0.29340664549462003
M	270.0	0.2645148514851487
M	150.0	0.30463423386885297
F	270.0	0.2705600225701792
M	210.0	0.32980048181912164
F	210.0	0.3350203372015113
F	180.0	0.7547860597117695
M	270.0	0.32196612446574935
M	330.0	0.7150649886314857
M	150.0	0.45907988436535657
F	330.0	0.47395234182415774
M	210.0	0.4991949931659913
M	240.0	0.35848525879691395
M	270.0	0.44211894607699925
M	210.0	0.5859617949741501
M	210.0	0.2689345314505776
M	210.0	0.35736937749167746
M	240.0	0.46621181967399006
M	300.0	0.5149807509903475
M	240.0	0.3424061941631921
M	210.0	0.3285864978902955
M	210.0	0.30939653506794623
M	180.0	0.39549682985254786
M	180.0	0.32821723730814645
M	270.0	0.40744256712377636
M	300.0	0.5352413025008265
F	210.0	0.3001119820828669
M	240.0	0.2958924812435903
M	180.0	0.30712953443403557
M	210.0	0.5485863887786795
M	210.0	0.35365509145974633
M	210.0	0.319959455037699
M	270.0	0.26010953144880233
M	390.0	0.3461804166818165
M	210.0	0.342473905010202
F	270.0	0.34460756341754417
M	180.0	0.2902537854553209
M	150.0	0.3595099644329025
M	210.0	0.4267334674708217
M	180.0	0.3820471811275488
M	240.0	0.3326543913701601
M	180.0	0.3225603763901609
M	180.0	0.3147279427376063
M	210.0	0.2882037533512064
F	270.0	0.27774652641053016
M	210.0	0.358157449868113
M	240.0	0.4537480227904098
M	150.0	0.2870485678704856
M	240.0	0.3846602373180118
M	240.0	0.3281391556441382
M	270.0	0.422487041094426
M	210.0	0.4484507561785315
M	240.0	0.4195398615739555
F	330.0	0.2652003484320559
M	240.0	0.4061891839243491
M	210.0	0.4196855631991223
M	210.0	0.30675577317541164
M	300.0	0.38698289780411116
F	270.0	0.2674826789838339
M	210.0	0.42218172505471335
M	240.0	0.2519782685721037
M	330.0	0.3700129425555387
M	180.0	0.3150904668824949
M	210.0	0.5456176466466623
M	330.0	0.4346065212758146
M	210.0	0.6853156146179402
F	270.0	0.2533462061701848
M	150.0	0.3398653934542179
M	270.0	0.3666616699145557
M	180.0	0.4395435061491884
M	240.0	0.5176832564078371
M	330.0	0.2538053405236149
F	240.0	0.3672740425916715
M	180.0	0.33066465827483094
M	180.0	0.327959316165332
M	240.0	0.26315019721935484
M	210.0	0.34195279624321523
M	210.0	0.9636533952997313
M	210.0	0.3804213135068153
M	210.0	0.6278592009909254
F	240.0	0.2601701731363503
M	210.0	0.4855679307708826
M	240.0	0.5091484186323283
M	210.0	0.4120749801921704
F	240.0	0.3269896193771626
M	210.0	0.503439637214804
M	150.0	0.4457843388193847
M	300.0	0.3632268055751088
F	300.0	0.4673731176798663
M	180.0	0.3292757151552034
F	210.0	0.308060832265612
M	180.0	0.4012900569546422
M	180.0	0.3274120485006465
M	270.0	0.374944186488101
M	210.0	0.4803591066951448
F	240.0	0.39272349272349283
F	240.0	0.5678272082527401
M	180.0	0.29690674475420964
M	270.0	0.25656682634100114
M	210.0	0.7362291038640724
M	210.0	0.2787641817832192
M	210.0	0.454846361878914
M	240.0	0.4932808716707017
M	240.0	0.4006974248927037
M	300.0	0.3396995613063325
M	240.0	0.3724505393331653
M	240.0	0.42806141594081315
M	240.0	0.4429140182064081
M	210.0	0.5353834593973015
M	210.0	0.5900052524949352
M	150.0	0.37163080756440703
M	180.0	0.37698674284040185
F	240.0	0.3404044845020887
M	180.0	0.41780092763867505
M	240.0	0.4212604879529641
F	210.0	0.5354916722375463
M	210.0	0.38113171911882593
M	210.0	0.2673394495412844
M	270.0	0.27359966621466586
M	330.0	0.8579728905438098
M	210.0	0.46135626144200037
M	270.0	0.4187470713934732
M	180.0	0.30394769275883576
M	180.0	0.5518871086679624
F	210.0	0.29700633648002056
M	210.0	0.37434912783129415
M	210.0	0.3766732221023916
M	240.0	0.27099886492622005
F	270.0	0.25503265151924026
M	210.0	0.6354770156761179
M	300.0	0.3499140855619685
M	210.0	0.3843612334801762
M	240.0	0.3283657066309443
M	240.0	0.37525203064692675
F	330.0	0.4345589302568207
M	150.0	0.2948089700996677
M	150.0	0.3440793828618136
M	240.0	0.2683152834887357
M	240.0	0.4616069415328754
M	240.0	0.42500615659369556
M	210.0	0.34118067756298504
M	270.0	0.5451874597528839
F	240.0	0.4087389380530975
F	180.0	0.32982142857142843
F	210.0	0.2999702162208911
M	150.0	0.34735666418466127
M	240.0	0.2655917498772301
M	180.0	0.5304410042929623
M	270.0	0.37730030658515534
M	240.0	0.4860321438739068
M	210.0	0.4237622578330544
F	330.0	1.1508589281055368
M	210.0	0.4430074528754926
F	240.0	0.4747755703644958
F	330.0	0.3793911662863852
M	210.0	0.33301383563927334
M	210.0	0.3362686872824083
F	300.0	0.3193063887550904
M	210.0	0.4905323819978049
M	240.0	0.33571327686268587
M	240.0	0.46913513481358643
M	210.0	1.3439209727737416
M	390.0	0.3090843576090005
M	180.0	0.2927290900553192
F	210.0	1.0592019016591523
M	270.0	0.4214417435842499
F	270.0	0.34422176387181685
F	240.0	0.40926392223458496
M	300.0	0.5123463276810308
M	270.0	0.2630463333196996
M	210.0	0.3078945720904028
F	330.0	0.26650721455457965
M	180.0	0.3505049838351962
M	210.0	0.36165022621338094
M	240.0	0.30106378659876626
M	270.0	0.2585158848491801
F	210.0	0.4069479588309364
M	270.0	0.3809677941414469
M	360.0	0.38935703014217365
F	300.0	0.3382481751824816
M	240.0	0.38602612274109827
M	210.0	0.29365772170845117
F	270.0	0.2794456066945605
M	240.0	0.3878654191108737
M	300.0	0.29757242134016126
M	210.0	0.4903641514962326
M	210.0	0.5099179130322444
M	300.0	0.3014412749324632
M	300.0	0.6290713191321108
M	330.0	0.2955544375201967
F	210.0	0.3166937963465363
M	210.0	0.2681487921505306
M	300.0	1.1963387129553507
M	240.0	0.3044641264934909
M	300.0	0.2727064640175796
F	240.0	0.2610407394727833
M	240.0	0.3417863564663637
M	210.0	0.8737700922894349
M	330.0	0.28747407714641227
F	270.0	0.2713921855524848
M	360.0	0.30396158463385353
M	210.0	0.33409428205893543
M	240.0	0.35691412333174594
M	180.0	0.3738378308048316
M	210.0	0.6133870775043935
F	300.0	0.42077114427860685
M	240.0	0.2548519784485253
M	210.0	0.3974577670170028
F	210.0	0.3299906443779114
F	330.0	0.2979053874145736
M	210.0	0.350370429415569
M	210.0	0.3765869587619317
M	240.0	0.36912874178632277
M	240.0	0.52815815176069
M	180.0	0.38340694990874225
F	330.0	0.9228432188694428
M	180.0	0.2617160278078943
M	240.0	0.4244368784009896
M	300.0	0.39615808534089136
M	180.0	0.3035056827277089
M	210.0	0.6915466024692101
M	210.0	0.5030458784578483
M	210.0	0.43172573912957335
M	390.0	1.0857206369210823
M	180.0	0.34718428089514275
M	270.0	0.6723167514651843
M	330.0	0.45243648137723663
F	210.0	0.2557137260023508
M	240.0	0.37402491355557377
F	330.0	0.6644635588379325
F	210.0	0.4670201990109039
M	240.0	0.3698373918906189
F	210.0	0.47757721012722004
M	210.0	0.37981478104803934
M	240.0	0.32158627717391275
F	300.0	0.35607644212799633
M	210.0	0.3331525657264008
M	240.0	0.25618436406067674
M	270.0	0.49818067388789056
M	270.0	0.406307714163944
M	210.0	0.3255786777816627
M	270.0	0.28841269841269856
M	240.0	0.4036042069559853
M	210.0	0.36107293082415187
M	240.0	0.32832228187248
M	210.0	0.3212301202430066
M	240.0	0.9375374841940917
F	240.0	0.3350390364650444
M	210.0	0.3529073114565344
F	330.0	0.44763716848522495
M	180.0	0.35913436172029256
M	180.0	0.5591709589506803
M	270.0	0.3157462408918383
M	210.0	0.940263718441886
F	240.0	0.41969493985617295
M	150.0	0.8682303901662711
F	360.0	0.35905872553102897
M	210.0	0.28500322897774877
M	180.0	0.2952863093654918
M	210.0	0.6446674012642809
M	210.0	0.31022890987674057
M	210.0	0.2730923694779117
M	180.0	0.328435963474596
M	180.0	0.44237107926427516
F	270.0	0.2537336024217961
M	210.0	0.3764119584560677
M	240.0	0.5028331200877353
M	180.0	0.44121010041703235
F	330.0	0.4644273127753305
F	330.0	0.5371206364814731
M	270.0	0.31793126587739057
M	330.0	0.3268678892010886
M	210.0	0.38532307526766
F	240.0	0.3619180027214107
M	270.0	0.39942356843765314
M	240.0	0.2592878338278932
F	210.0	0.5404396680280964
M	210.0	0.30881370345623504
M	240.0	0.5514811517561063
F	210.0	0.37512636023071877
M	240.0	0.3301739130434783
M	180.0	0.44558845151994053
M	240.0	0.3341162143354214
M	180.0	0.49098557692307665
M	210.0	0.2661710472399462
M	210.0	0.3794409927664987
M	270.0	0.522680547588286
M	240.0	1.1569630787327294
M	270.0	0.3229204910616211
M	270.0	0.29282906543529663
M	240.0	0.6127090560581757
F	270.0	0.2723143551283404
M	240.0	0.27020692922594736
M	240.0	0.2748822367421365
M	240.0	0.2622427819428935
M	210.0	0.3120657940892946
M	210.0	0.3444534722554127
M	240.0	0.3103269330565644
M	300.0	0.46717880499627584
M	360.0	0.40027392118977306
F	180.0	0.4494360044337225
M	300.0	0.3281404062315126
F	270.0	0.2519568151147097
M	240.0	0.36381681146079015
M	210.0	0.38611516034985416
M	210.0	0.41665989380454965
M	270.0	0.2888835930357982
F	210.0	0.2506347110795164
M	180.0	0.2983106510092775
M	210.0	0.2730719794344473
M	210.0	0.25214000806704634
M	180.0	0.2964784688699
M	210.0	0.4385346348417086
M	270.0	0.3135434109707211
F	210.0	0.29240606032525607
M	180.0	0.3082640452498399
M	210.0	0.2740007433047124
M	240.0	0.4088108263167251
M	210.0	0.4021017699115043
F	270.0	0.3573775970589871
F	270.0	0.3130738959335376
M	210.0	0.4825353340389765
F	240.0	0.3171727934647489
M	210.0	0.5959570273762615
M	210.0	0.2571485702859429
M	210.0	0.2796399543225632
M	240.0	0.33626958075372915
M	240.0	0.26042898159094746
M	300.0	0.337480757233992
M	240.0	0.2698255709404783
M	210.0	0.29990059642147116
F	240.0	0.3619556285949056
M	240.0	0.2553042917763331
F	240.0	0.3393777717323582
M	210.0	0.3887517689725183
M	210.0	0.3230301382232063
M	270.0	0.3318958458431137
M	210.0	0.3204164989643121
F	240.0	0.41373258169088195
M	240.0	0.32708010887548683
M	270.0	0.38317947671749863
F	210.0	0.33214540270848186
M	240.0	0.27396037836873127
M	240.0	0.36083213575875756
F	240.0	0.3648726098056585
M	180.0	0.5408332872453236
M	210.0	0.2794619554306361
M	240.0	0.2661386568297709
M	240.0	0.3654178606408187
M	240.0	0.47615599183925683
F	300.0	0.27454139811601386
M	270.0	0.5433324751852169
F	270.0	0.30740064597668865
F	240.0	0.3538461538461538
M	180.0	0.3284614925729284
M	270.0	0.4131656082071326
M	300.0	0.39723494518835667
M	240.0	0.34324469831766546
M	210.0	0.3030790762771174
M	210.0	0.35376612195073587
M	210.0	0.3004097476816907
M	180.0	0.2594711118487548
M	210.0	0.5256388246057622
M	270.0	0.36541659334332716
M	360.0	0.394816508093414
M	330.0	0.3908150179100518
M	360.0	0.4827833289811348
M	210.0	0.27811706209803805
M	180.0	0.30176654740608205
M	330.0	0.4462256842830091
M	240.0	0.2926233512457257
M	210.0	0.6335429341762766
F	210.0	0.26841231225185835
M	240.0	0.39542409926254934
M	300.0	0.3093585327895639
M	270.0	0.4608191211623326
F	300.0	0.2575598641118552
M	150.0	0.3137677208287897
M	240.0	0.5674559948122678
M	240.0	0.2847026222609943
M	210.0	0.3568898729443295
F	180.0	0.34486232370718606
M	180.0	0.5936285362853629
M	210.0	0.31452581032412963
F	300.0	0.34858625870782645
F	150.0	0.5148607942510961
M	210.0	0.3235552432175267
M	210.0	0.3168012479354015
F	270.0	0.29001461276181173
M	300.0	0.3718022835669894
F	300.0	0.37534318901795155
M	240.0	0.3077609579846956
M	300.0	0.31506532011488914
M	210.0	0.3838054108684579
M	210.0	0.6568903837291871
M	180.0	0.324822101297614
M	240.0	0.3858520292523672
M	240.0	0.371503192106791
M	150.0	0.5171509185279246
M	210.0	0.2933688380853414
M	270.0	0.2911627923060825
M	210.0	0.6314550717201374
M	180.0	0.4135780432411363
M	150.0	0.3402399371991091
M	270.0	0.37125060741264293
F	240.0	0.37928584882268784
M	240.0	0.3728458313926412
M	180.0	0.3041218924737695
M	240.0	0.3286499694563223
F	330.0	0.32392680353809944
M	240.0	0.4551933739696396
F	270.0	0.3726241120119604
M	300.0	0.38963612959997324
F	210.0	0.5207698767750251
M	330.0	1.1569072898010924
M	210.0	0.272661870503597
M	270.0	0.2870545742853366
M	240.0	0.3606693704875943
M	180.0	0.3048330944091746
M	210.0	0.3219945192422257
M	210.0	0.3551991349792756
M	240.0	0.3195093457943927
F	210.0	0.672430130126544
F	210.0	0.5532490974729241
M	330.0	0.5140273082495503
M	240.0	0.2702970911120763
M	240.0	0.2766172506738545
M	180.0	0.28754650220446737
M	240.0	0.448673347525832
M	210.0	0.6659555986554425
M	300.0	0.3134436701509872
M	210.0	0.30551692807646164
M	210.0	0.3638493915827237
M	210.0	0.3689421330567053
M	330.0	0.638902535304245
M	270.0	0.3115742830180939
F	180.0	0.2569731599127887
F	180.0	0.41270467503222197
F	240.0	0.2922116527942926
M	240.0	0.3248895373087352
M	240.0	0.3441194209891436
M	300.0	0.2604337605889922
F	270.0	0.4613217408488137
M	210.0	0.3366988410174899
M	270.0	0.3300080314494651
M	210.0	0.6005593486693582
M	240.0	0.3390547660865396
F	240.0	0.2512144344205412
M	210.0	0.2668044232759893
M	180.0	0.5040183486939687
M	240.0	0.4049674123656861
M	270.0	0.41770794229634806
M	210.0	0.32481620943159384
M	210.0	0.6070853050779199
F	210.0	0.3622457109470442
F	210.0	0.29600984355774274
M	270.0	0.4101252693103523
M	240.0	0.623058792869651
F	270.0	0.3169251846601999
M	180.0	0.2550612630664028
M	180.0	0.3202500545072342
F	240.0	0.32648415110856555
M	330.0	0.2725433402904971
M	210.0	0.3975974687617312
M	150.0	0.2900531181577924
F	240.0	0.28432196269534515
M	240.0	0.37760910181722146
M	270.0	0.3636224104787191
F	210.0	0.37586856526129164
M	270.0	0.2827502034174123
F	240.0	0.3742556764178637
M	210.0	0.4189646697470165
F	240.0	0.42146066202071236
M	240.0	0.30947263082519844
M	210.0	0.2998755444928437
M	240.0	0.445303968897976
M	180.0	0.3215737499255334
M	180.0	0.37130073004160463
F	210.0	0.3347398030942338
M	210.0	0.31108727014180027
F	210.0	0.4100580270793034
M	180.0	0.33281278385588686
M	180.0	0.34678996888564617
F	360.0	0.9031665692589352
M	210.0	0.2525578890683895
M	240.0	0.33005379731498086
M	210.0	0.41421251398443587
F	330.0	0.5199557954690359
F	180.0	0.30716543730242374
F	240.0	0.2882342460058207
M	210.0	0.39606917750823645
F	270.0	0.3076200907526209
M	390.0	0.3765992415339042
M	330.0	0.2640588981876564
M	210.0	0.5274715236375908
F	240.0	0.27410001722455063
F	210.0	0.28676974544379746
F	240.0	0.312078865240756
F	330.0	0.36311048308752086
M	150.0	0.2671108737890779
M	180.0	0.3797721367179691
M	210.0	0.5861575318452726
M	180.0	0.3052062006434631
M	240.0	0.4000443631120723
F	210.0	0.2808849557522122
M	210.0	0.4248687222297025
M	210.0	0.673182796756365
F	210.0	0.2849162011173185
F	270.0	0.3946783659588017
M	210.0	0.33653226845291795
F	240.0	0.5708533131717802
M	240.0	0.3028415842139697
M	210.0	0.3998185227014699
M	240.0	0.31123581582998544
M	240.0	0.285071267816954
M	210.0	0.3854338080916986
M	270.0	0.2737128621516885
M	240.0	0.8949655652714414
F	240.0	0.38094188961401393
M	180.0	0.30584858578250335
M	210.0	0.3203360628080974
M	210.0	0.44804999407938234
M	270.0	0.4022968977236697
M	210.0	0.2895787944807554
M	210.0	0.3963959614657151
M	210.0	0.5514126465500679
M	180.0	0.3654799459215863
M	240.0	0.4256601091750306
M	330.0	0.3555030969809848
M	240.0	0.4245544116019042
M	270.0	0.8705170585667058
M	210.0	0.2523722627737226
M	150.0	0.29221713382964876
F	180.0	0.3504541294092799
M	240.0	0.3258712637975941
M	270.0	0.3604113876881802
M	240.0	0.4396349882932103
M	210.0	0.3863534214883288
F	300.0	0.37139589294694175
M	240.0	0.29307748089473995
M	270.0	0.28465397215397203
M	180.0	0.2666666666666667
M	300.0	0.4028306199255302
M	300.0	0.37274665517685124
M	270.0	0.4560040264971379
M	300.0	0.3513690053875118
M	270.0	0.37995853218486153
M	270.0	0.42848418224013646
M	240.0	0.7461512434444254
M	180.0	0.4234561971715098
M	300.0	0.39473208879576815
M	270.0	0.4799842572810074
F	300.0	0.33656360559913856
M	300.0	0.32520537227800245
F	240.0	0.3535774120429681
M	300.0	0.35194113203466965
M	210.0	0.2539671821189817
M	210.0	0.36977894330086625
M	210.0	0.5750969887546254
M	210.0	0.3456424147021991
M	240.0	0.2778483204432647
F	270.0	0.41077560088870935
F	330.0	0.3489633191993972
M	210.0	0.3300654048907671
F	300.0	0.34259305771839066
M	210.0	0.375437415881561
M	180.0	0.4433500256126069
M	270.0	0.39443472838247595
F	210.0	0.3259480884951284
M	240.0	0.2724831051810779
M	210.0	0.376796514274566
M	240.0	0.33343028317923623
F	240.0	0.39685013975489164
M	270.0	0.2883389165583564
M	270.0	0.2719930357401948
M	180.0	0.5700657894736842
M	180.0	0.5156304355488536
F	270.0	0.35400983639466005
M	210.0	0.43986636971046755
M	180.0	0.31255821173548626
F	330.0	0.2578646124714893
F	210.0	0.38407325434645223
F	240.0	0.2579225352112677
M	210.0	0.2596928982725528
F	240.0	0.7559696353615217
M	300.0	0.5125998464571381
M	210.0	0.34756995581737826
M	240.0	0.26507907275090314
M	210.0	0.28210575712428426
M	270.0	0.30648370147426424
M	180.0	0.2961266933791257
M	210.0	0.3160491011039259
F	300.0	0.34566690024740826
M	210.0	0.5266991717088648
F	210.0	0.35257963703109485
M	270.0	0.48332966787522585
M	270.0	0.3417124095829269
M	210.0	0.4425875490112528
M	300.0	0.27907371483996146
M	150.0	0.5615432741461435
M	300.0	0.2708659471038972
F	270.0	0.3634980149977944
M	210.0	0.4059002873852439
M	210.0	0.3977809116495298
M	210.0	0.2769274700171326
M	210.0	0.4279694279494484
M	180.0	0.25398938610027655
F	330.0	0.3325288679315338
M	150.0	0.3255447348139845
F	210.0	0.30612050940885754
M	270.0	0.2975206611570244
M	180.0	0.4452584457525934
M	270.0	0.34788690914445586
M	210.0	0.2854390990813003
M	240.0	0.25437915742793776
M	210.0	0.4266703091188991
M	300.0	0.5721283801303317
F	360.0	0.2605267246737104
M	180.0	0.3094718353339419
F	240.0	0.2633443111912011
M	300.0	0.3574887200579517
M	210.0	0.27311218828476336
M	210.0	1.0176109803512954
M	270.0	0.2520528382720455
M	240.0	0.38547022723503066
F	210.0	0.4094820389512602
M	300.0	0.3641859335606805
M	210.0	0.3673076923076923
M	180.0	0.5694125205677318
M	150.0	0.3529726091480734
M	270.0	0.257446457083081
M	210.0	0.5388534518231224
M	240.0	0.2743040212107823
F	210.0	0.32948141401491426
F	330.0	0.5195967168346255
M	180.0	0.38411922832244066
M	270.0	0.5302752453839756
M	240.0	0.3199573322497079
M	300.0	0.27241223246162705
M	360.0	0.46712379904814866
M	330.0	0.374384236453202
M	270.0	0.2791862119854531
M	180.0	0.3020682216293977
M	210.0	1.0274840937581304
M	210.0	0.3989830664657451
M	210.0	0.373059302621532
M	210.0	0.2916910015984185
M	210.0	0.3408767123287675
M	150.0	0.34950284258529885
M	360.0	0.28931865274448465
M	390.0	0.391663556756688
M	210.0	0.31351736459452395
M	360.0	0.6136108047117548
M	210.0	0.2730070426702967
M	240.0	0.2701743708234558
M	240.0	0.5202319049402401
F	360.0	0.3661248614702625
F	270.0	0.37223277757235834
M	330.0	0.3172266034553493
F	180.0	0.5047469514430244
F	210.0	0.28679320159524196
M	270.0	0.32262705085360155
M	180.0	0.5793527074136675
M	270.0	0.6273334235854156
M	240.0	0.33991301438608185
M	180.0	0.3109487903401117
M	240.0	0.4327330929808023
F	210.0	0.4452752066977922
M	240.0	0.29874317843558773
M	240.0	0.548682597263762
M	240.0	0.5046155251389546
F	330.0	0.2801255554799033
M	240.0	0.6876930359951674
M	240.0	0.37779198572692824
M	300.0	0.32534706672637714
M	150.0	0.3948564160135095
M	240.0	0.3184207128904286
M	180.0	0.3960117939317055
M	330.0	0.40035984804703434
M	210.0	0.2573297944571325
M	240.0	0.3106505718498864
M	240.0	0.37469141796681144
M	360.0	0.2933659295319444
M	210.0	0.5951285809517313
F	270.0	0.2917570498915402
M	210.0	0.5019622857882716
M	180.0	0.8242581317535534
M	210.0	0.2631489554435826
M	240.0	0.364136981586646
M	180.0	0.44625851087351615
M	270.0	0.2720176730486011
F	210.0	0.3290398727356696
F	300.0	0.4638852883577088
M	240.0	0.3536204445035786
M	210.0	0.38199621675753886
F	300.0	0.9060851261911003
M	210.0	0.43578107726972926
M	210.0	0.31791371893356524
M	210.0	0.3246492225752257
F	210.0	0.4454662263380634
M	180.0	0.31502486450243056
F	270.0	0.529536884849657
M	210.0	0.3227905397759419
M	300.0	0.3408391261171797
M	150.0	0.29941860465116305
M	330.0	0.4473580770614856
M	270.0	0.42724164880411547
M	270.0	0.3354093291721384
M	210.0	0.290156444730328
M	180.0	0.390763278148504
M	300.0	0.3185714285714286
M	240.0	0.287996048081673
M	240.0	0.4988838099287764
M	180.0	0.3618370986704647
M	180.0	0.38885707261373254
M	240.0	0.3352248984056641
M	240.0	0.2853347195748857
M	210.0	0.5483807525894846
M	210.0	0.2734077563399367
M	210.0	0.6342589486497553
M	150.0	0.47886217535845743
M	330.0	0.3563735962468188
M	150.0	0.3217737525308549
M	360.0	0.3099838318512529
M	270.0	0.3658556941952175
M	240.0	0.5670609924719617
M	240.0	0.3854791655198988
M	240.0	0.6291332041418868
M	210.0	0.3446254071661236
M	240.0	0.43886633208126485
M	330.0	0.3208097518502395
M	210.0	0.43309156448825664
M	210.0	0.2548229018050984
M	240.0	0.5248645265571743
M	210.0	0.34570646148804207
M	240.0	0.4566397634025779
F	210.0	0.4445850659916829
M	180.0	0.4563969282168287
M	210.0	0.3533081269422003
M	210.0	0.2609365966467524
F	210.0	0.29019633003977885
M	210.0	0.2707840375660887
M	300.0	0.25466970387243737
M	210.0	0.2818741833115555
M	300.0	0.516252728336265
M	180.0	0.2753015388881187
F	210.0	0.2525464503250245
M	240.0	0.3134517766497463
M	270.0	0.3624307438406223
M	180.0	0.3969202072719036
M	180.0	0.3756367055873364
F	300.0	0.42684557966950004
M	240.0	0.3830036974000819
M	240.0	0.3998993682562754
M	270.0	0.274299497074823
F	330.0	0.25032161679877146
M	240.0	0.5686102719033228
M	270.0	0.372101795473682
F	300.0	0.6938098035339323
M	240.0	0.26984375000000005
F	240.0	0.3129099344104944
M	240.0	0.5557703955464309
M	240.0	0.48302410703016535
M	300.0	1.2306729350060945
M	240.0	0.45005440984888206
M	210.0	0.34993471367282186
M	210.0	0.47239349510713746
M	210.0	0.42241486188356336
M	180.0	0.4543259465614134
F	180.0	0.6337576632210425
M	210.0	0.6860955296859469
F	270.0	0.26592463457154303
M	270.0	0.3251769558899355
M	300.0	0.2884012539184954
F	240.0	0.43797580955175447
M	180.0	0.29281002638522413
M	270.0	0.3508835382866593
M	300.0	0.2879712116557686
M	270.0	0.33029612756264276
M	210.0	0.32884330340580625
F	210.0	0.4140083217753116
M	180.0	0.7537110445361878
M	180.0	0.3806818181818181
M	150.0	0.29206761231247197
M	210.0	0.35792244995466704
M	240.0	0.359836658967201
M	180.0	0.37884467464229765
F	210.0	0.3413294318997405
M	270.0	0.43582953910413363
M	240.0	0.2807225114371354
M	270.0	0.3214518800279318
M	210.0	0.27409061901723025
M	240.0	0.6740918765775545
M	240.0	0.3062877648238094
F	300.0	0.869494101204686
M	180.0	0.4064532700038283
M	300.0	0.3529955975244049
F	240.0	0.33665493167850147
F	270.0	0.3784282565232995
M	210.0	0.3012395107771625
M	210.0	0.3034063115194174
M	240.0	0.5330259545148426
F	210.0	0.2927243946766722
M	150.0	0.5219784873380201
M	300.0	0.2888696995864203
F	240.0	0.4490497035518368
M	180.0	0.32539386435134454
F	270.0	0.3095796218159085
M	240.0	0.3943074765620635
F	330.0	0.2611351488928481
M	180.0	0.27319119981855317
M	300.0	0.274751919536617
M	240.0	0.38292545714727283
M	330.0	0.2997394338206068
M	210.0	0.5222928918435185
M	210.0	0.2679083094555875
F	300.0	0.3028449323333471
M	300.0	0.30582985580299976
M	240.0	1.176534165121561
M	240.0	0.30786207184105724
M	240.0	0.2809263888180379
M	210.0	0.4746193111931119
F	270.0	0.27093525179856165
M	180.0	0.34439480961497543
M	150.0	0.48542591584671174
M	210.0	0.5450959067777155
M	330.0	0.2882365247759621
M	270.0	0.33187596072393244
F	240.0	0.3188118811881191
F	300.0	0.5437039372751629
M	180.0	0.3844653179190752
M	210.0	0.48147610099707555
M	270.0	0.3265877872927776
F	270.0	0.5843964741052488
M	270.0	0.5900001156496963
M	180.0	0.44988746554376247
M	300.0	0.3451817813218
M	270.0	0.6401437982580094
M	240.0	0.35271450590854614
M	180.0	0.46127091384232377
F	210.0	0.4361031696960311
M	240.0	0.513248909226349
M	210.0	0.4324674494975654
F	210.0	0.2530051516886089
M	390.0	0.35136017410228515
M	210.0	0.3767837258979872
M	300.0	0.2997631982170219
M	240.0	0.3408056048778771
F	360.0	0.2889182659433835
M	240.0	0.38025176608062844
M	180.0	0.3290252257863597
M	210.0	0.2891734680073953
M	180.0	0.2765595463137995
M	210.0	0.5345419864632772
M	270.0	0.44456756872708897
M	180.0	0.30202429149797594
M	210.0	0.33512663966632444
F	270.0	0.6750568460532234
M	240.0	0.5569614541122532
M	180.0	0.5202218011211995
M	240.0	0.4133961588929975
F	330.0	0.4089931671406841
M	180.0	0.5754275113759635
M	240.0	0.3046677297978955
M	210.0	0.41563309725846764
M	240.0	0.2545528294946376
M	210.0	0.48639443429661333
M	270.0	0.32681294680061235
M	270.0	0.3470188999548856
M	240.0	0.297873569860164
M	180.0	0.5523334109338193
M	150.0	0.6297400509178613
M	210.0	0.5392848590035096
M	180.0	0.2687693498452017
M	300.0	0.2665580613959169
M	210.0	0.5354577441827567
M	270.0	0.5956765977928483
M	270.0	0.3328078980737896
F	300.0	0.31103905531626563
M	210.0	0.4364601040539844
M	270.0	0.6847874798128645
M	240.0	0.6613787646648404
M	180.0	0.38065806217051446
M	300.0	0.5427644236242958
M	210.0	0.5395508471213742
F	210.0	0.4750705707305821
M	210.0	0.3809346311476817
M	240.0	0.2714161063491248
M	240.0	0.30140845070422495
F	180.0	0.3120605370655596
M	180.0	0.2562268004542453
F	240.0	0.2668780305856023
M	210.0	0.3002331565749577
F	270.0	0.3002684969899845
M	240.0	0.4780236917459884
M	210.0	0.48428696630209417
M	240.0	0.4069461497982807
F	270.0	0.27466514211042137
M	240.0	0.5516263207812931
M	180.0	0.3214922048997772
F	270.0	0.3122171945701357
M	300.0	0.5136968757220106
M	270.0	0.28703545127590324
M	300.0	0.30648919960562876
F	270.0	0.2967673502809341
M	210.0	0.4339789429448428
F	180.0	0.4949761276989951
M	240.0	0.6729742775667097
M	180.0	0.3554447671324702
M	210.0	0.3970332898607292
M	180.0	0.2966772375578267
M	210.0	0.37349636968232885
F	330.0	0.3088946009973019
M	330.0	0.5651094790880452
M	180.0	0.505206160190707
M	180.0	0.2971160778658976
M	210.0	0.2861754544939685
M	210.0	0.34499344519988395
F	240.0	0.7768907352720358
F	270.0	0.5091854982929604
M	360.0	0.403943061021812
F	240.0	0.47961553962844156
M	300.0	0.3085090694587815
F	210.0	0.345862470862471
F	210.0	0.5063665514415115
M	210.0	1.1168331785633066
M	330.0	0.7160859938595998
F	240.0	0.2683860232945084
M	210.0	0.3593277423431693
M	270.0	0.2699458954933525
M	240.0	0.5028432439644679
F	240.0	0.8770738865735426
M	210.0	0.2975502518493923
M	210.0	0.4201799898246744
M	270.0	0.31228341525686737
M	300.0	0.26848161912864377
M	270.0	0.4089947094915324
F	390.0	0.2660052289334319
M	240.0	0.34169589931280814
M	180.0	0.4889492490741005
M	180.0	0.4339864432207334
M	240.0	0.2667747627450043
M	180.0	0.28223710804411867
F	300.0	0.2664608158650084
M	240.0	0.4182673099941171
M	240.0	0.31776741227605204
M	240.0	0.4231565617712972
F	240.0	0.40890841144541884
F	300.0	0.2708930021801393
M	180.0	0.36282792352156507
M	300.0	1.0258524833209786
M	240.0	0.30974793734339173
M	270.0	0.2917695257266189
F	240.0	0.29976495437963196
M	300.0	0.35348259958332595
F	180.0	0.36381527158226196
M	240.0	0.3840952994204765
M	210.0	0.6600275222713117
M	240.0	0.39338862330062013
M	240.0	0.25955576122165674
M	240.0	0.3057932647909871
F	240.0	0.28053995803002874
M	390.0	0.5035373643476042
M	240.0	0.46095924046488806
M	210.0	0.806401652039236
M	240.0	0.2952652858663977
M	210.0	0.6270904224595271
M	150.0	0.27308306709265184
M	240.0	0.3479153037234111
F	210.0	0.2827923253288284
F	300.0	0.31287605294825505
M	240.0	0.26805649787207786
M	210.0	0.26034662381816637
M	300.0	0.5924416508262068
M	210.0	0.27857434450484553
M	210.0	0.5875502331549435
M	330.0	0.8900267046615961
[truncated: 473,202 more rows]
