# Supplementary material for: How recreational marathon runners hit the wall: A large-scale data analysis of late-race pacing collapse in the marathon
Source: PLoS One. 2021 May 19;16(5):e0251513. doi: 10.1371/journal.pone.0251513 (PMC8133477; doi:10.1371/journal.pone.0251513)
Supplement: S1 Datasets — Each individual result graph is associated with 4 different comma-separated files: (i) Raw—the (anonymised) raw data behind the means and standard deviations used for a particular result graph; (ii) Paired—the paired statistical significance results; (iii) Successive Male—the statistical significance results to compare successive groups (age and ability) for male runners; and (iv) Successive Female—the corresponding results for the statistical significance tests to compare successive groups (age and ability) of female runners. (ZIP) [file pone.0251513.s002.zip › S1_Datasets/fig_05_f_successive_F.csv]

pb_recent_int	current_index	next_index	nobs(current)	nobs(next)	count(current)	count(next)	mean(current)	mean(next)	std(current)	std(next)	cohens_d	t	p
150.0	150.0	180.0	301	5048	301	5048	0.39114679679479086	0.3743007517594317	0.2580305465826057	0.20426729132923785	0.07246853342324087	1.112099410359876	0.26692292605947954
180.0	180.0	210.0	5048	19880	5048	19880	0.3743007517594317	0.3622091480948819	0.20426729132923785	0.14510141059625972	0.06825305149496791	3.959727504974443	7.584945432806975e-05
210.0	210.0	240.0	19880	26937	19880	26937	0.3622091480948819	0.3601021403348067	0.14510141059625972	0.13161822658858208	0.015210758014651764	1.6149651648430798	0.10632605434488937
240.0	240.0	270.0	26937	25459	26937	25459	0.3601021403348067	0.36053166740973563	0.13161822658858208	0.1313310518157251	-0.003267056105551751	-0.3737729725860519	0.7085747460285161
270.0	270.0	300.0	25459	14994	25459	14994	0.36053166740973563	0.3682753362473375	0.1313310518157251	0.1407045062356399	-0.05689906699219608	-5.478540705068893	4.323233638184796e-08
300.0	300.0	330.0	14994	7919	14994	7919	0.3682753362473375	0.3774718242125836	0.1407045062356399	0.16451592807096796	-0.06008177643825182	-4.2249023986009915	2.4054602712801455e-05
330.0	330.0	360.0	7919	3097	7919	3097	0.3774718242125836	0.4027970884960425	0.16451592807096796	0.19793539672748786	-0.13917097718518368	-6.317858707157283	2.8892097885779535e-10
360.0	360.0	390.0	3097	907	3097	907	0.4027970884960425	0.39245982729133905	0.19793539672748786	0.17710335522004902	0.05505995149441714	1.5041345376502877	0.13274088350482502
