# Supplementary material for: How recreational marathon runners hit the wall: A large-scale data analysis of late-race pacing collapse in the marathon
Source: PLoS One. 2021 May 19;16(5):e0251513. doi: 10.1371/journal.pone.0251513 (PMC8133477; doi:10.1371/journal.pone.0251513)
Supplement: S1 Datasets — Each individual result graph is associated with 4 different comma-separated files: (i) Raw—the (anonymised) raw data behind the means and standard deviations used for a particular result graph; (ii) Paired—the paired statistical significance results; (iii) Successive Male—the statistical significance results to compare successive groups (age and ability) for male runners; and (iv) Successive Female—the corresponding results for the statistical significance tests to compare successive groups (age and ability) of female runners. (ZIP) [file pone.0251513.s002.zip › S1_Datasets/fig_05_f_successive_M.csv]

pb_recent_int	current_index	next_index	nobs(current)	nobs(next)	count(current)	count(next)	mean(current)	mean(next)	std(current)	std(next)	cohens_d	t	p
150.0	150.0	180.0	14030	63930	14030	63930	0.4088963894517877	0.38876215761671234	0.1992399407027783	0.15323240900701113	0.11328763110747855	11.261213084151672	2.5610748097241767e-29
180.0	180.0	210.0	63930	108840	63930	108840	0.38876215761671234	0.39130662276389216	0.15323240900701113	0.1444558565530487	-0.017087513045817956	-3.403207106044971	0.0006662021913360649
210.0	210.0	240.0	108840	87918	108840	87918	0.39130662276389216	0.3957143770309489	0.1444558565530487	0.14673433685370182	-0.030273286212139712	-6.670575031903894	2.555087214362381e-11
240.0	240.0	270.0	87918	55037	87918	55037	0.3957143770309489	0.399911361250072	0.14673433685370182	0.1489386716848875	-0.028388784701868217	-5.2139489486467125	1.8517965484205007e-07
270.0	270.0	300.0	55037	24915	55037	24915	0.399911361250072	0.40948157771863913	0.1489386716848875	0.17041639721493337	-0.05980047659152481	-7.64106668748907	2.199061974823174e-14
300.0	300.0	330.0	24915	11081	24915	11081	0.40948157771863913	0.42168036098527184	0.17041639721493337	0.1900560454814337	-0.06758425996314733	-5.798838746087465	6.781690792436572e-09
330.0	330.0	360.0	11081	3840	11081	3840	0.42168036098527184	0.4314983685700825	0.1900560454814337	0.19712839171649976	-0.05071095367263188	-2.6841353277096607	0.007290263920755892
360.0	360.0	390.0	3840	1068	3840	1068	0.4314983685700825	0.4419722845081213	0.19712839171649976	0.20917239943481603	-0.05155075248967083	-1.4653921782459165	0.14300662359790334
