# Supplementary material for: How recreational marathon runners hit the wall: A large-scale data analysis of late-race pacing collapse in the marathon
Source: PLoS One. 2021 May 19;16(5):e0251513. doi: 10.1371/journal.pone.0251513 (PMC8133477; doi:10.1371/journal.pone.0251513)
Supplement: S1 Datasets — Each individual result graph is associated with 4 different comma-separated files: (i) Raw—the (anonymised) raw data behind the means and standard deviations used for a particular result graph; (ii) Paired—the paired statistical significance results; (iii) Successive Male—the statistical significance results to compare successive groups (age and ability) for male runners; and (iv) Successive Female—the corresponding results for the statistical significance tests to compare successive groups (age and ability) of female runners. (ZIP) [file pone.0251513.s002.zip › S1_Datasets/fig_06_a_paired.csv]

lower_age	index	nobs(M)	nobs(F)	count(M)	count(F)	mean(M)	mean(F)	std(M)	std(F)	cohens_d	t	p
20	20	141685	53274	141685	53274	272.3302793238522	304.2865415024214	47.88260395753051	47.8908134026265	-0.6673348264676909	-131.30221446280063	0.0
40	40	66386	17257	66386	17257	273.5132814298196	306.9306545749551	46.79919025011745	47.27107357458256	-0.7104809726974585	-82.90386214506233	0.0
45	45	62424	15094	62424	15094	274.51377209086246	307.46573294024114	45.256550686572496	46.02576307389503	-0.7219684583719509	-79.18865709848163	0.0
50	50	47235	10466	47235	10466	280.9804289827458	311.3611307089624	45.445882642539495	45.84096689578949	-0.6656228967925149	-61.44007453420825	0.0
55	55	28888	5144	28888	5144	288.1555049501523	316.1242159797823	44.580285570939346	45.30614020538221	-0.6223279740519279	-40.89089860602282	0.0
60	60	24041	3307	24041	3307	306.1618702633002	329.6616779558513	46.54669558214439	45.094243781456434	-0.5128456591878671	-27.987351051991062	1.38271778274707e-158
