# Supplementary material for: How recreational marathon runners hit the wall: A large-scale data analysis of late-race pacing collapse in the marathon
Source: PLoS One. 2021 May 19;16(5):e0251513. doi: 10.1371/journal.pone.0251513 (PMC8133477; doi:10.1371/journal.pone.0251513)
Supplement: S1 Datasets — Each individual result graph is associated with 4 different comma-separated files: (i) Raw—the (anonymised) raw data behind the means and standard deviations used for a particular result graph; (ii) Paired—the paired statistical significance results; (iii) Successive Male—the statistical significance results to compare successive groups (age and ability) for male runners; and (iv) Successive Female—the corresponding results for the statistical significance tests to compare successive groups (age and ability) of female runners. (ZIP) [file pone.0251513.s002.zip › S1_Datasets/fig_06_a_raw.csv]

gender	age	mins_finish
M	40	318.2
M	40	249.117
F	20	292.017
M	55	405.18300000000005
M	20	256.05
F	40	318.2
F	20	314.017
F	20	288.55
M	55	286.883
M	40	224.367
M	20	222.433
M	40	258.733
M	40	206.183
F	40	371.05
F	20	284.717
F	40	278.333
M	20	301.1670000000001
F	45	274.933
M	60	370.55
F	20	347.367
M	40	233.467
M	20	250.4
M	60	428.15
M	40	279.35
M	50	340.767
F	40	274.55
M	20	293.717
M	20	233.817
M	50	214.1
M	40	197.35
M	20	359.35
M	20	314.65
M	40	299.967
M	20	325.467
M	50	349.56699999999995
M	20	338.95
M	20	295.683
F	20	239.85
M	50	310.283
M	45	286.583
M	45	268.733
M	45	338.233
M	40	228.567
M	60	286.733
M	20	230.483
F	50	274.75
M	45	240.8
M	40	256.483
M	50	294.733
M	45	324.533
F	20	304.9170000000001
M	20	344.43300000000005
M	60	334.017
M	20	292.9
M	20	304.4
M	40	232.75
M	20	295.733
M	40	266.2
M	50	242.017
M	20	288.217
M	50	329.43300000000005
M	20	225.967
F	20	343.8830000000001
F	20	334.0
M	45	263.25
M	20	361.5
M	20	311.533
M	55	257.333
F	20	311.4
M	45	235.367
M	20	282.533
M	20	231.567
M	20	235.133
M	20	196.733
M	20	254.683
M	20	270.05
M	20	285.467
M	50	299.517
F	50	230.433
M	40	255.75
M	45	336.8830000000001
F	40	217.867
M	50	345.1330000000001
M	60	326.133
F	45	259.41700000000003
M	60	281.16700000000003
M	20	265.6
F	20	207.683
M	45	321.6670000000001
M	45	342.31699999999995
M	50	249.7
M	50	291.8
M	40	286.5
F	50	269.283
M	20	356.06699999999995
M	50	272.717
M	60	377.033
F	60	290.317
M	55	237.667
F	45	267.033
M	40	365.55
F	55	300.217
M	50	362.817
M	20	260.633
M	45	267.41700000000003
F	20	400.983
M	20	265.41700000000003
M	60	322.317
M	50	249.5
M	20	196.467
M	40	235.85
M	50	265.25
M	20	262.0
M	40	297.867
M	40	237.617
F	20	306.4
M	55	291.517
M	20	314.067
M	50	232.783
M	55	258.183
M	45	237.633
M	40	254.6
M	60	288.983
M	20	290.9
F	20	236.633
M	45	289.9
M	20	240.0
F	45	244.867
F	20	344.7
F	50	258.6
M	45	220.683
M	50	233.667
F	20	327.6670000000001
M	20	213.083
M	45	288.1670000000001
M	20	225.517
M	50	274.41700000000003
M	40	255.717
F	45	288.367
M	20	223.45
M	20	333.267
M	45	261.5
F	45	265.6
M	20	277.217
M	45	263.267
F	45	320.967
F	50	274.017
F	20	307.633
M	20	279.533
M	20	192.467
F	20	256.16700000000003
F	20	271.133
M	45	227.95
M	60	332.483
M	55	249.15
M	50	255.583
M	55	381.867
M	20	220.367
M	45	256.933
F	45	301.45
M	40	392.383
F	40	378.95
M	20	276.683
M	45	304.65
F	20	255.85
M	45	261.217
M	50	216.0
M	45	340.25
M	50	297.85
M	55	310.9170000000001
M	20	292.783
M	40	220.233
M	20	183.217
F	20	278.517
F	20	271.217
M	20	254.383
M	20	241.6
M	40	230.1
F	50	256.9
M	55	368.817
M	20	350.6330000000001
M	20	284.883
M	40	367.033
M	45	257.7
F	20	288.0
F	20	303.25
F	55	289.633
F	45	287.433
M	20	262.633
F	40	380.8
M	20	288.817
F	20	353.4
M	20	281.283
M	20	286.4170000000001
M	20	244.45
M	20	273.8
M	45	223.183
M	20	261.767
M	60	391.133
M	20	250.2
M	20	257.017
M	20	288.717
M	40	224.217
F	20	300.017
M	20	258.883
M	55	325.933
M	20	250.917
M	50	281.733
M	50	371.883
F	20	220.95
M	40	229.267
M	20	277.333
M	40	277.05
M	60	278.217
M	20	255.55
M	20	233.083
M	20	258.583
F	40	289.067
M	20	220.633
M	40	192.367
M	55	274.817
F	20	294.117
M	45	236.133
M	20	249.967
F	45	295.883
M	45	245.033
F	20	409.4
M	40	352.583
F	20	225.667
M	20	255.083
F	20	262.933
M	20	241.8
M	20	191.7
M	20	251.25
M	20	276.0
M	45	286.533
F	55	255.033
F	55	325.317
M	55	231.95
M	20	375.1
M	40	253.8
M	20	240.217
M	40	241.767
M	40	274.5
M	55	307.35
F	40	311.617
M	20	257.967
M	20	344.217
M	55	278.483
M	45	222.467
M	60	325.283
M	20	319.317
M	40	401.283
F	40	269.933
M	55	352.467
M	20	284.233
M	50	219.133
F	45	267.16700000000003
M	20	364.15
M	55	225.1
M	45	255.817
M	20	253.417
M	40	268.8
M	50	224.417
M	20	207.067
M	40	250.517
F	40	333.93300000000005
M	20	301.817
M	20	243.033
M	20	318.933
M	50	360.65
M	50	278.65
M	45	265.033
M	20	328.35
F	50	349.417
M	20	297.333
M	20	315.0
M	20	262.383
M	50	210.8
M	20	259.45
F	20	320.867
M	60	288.217
F	20	329.5
F	20	266.817
M	20	281.067
M	50	274.383
M	20	273.767
M	45	228.683
M	45	266.817
M	40	285.1670000000001
M	60	311.283
F	40	346.31699999999995
M	20	284.833
M	50	382.8
F	45	373.417
M	45	293.083
F	55	272.967
M	45	257.7
F	20	229.067
M	40	226.317
M	50	253.867
M	20	268.183
M	50	331.583
M	20	254.617
M	45	221.383
M	40	350.783
M	20	256.0
F	50	345.667
M	20	307.183
M	40	220.983
M	55	380.817
M	20	298.133
M	45	350.2
M	20	227.883
F	20	332.167
M	45	246.283
M	40	273.66700000000003
F	45	264.5
M	20	244.9
M	20	268.05
F	20	349.617
M	20	218.817
F	20	272.117
M	20	330.31699999999995
M	60	232.0
M	20	221.767
M	45	225.55
M	20	323.583
M	40	258.41700000000003
M	20	317.8
M	40	299.817
M	40	296.0
F	40	255.583
M	60	253.117
M	50	253.567
M	45	319.867
M	50	266.41700000000003
M	60	382.983
F	55	316.1
M	20	273.983
M	45	296.1
M	45	233.267
M	50	311.733
M	20	344.283
M	20	276.767
M	50	289.867
F	20	294.583
M	45	238.85
M	20	287.85
F	20	271.183
M	20	364.617
M	50	283.033
M	45	315.2
M	50	316.283
M	50	210.05
M	55	236.567
M	20	358.267
M	20	327.867
M	20	257.1
F	50	260.867
M	45	252.55
M	45	250.533
M	40	358.18300000000005
M	45	286.367
M	20	298.067
M	20	383.483
M	20	298.383
M	20	234.067
F	20	239.683
M	45	220.95
M	20	314.85
M	45	217.95
M	50	295.017
F	40	382.7
M	55	267.9
M	20	234.483
M	20	295.2
M	20	221.05
M	55	337.1330000000001
M	20	200.65
M	20	232.217
F	50	226.2
M	40	242.65
M	20	298.433
F	20	304.567
M	40	249.7
M	40	270.41700000000003
F	20	234.4
F	45	299.85
M	55	270.8
M	50	280.4
M	40	289.483
F	20	344.85
M	20	248.883
M	55	396.05
M	20	250.85
M	40	205.117
F	20	345.5
F	50	430.25
M	45	272.133
M	20	253.5
M	40	203.55
F	20	272.433
M	20	272.8
M	45	298.55
M	20	234.85
F	40	281.033
F	20	234.85
M	45	274.317
M	45	344.2
M	50	296.367
M	50	246.033
F	20	283.933
M	45	262.983
M	50	262.8
M	40	258.867
M	55	278.867
M	20	389.733
M	20	283.75
F	45	263.8
M	45	297.25
M	20	263.083
M	45	341.617
M	55	249.1
M	40	392.283
M	45	226.55
M	20	330.867
M	50	252.233
M	20	261.483
M	45	243.75
M	20	272.2
F	40	406.4
M	20	343.083
M	20	294.783
F	55	319.617
M	50	278.183
M	20	228.383
M	20	186.2
F	20	272.05
F	20	338.733
M	45	215.833
M	40	341.45
M	20	180.867
M	45	209.35
F	20	281.217
M	45	332.95
M	45	247.867
F	40	303.733
M	55	267.567
F	20	320.883
M	20	225.367
M	50	304.783
M	20	300.383
M	60	276.833
M	20	197.967
M	20	251.483
M	55	289.35
M	20	260.05
F	45	269.2
F	20	298.233
M	20	260.183
M	60	340.55
M	20	300.333
M	45	213.667
M	20	249.9
M	20	232.45
M	60	394.567
M	50	288.817
M	40	291.883
M	40	245.833
M	20	202.8
F	50	330.18300000000005
M	50	257.883
M	20	306.383
M	20	278.1
M	40	406.5
F	20	265.65
M	40	239.417
F	20	305.2
M	45	309.033
M	50	218.05
M	45	349.93300000000005
F	20	290.567
F	45	345.833
M	45	285.9
M	45	271.983
M	40	253.0
M	40	260.65
M	20	286.717
M	60	286.533
F	45	265.333
M	55	230.733
M	40	299.45
M	20	238.55
F	20	232.717
F	20	312.8
M	20	213.783
M	45	254.15
F	40	236.75
M	55	382.05
M	60	298.9170000000001
M	20	257.233
F	40	332.4
F	20	335.917
M	40	236.583
M	55	351.31699999999995
M	55	215.817
F	20	330.31699999999995
F	40	264.45
M	40	208.1
M	50	201.6
M	20	266.967
M	40	202.433
M	20	243.667
M	20	337.783
M	45	316.267
F	40	269.41700000000003
M	20	277.867
M	60	312.533
F	20	307.4170000000001
F	20	297.117
M	20	244.3
M	50	384.15
F	40	332.06699999999995
M	50	292.883
M	55	323.783
M	40	202.367
M	60	346.65
M	45	222.05
M	20	237.6
M	20	290.567
F	20	245.65
M	60	257.533
M	20	293.967
M	50	298.433
M	40	326.217
M	20	260.533
M	50	225.95
M	20	188.683
M	20	254.7
M	55	280.15
F	20	310.933
M	40	350.033
M	55	356.167
M	50	345.81699999999995
M	20	273.91700000000003
M	20	308.067
F	50	374.68300000000005
M	20	200.75
M	45	267.567
M	40	274.85
F	55	262.433
M	20	210.417
M	20	239.367
M	20	292.2
F	45	340.0
F	45	292.5
M	45	342.217
M	60	268.867
F	50	414.55
M	45	282.783
F	40	228.367
M	45	282.183
M	20	207.183
M	50	320.583
M	20	355.6
M	60	339.4
M	50	246.233
M	20	346.6330000000001
M	60	333.1330000000001
F	20	373.733
M	20	317.633
F	20	321.017
M	20	298.2
M	50	307.017
M	50	258.517
F	20	188.417
M	20	386.93300000000005
M	45	314.15
M	40	313.3
F	20	378.717
F	20	370.55
M	20	245.017
M	20	198.633
M	55	309.317
M	20	261.517
M	20	295.1670000000001
F	45	313.35
M	20	278.733
M	40	212.633
M	20	261.9
M	55	328.93300000000005
M	20	212.15
M	55	257.833
M	60	262.1
M	55	252.35
F	20	271.817
M	20	237.333
M	20	272.65
M	20	356.06699999999995
M	50	245.95
F	20	347.667
M	40	322.65
M	40	246.667
M	50	280.5
M	20	210.983
M	40	206.75
M	40	274.883
M	40	273.5
M	20	325.733
M	50	271.717
M	40	267.017
M	55	304.233
M	20	274.267
F	40	331.667
F	60	266.683
M	50	229.267
M	40	338.583
M	20	276.66700000000003
M	40	203.017
M	60	322.233
M	20	242.033
M	20	292.15
M	20	220.033
F	20	309.617
M	20	262.333
M	40	223.1
M	60	357.167
M	20	229.817
M	20	203.7
F	20	337.2
F	20	306.433
F	20	289.85
M	55	256.16700000000003
M	60	341.65
M	20	214.683
M	60	294.467
M	45	323.767
M	50	208.083
M	20	357.8830000000001
M	40	276.467
M	20	225.667
M	45	296.6
M	60	292.283
M	55	314.767
M	20	215.5
F	55	271.833
F	40	388.93300000000005
M	55	342.4
M	50	236.267
M	55	221.367
M	20	254.567
M	20	317.683
M	40	251.483
F	60	424.633
M	20	262.583
M	20	290.367
M	20	218.417
M	20	283.833
F	20	330.85
M	45	394.167
M	45	310.8
M	20	321.467
M	50	374.43300000000005
M	20	224.433
F	40	275.633
F	20	264.783
M	45	294.633
M	45	264.91700000000003
M	40	211.817
M	45	236.783
M	50	277.55
M	20	299.15
M	45	304.55
M	50	321.9170000000001
M	20	274.3
M	55	261.35
M	45	241.633
M	40	290.283
M	40	235.05
M	40	251.25
M	20	249.167
M	20	372.117
M	55	267.067
M	45	238.867
F	40	271.217
M	50	279.1
M	45	296.55
M	20	338.81699999999995
M	55	324.117
M	20	332.017
M	20	233.417
M	40	228.3
M	50	278.85
M	20	224.033
F	55	274.433
M	20	222.583
F	50	409.667
M	50	259.617
M	50	257.767
M	45	315.867
F	20	345.18300000000005
M	20	251.5
M	20	328.367
M	50	301.6670000000001
F	20	245.767
M	40	248.95
M	20	271.95
F	55	282.367
M	20	211.667
M	20	341.31699999999995
M	40	252.65
F	20	274.41700000000003
M	20	269.1
M	45	267.017
M	60	336.9
M	20	333.667
F	20	308.4170000000001
F	40	260.85
M	50	216.183
F	20	284.783
M	40	264.333
M	55	294.85
M	20	244.183
M	45	219.583
M	60	414.883
M	45	197.5
M	20	401.533
M	50	280.033
M	55	259.41700000000003
M	45	265.91700000000003
M	20	273.91700000000003
M	20	319.067
M	50	333.95
M	60	268.533
M	45	285.983
M	20	279.683
F	20	397.35
F	40	327.317
M	50	266.017
F	45	257.25
M	50	236.767
M	55	288.217
M	45	251.45
M	45	271.45
F	40	303.1
M	50	232.417
F	55	378.817
F	20	272.41700000000003
M	60	267.15
M	20	242.733
M	45	220.583
M	55	313.65
M	45	370.43300000000005
M	20	300.767
F	60	340.367
M	40	298.15
M	40	309.4
F	45	345.0
M	45	335.033
M	50	258.66700000000003
M	55	223.133
M	20	291.5
F	50	399.567
M	60	319.75
M	20	254.25
M	20	299.517
M	40	187.95
M	20	328.4
M	20	274.017
F	20	244.583
M	20	230.717
M	50	372.0
M	40	239.883
M	40	305.3
M	20	246.117
M	40	301.333
F	60	259.183
F	40	350.81699999999995
M	20	250.717
M	20	230.133
M	50	217.3
M	40	291.8
M	50	326.433
M	50	331.3830000000001
M	20	327.65
F	50	371.0
F	20	325.533
F	20	360.2
M	50	416.017
M	50	254.8
M	45	285.483
M	40	246.067
M	20	284.9170000000001
F	45	312.75
M	55	227.617
F	40	239.833
M	20	302.233
M	50	302.7
M	20	283.95
M	40	267.55
M	20	266.317
M	55	230.05
M	45	293.35
M	20	333.35
M	55	287.117
M	60	337.93300000000005
M	20	182.233
M	45	344.583
M	20	276.383
M	20	268.733
F	20	314.0
M	40	273.467
F	45	252.6
M	45	234.717
M	40	226.1
F	20	346.45
M	40	340.6
M	45	230.217
F	60	293.15
F	20	217.2
M	20	279.15
M	20	380.95
M	20	271.117
M	55	239.6
M	50	341.68300000000005
F	55	387.533
F	40	271.617
M	20	282.567
F	20	336.217
M	55	262.233
M	20	282.467
M	20	284.033
M	40	238.733
M	40	263.233
F	55	329.8830000000001
M	55	276.867
M	20	296.65
M	20	259.767
M	20	324.517
F	45	257.517
M	45	239.067
M	40	221.833
M	20	274.35
M	55	288.083
M	40	233.1
M	40	269.267
F	40	293.7
M	40	288.9170000000001
M	40	331.983
M	20	218.9
M	20	255.567
F	50	419.017
M	40	255.633
M	20	295.033
M	20	303.117
M	45	268.6
M	20	393.967
M	50	323.9
M	20	309.4
M	20	359.5
M	60	310.483
M	20	232.017
F	20	280.533
M	40	394.967
M	40	263.65
M	45	317.0
M	55	326.633
M	40	279.483
M	45	295.4
M	40	309.433
M	50	280.067
M	20	325.333
M	40	266.883
M	20	221.15
M	20	200.1
M	20	294.583
M	20	261.533
M	20	335.5
M	45	322.533
M	20	190.05
M	45	314.25
M	20	279.65
M	20	326.4
M	50	253.983
F	40	250.2
F	20	261.517
M	40	422.233
M	40	233.167
M	50	238.817
M	20	240.35
M	20	206.967
M	40	270.033
M	20	289.733
M	20	268.5
M	55	346.43300000000005
M	45	237.867
M	60	262.75
M	40	241.167
F	60	318.033
M	50	257.217
M	55	373.833
M	20	218.0
F	20	273.883
M	50	273.983
M	50	336.85
M	40	354.417
M	45	269.617
F	40	260.367
M	20	251.567
M	60	386.667
M	20	279.25
M	40	211.317
M	45	222.45
F	20	269.55
M	60	261.9
M	40	290.333
M	45	262.41700000000003
M	20	320.333
M	20	257.017
M	60	352.217
M	20	265.2
M	45	296.5
M	45	284.017
M	50	298.283
M	45	285.217
M	45	259.517
M	40	285.783
M	60	302.617
M	55	249.25
F	40	349.9
M	40	330.06699999999995
M	20	247.933
M	20	208.667
F	60	287.367
M	20	233.383
M	20	198.45
F	45	287.533
F	20	373.68300000000005
F	20	398.633
M	50	225.533
M	45	251.15
M	45	328.783
M	50	289.783
M	40	290.433
F	50	260.633
M	40	268.15
M	45	245.983
F	20	261.1
M	20	239.283
F	20	296.25
M	40	282.45
M	20	243.517
M	50	209.183
M	50	283.45
M	55	246.217
F	40	322.85
M	20	253.067
M	20	343.93300000000005
M	60	412.15
M	40	316.55
M	20	286.95
M	55	225.983
M	45	365.717
F	45	319.4
M	40	360.68300000000005
M	40	237.883
M	20	266.133
M	40	254.033
F	20	222.2
M	60	202.9
M	60	344.56699999999995
F	20	316.883
M	20	193.5
F	40	385.9
M	40	316.8
M	20	300.767
M	45	286.283
M	60	296.333
M	45	247.633
M	20	233.85
M	50	323.1670000000001
M	40	388.067
M	20	214.1
F	40	313.867
M	60	315.4
M	40	303.9170000000001
M	45	252.317
M	40	314.433
M	40	341.5
M	20	288.3
M	20	266.933
M	60	283.1670000000001
M	20	226.583
M	20	388.7
F	60	369.43300000000005
M	20	288.45
F	60	346.9
M	45	294.733
M	45	285.833
F	20	310.3
F	40	255.4
M	20	276.983
M	55	210.767
M	45	244.7
M	60	327.567
M	20	273.067
M	20	234.733
M	20	302.75
M	20	254.867
F	40	280.767
M	20	252.55
M	20	287.283
M	60	285.683
M	55	248.2
M	45	285.683
M	40	235.85
M	20	281.083
M	40	280.4
F	50	401.017
M	50	381.733
M	40	261.933
M	20	316.883
F	50	243.5
M	20	211.667
M	20	214.217
M	50	254.433
M	40	218.233
F	20	234.65
M	20	273.733
M	50	273.517
M	20	276.933
M	40	269.717
F	40	343.967
F	20	286.633
F	40	331.033
M	20	250.267
M	20	265.5
M	20	276.133
F	20	334.467
F	55	408.43300000000005
M	55	339.7
M	20	232.783
M	60	343.367
M	45	324.683
M	20	258.033
M	20	322.767
M	60	289.833
F	20	304.583
F	20	357.083
M	45	278.933
M	20	209.7
M	20	268.8
M	50	373.967
M	20	264.367
M	40	339.43300000000005
M	40	272.45
M	45	281.383
M	60	342.3
M	20	303.65
F	20	272.1
M	55	233.5
M	45	295.733
M	45	220.317
M	45	291.033
M	20	271.567
M	40	250.667
M	45	284.017
F	50	353.68300000000005
M	20	215.067
F	45	364.817
F	40	266.05
M	45	246.5
F	45	315.967
M	60	250.5
F	20	339.85
M	20	296.833
M	55	242.883
M	55	214.033
F	45	387.43300000000005
M	45	244.317
F	50	298.65
M	20	256.633
M	40	394.43300000000005
M	20	241.033
M	55	307.567
F	20	442.75
M	55	268.567
F	50	300.067
M	60	272.45
M	60	224.167
M	20	338.7
M	45	296.067
M	40	262.91700000000003
M	45	267.783
M	40	282.9170000000001
M	50	312.483
M	50	295.317
M	45	246.45
M	20	245.5
F	50	262.35
M	20	295.7
M	20	221.0
M	40	267.25
F	55	291.517
M	20	297.85
M	45	207.067
F	40	288.9170000000001
M	40	247.867
M	45	275.767
M	55	261.033
M	20	268.7
F	20	229.533
M	20	339.56699999999995
M	40	263.133
F	20	285.4
M	45	325.05
M	20	236.233
F	40	306.317
M	20	301.35
M	45	284.65
M	20	245.967
M	40	265.317
M	40	267.7
M	40	355.583
M	20	307.0
M	45	257.083
F	20	382.467
M	45	265.483
M	55	243.633
M	40	270.583
M	20	238.983
M	40	280.283
M	40	220.667
M	20	252.3
F	20	264.16700000000003
M	40	360.567
M	40	205.55
F	50	330.533
F	40	312.717
M	20	193.467
M	50	304.317
M	50	233.35
F	45	368.333
M	40	261.65
M	40	294.033
M	20	263.617
M	45	374.45
M	45	270.66700000000003
M	45	298.717
M	50	282.4
M	20	269.65
F	20	336.81699999999995
M	60	321.033
M	40	280.783
M	20	309.683
M	45	354.8830000000001
F	50	268.567
F	20	357.117
F	40	264.35
F	45	365.133
M	55	275.9
M	45	287.983
M	45	228.6
M	45	325.583
F	20	265.083
M	50	356.267
F	60	342.117
M	45	288.717
M	45	268.783
M	20	245.217
M	45	260.683
F	20	297.483
M	40	283.617
F	50	387.533
M	20	216.15
M	20	401.817
M	50	322.4
M	20	288.733
M	20	281.817
M	55	268.033
M	40	224.55
M	50	295.283
M	20	233.483
M	20	252.867
M	50	278.6
M	50	239.683
F	40	248.983
M	20	332.417
M	50	241.95
M	50	344.25
M	20	348.983
M	20	255.333
F	60	376.367
M	50	266.9
M	40	284.983
M	20	263.867
M	45	394.917
F	50	282.65
M	20	262.683
F	45	282.017
M	20	328.233
M	55	249.617
M	50	341.25
M	20	205.533
F	45	308.85
M	40	265.383
M	60	347.017
M	20	326.533
M	45	359.5
M	45	261.41700000000003
M	60	364.133
M	40	243.8
F	20	275.0
M	50	261.41700000000003
M	40	263.117
M	45	329.8830000000001
M	55	235.267
M	45	345.233
F	20	360.317
F	40	301.9170000000001
M	20	208.267
M	40	284.267
M	50	256.16700000000003
M	45	367.917
M	50	232.567
M	20	227.75
M	20	362.617
F	20	274.433
M	20	318.583
M	45	256.91700000000003
M	20	294.083
M	60	285.7
M	20	260.85
M	55	361.467
M	40	329.467
M	20	267.683
M	45	219.217
M	40	248.667
F	40	337.667
M	20	258.75
F	20	221.817
M	40	228.567
M	50	273.15
F	20	228.85
M	50	317.15
M	20	240.567
M	45	280.767
M	40	252.917
M	50	333.6
F	45	273.533
M	45	285.833
M	20	320.333
F	40	303.8
M	20	241.1
M	45	262.233
M	40	267.833
M	45	226.7
M	50	305.433
F	20	318.2
M	50	262.05
F	20	332.18300000000005
M	40	211.983
F	20	390.533
M	40	262.583
M	20	246.3
M	50	260.833
M	20	333.983
M	50	200.117
M	20	218.0
M	45	211.5
M	45	242.55
M	45	230.333
M	20	292.383
M	20	349.18300000000005
F	20	292.9
M	40	236.25
F	20	276.5
M	20	302.533
M	45	334.05
M	45	250.817
M	20	271.267
M	50	272.9
M	45	258.767
M	40	257.383
M	20	225.85
M	40	279.4
M	45	291.7
M	50	305.217
F	45	342.267
M	55	273.933
M	20	262.6
F	20	287.65
M	60	323.9170000000001
M	50	282.717
M	20	282.067
M	20	297.083
M	20	212.283
M	50	410.95
M	50	220.333
M	60	345.267
M	45	253.55
M	45	274.65
M	40	226.05
M	20	293.383
F	20	317.95
M	50	269.683
M	45	209.417
M	45	204.717
M	20	280.4
M	40	309.683
M	45	301.5
M	20	194.05
M	55	218.367
M	55	302.767
F	50	364.8
M	45	264.85
M	45	262.483
F	60	378.15
M	45	263.683
M	20	247.117
F	45	381.067
M	20	238.417
M	45	218.433
M	55	261.983
M	20	221.067
F	45	241.35
M	20	201.033
M	45	275.95
F	20	272.317
M	20	232.733
M	45	249.883
F	20	275.867
M	40	287.75
F	45	280.65
F	40	297.533
M	20	373.067
M	20	242.4
M	45	282.267
F	50	306.517
M	50	273.283
M	50	257.067
M	50	256.333
M	50	364.05
M	20	267.467
M	50	379.767
F	20	326.75
F	20	295.4
M	40	304.1
F	20	384.5
M	50	240.433
M	20	216.883
F	20	278.1
M	60	298.75
M	45	224.583
M	60	304.067
M	45	223.2
M	40	271.95
M	20	242.817
M	20	315.517
M	40	340.3830000000001
M	40	253.9
M	20	352.1330000000001
M	45	280.9
M	55	270.65
M	40	257.967
F	55	250.583
M	45	253.233
M	20	293.567
M	45	255.5
F	45	293.033
M	45	256.8
M	20	230.95
F	55	309.733
M	40	294.883
F	20	221.333
M	55	250.117
M	45	268.7
M	55	304.433
M	45	297.017
M	60	282.25
M	50	251.567
F	20	303.733
F	20	313.367
F	20	380.583
M	20	335.45
M	55	224.05
M	20	296.117
M	20	284.6670000000001
M	20	305.817
M	20	239.533
M	45	238.867
M	20	275.1
M	20	337.233
M	20	203.633
M	40	285.817
M	50	266.25
M	20	202.4
M	20	296.817
M	20	316.1
M	20	346.167
F	60	285.333
M	50	288.983
F	45	247.133
F	40	326.0
M	40	258.717
F	40	391.93300000000005
M	20	278.2
M	55	314.6670000000001
F	20	233.367
F	20	231.217
M	50	340.483
F	20	325.033
M	20	251.433
M	55	279.817
M	20	385.617
M	45	191.65
M	50	272.0
F	20	380.25
M	40	358.767
F	20	262.567
F	20	287.7
M	45	281.683
M	20	199.467
M	20	252.467
M	55	384.25
M	45	283.617
M	60	273.983
M	45	216.033
M	40	273.533
M	20	345.56699999999995
M	20	277.683
M	20	264.883
M	40	256.633
F	40	353.217
M	55	233.35
M	40	236.333
M	50	215.483
M	20	188.833
M	20	340.35
F	55	339.56699999999995
M	20	312.2
F	20	266.65
M	20	272.35
F	20	370.367
M	55	208.817
M	20	347.05
M	20	233.467
F	50	355.667
F	50	264.217
M	40	265.783
M	60	325.933
F	20	248.7
F	20	254.617
M	20	340.75
M	45	359.117
M	50	390.917
M	40	228.167
M	20	333.85
M	45	260.4
F	20	272.66700000000003
M	55	237.033
M	50	231.7
M	20	237.917
M	20	239.117
M	20	302.217
F	20	349.9
M	45	278.35
M	20	268.95
M	60	329.517
M	40	246.217
M	20	237.617
M	55	243.45
F	20	304.4170000000001
M	45	317.767
M	55	257.783
M	50	267.91700000000003
M	20	288.8
M	20	366.917
F	45	381.55
M	20	225.583
M	45	202.65
M	20	237.317
M	50	261.2
M	45	240.917
M	45	324.983
F	20	269.883
M	20	289.0
M	20	356.467
M	20	244.45
M	50	242.967
M	20	299.0
M	50	322.817
M	55	222.783
M	40	243.15
M	20	223.45
F	20	334.967
M	60	375.017
M	20	363.083
M	50	256.55
M	40	265.567
F	50	309.533
F	20	273.75
M	40	231.133
M	20	331.717
M	20	245.933
M	40	309.7
F	20	270.067
M	20	238.633
M	20	299.817
M	40	286.6670000000001
M	20	202.967
M	20	246.95
M	60	240.967
F	20	342.8
F	50	304.133
F	20	428.067
M	60	231.817
F	50	358.733
M	45	209.667
M	20	185.817
M	20	354.2
M	45	298.067
M	20	319.9
M	55	272.617
M	50	290.6
M	20	200.383
M	50	213.05
M	20	358.45
M	45	221.65
M	50	217.883
M	20	335.083
M	20	208.85
M	20	432.15
M	55	286.833
M	20	400.383
F	40	276.233
M	40	247.25
F	20	364.533
M	55	275.16700000000003
M	40	233.667
M	20	293.467
M	20	279.833
M	20	290.4
M	40	229.4
F	20	285.5
M	45	249.867
M	40	248.25
M	50	262.283
M	60	309.65
M	20	305.217
M	45	312.483
M	20	230.65
M	50	232.967
M	20	194.933
F	45	352.0
M	50	246.567
M	20	253.817
M	55	305.733
M	40	263.16700000000003
M	60	360.8
M	40	219.583
M	50	250.8
M	45	307.467
M	20	276.433
M	45	278.567
M	40	305.0
M	45	331.55
F	40	286.45
M	20	231.433
M	50	248.233
F	20	293.267
M	45	296.0
F	20	246.583
F	20	361.717
M	45	269.883
M	20	263.633
M	20	282.817
M	40	263.117
M	40	312.55
M	50	268.517
F	20	306.117
M	40	244.3
M	55	258.633
M	20	314.033
M	20	318.817
M	45	251.583
M	45	224.5
M	50	252.733
M	40	313.017
M	20	370.817
M	20	267.933
M	20	430.633
F	20	236.25
M	20	312.5
M	60	341.3
M	20	180.45
F	50	286.317
M	40	216.433
M	45	290.1
M	40	220.517
M	20	204.85
M	50	255.733
F	45	352.9
M	60	415.517
M	20	275.817
M	50	222.333
M	45	266.85
M	40	255.167
M	45	235.933
M	50	290.4170000000001
M	55	320.95
M	60	310.633
M	45	319.85
M	20	340.56699999999995
M	40	240.917
F	20	301.8
M	50	269.0
M	20	317.467
M	50	338.45
M	55	309.683
M	60	251.517
M	60	354.967
M	20	297.7
F	40	379.633
F	20	322.817
M	40	416.8
M	50	247.6
M	50	316.933
M	55	282.45
M	20	184.0
M	50	295.217
M	40	381.817
M	20	369.633
M	50	278.117
F	20	305.833
M	55	267.15
M	40	269.65
M	45	316.35
M	20	342.5
M	50	286.35
M	40	214.533
M	40	227.9
M	20	327.45
M	20	267.933
M	20	280.733
M	40	246.467
M	20	257.3
M	50	276.533
F	20	317.8
M	45	281.083
F	50	248.7
M	50	244.467
F	20	339.217
M	40	216.833
M	40	306.717
M	20	192.333
M	20	256.183
M	45	264.683
M	20	227.317
M	50	269.35
F	20	304.85
M	20	259.45
M	45	227.05
M	40	319.683
M	20	306.7
M	40	373.9
M	20	260.183
M	40	309.933
F	20	269.583
M	20	226.367
M	40	330.283
F	45	305.733
M	20	231.017
F	20	283.133
M	55	266.433
M	50	253.117
M	50	294.833
M	45	289.4170000000001
M	20	185.9
M	40	224.633
M	50	260.267
M	20	256.617
M	60	271.183
M	55	269.1
M	20	242.4
M	20	218.583
M	40	220.067
M	55	339.31699999999995
M	20	232.117
M	40	318.383
M	40	207.583
F	20	272.083
M	45	229.117
M	60	259.367
F	45	295.1
M	60	266.517
M	20	249.667
F	45	298.0
M	40	313.2
M	20	316.617
M	20	272.45
F	45	297.7
M	20	280.467
F	40	289.283
M	20	306.483
M	50	266.083
F	20	268.033
F	55	329.167
F	20	293.767
F	20	352.55
M	50	288.15
M	50	221.15
M	20	234.217
M	40	181.95
M	20	354.2
M	50	237.383
M	40	309.25
F	20	345.65
F	20	237.55
M	20	233.3
M	20	205.283
M	20	263.033
M	50	267.1
M	20	193.25
F	45	253.517
M	45	281.583
F	45	269.0
M	50	188.95
M	20	295.6
M	50	271.117
M	60	331.917
M	20	268.383
F	20	331.31699999999995
M	60	382.1
M	45	248.283
F	55	305.767
F	40	339.117
M	50	235.65
M	55	225.133
M	40	357.3
M	45	252.283
F	55	317.367
M	40	304.5
M	20	222.65
M	45	251.767
M	20	291.533
F	45	286.283
M	40	283.6670000000001
M	50	269.133
M	20	337.983
F	40	233.367
M	40	291.35
F	20	232.35
M	20	275.567
F	20	321.9
F	20	314.717
M	20	223.017
M	40	299.517
M	45	224.117
M	40	254.817
M	45	252.95
M	20	261.967
M	20	317.267
F	40	314.95
M	20	244.45
M	40	312.3
M	40	246.55
M	20	276.567
F	40	280.66700000000003
M	20	224.317
F	20	327.117
M	40	226.4
M	50	199.95
M	20	204.633
M	55	278.383
M	40	217.717
M	50	260.0
M	40	293.233
M	40	269.017
F	50	295.017
M	40	240.05
F	40	260.9
M	55	252.05
M	20	295.333
M	55	315.6
M	40	294.6
M	20	201.233
M	55	341.31699999999995
M	40	236.567
M	20	259.1
M	60	420.85
M	20	347.95
M	45	200.683
M	45	294.9
M	45	254.85
M	20	375.417
M	20	268.283
F	60	340.43300000000005
M	45	258.017
M	45	237.833
M	40	236.167
F	40	342.65
M	40	289.467
M	20	192.317
M	45	289.267
M	40	337.75
M	20	240.183
F	20	328.25
F	40	301.9
M	20	200.95
M	40	203.067
M	40	220.383
F	40	332.117
F	50	311.317
M	55	229.933
M	40	376.917
M	40	244.65
F	55	322.05
F	20	274.283
M	20	347.017
M	20	267.75
M	60	213.483
M	45	199.833
M	20	233.433
M	45	268.283
M	45	232.867
M	20	241.117
M	20	251.7
M	20	248.167
F	20	319.433
M	50	287.317
F	20	280.433
F	20	288.317
F	20	313.6
F	20	246.917
M	50	316.883
M	20	324.383
M	45	216.85
M	50	351.9
M	40	251.15
M	45	285.1
M	50	257.0
M	55	241.967
F	20	375.65
F	20	313.833
M	20	262.95
M	20	239.8
M	45	282.083
M	20	229.883
M	40	230.2
M	20	305.4170000000001
M	50	270.283
M	45	359.833
M	50	253.783
M	20	250.7
M	20	295.783
M	20	277.367
M	20	273.617
M	20	292.983
F	55	349.033
M	50	250.45
M	45	383.583
M	20	306.7
M	60	311.133
M	40	311.2
M	45	265.033
F	20	309.967
F	50	329.667
F	20	275.66700000000003
M	40	239.9
F	45	335.4
M	20	302.8
M	20	274.833
F	20	306.55
F	50	341.517
M	20	238.933
M	20	277.833
M	50	248.217
M	50	206.65
F	20	305.1
M	55	216.3
F	20	361.3
M	40	302.4
M	20	270.0
F	20	351.867
M	20	264.95
M	40	253.183
M	20	239.533
F	45	328.56699999999995
M	40	326.933
M	45	238.8
M	45	259.867
F	20	353.533
M	40	293.833
M	20	262.467
M	40	279.3
M	20	254.1
M	45	344.233
F	50	268.483
M	40	298.283
M	20	366.55
M	20	285.7
M	55	300.05
M	45	310.833
F	20	259.25
M	20	289.083
M	45	232.383
M	55	235.15
M	20	339.467
M	20	311.383
M	20	283.733
M	60	259.7
F	20	224.75
F	45	266.883
M	40	239.367
M	20	234.45
F	20	286.233
F	20	315.067
M	40	257.067
M	20	217.867
F	40	322.783
M	45	256.383
M	45	287.733
M	20	287.95
M	45	265.95
F	20	293.333
M	50	357.283
M	20	306.283
F	20	396.567
M	20	300.533
F	20	270.467
M	20	257.66700000000003
F	50	344.783
M	20	245.467
M	55	299.567
M	20	284.0
M	40	237.583
F	20	222.667
M	55	258.2
F	45	310.367
F	20	343.15
M	40	284.017
M	40	394.333
M	20	275.983
M	45	235.3
M	20	344.9
M	20	302.4
F	50	228.833
M	45	280.15
F	20	345.68300000000005
M	55	326.15
F	45	238.45
F	20	337.217
F	45	267.683
M	40	269.567
F	20	378.6
M	60	242.267
F	20	321.033
M	40	266.8
M	40	243.317
M	55	268.867
M	40	296.133
M	20	296.217
M	40	250.35
M	60	257.0
M	55	211.45
M	55	239.55
M	60	296.817
M	50	260.033
M	45	289.017
M	20	232.367
M	20	276.95
M	20	261.6
M	20	285.1670000000001
M	45	266.2
M	20	238.267
F	40	324.65
M	45	261.583
M	60	260.217
F	60	325.567
M	20	231.7
M	20	201.45
M	20	241.65
F	40	281.0
M	40	220.517
F	20	360.917
M	20	295.1670000000001
F	40	245.383
M	45	269.283
F	20	348.6
M	50	238.85
M	20	271.35
M	45	235.3
M	20	329.8
M	20	353.167
M	40	202.267
M	20	316.1670000000001
M	55	278.283
[truncated: 473,202 more rows]
