# Supplementary material for: How recreational marathon runners hit the wall: A large-scale data analysis of late-race pacing collapse in the marathon
Source: PLoS One. 2021 May 19;16(5):e0251513. doi: 10.1371/journal.pone.0251513 (PMC8133477; doi:10.1371/journal.pone.0251513)
Supplement: S1 Datasets — Each individual result graph is associated with 4 different comma-separated files: (i) Raw—the (anonymised) raw data behind the means and standard deviations used for a particular result graph; (ii) Paired—the paired statistical significance results; (iii) Successive Male—the statistical significance results to compare successive groups (age and ability) for male runners; and (iv) Successive Female—the corresponding results for the statistical significance tests to compare successive groups (age and ability) of female runners. (ZIP) [file pone.0251513.s002.zip › S1_Datasets/fig_06_a_successive_F.csv]

lower_age	current_index	next_index	nobs(current)	nobs(next)	count(current)	count(next)	mean(current)	mean(next)	std(current)	std(next)	cohens_d	t	p
20	20	40.0	53274	17257	53274	17257	304.2865415024214	306.9306545749551	47.8908134026265	47.27107357458256	-0.055570721910453154	-6.365567267129202	1.974194015400983e-10
40	40	45.0	17257	15094	17257	15094	306.9306545749551	307.46573294024114	47.27107357458256	46.02576307389503	-0.011469784154568926	-1.0300791840380539	0.30298062608854875
45	45	50.0	15094	10466	15094	10466	307.46573294024114	311.3611307089624	46.02576307389503	45.84096689578949	-0.08480866470688182	-6.669496065029975	2.6262110384853165e-11
50	50	55.0	10466	5144	10466	5144	311.3611307089624	316.1242159797823	45.84096689578949	45.30614020538221	-0.10451998620436331	-6.150039515899033	8.032950612014753e-10
55	55	60.0	5144	3307	5144	3307	316.1242159797823	329.6616779558513	45.30614020538221	45.094243781456434	-0.29953644230774484	-13.444067788037664	1.0511906394829762e-40
