# Supplementary material for: How recreational marathon runners hit the wall: A large-scale data analysis of late-race pacing collapse in the marathon
Source: PLoS One. 2021 May 19;16(5):e0251513. doi: 10.1371/journal.pone.0251513 (PMC8133477; doi:10.1371/journal.pone.0251513)
Supplement: S1 Datasets — Each individual result graph is associated with 4 different comma-separated files: (i) Raw—the (anonymised) raw data behind the means and standard deviations used for a particular result graph; (ii) Paired—the paired statistical significance results; (iii) Successive Male—the statistical significance results to compare successive groups (age and ability) for male runners; and (iv) Successive Female—the corresponding results for the statistical significance tests to compare successive groups (age and ability) of female runners. (ZIP) [file pone.0251513.s002.zip › S1_Datasets/fig_06_a_successive_M.csv]

lower_age	current_index	next_index	nobs(current)	nobs(next)	count(current)	count(next)	mean(current)	mean(next)	std(current)	std(next)	cohens_d	t	p
20	20	40.0	141685	66386	141685	66386	272.3302793238522	273.5132814298196	47.88260395753051	46.79919025011745	-0.02498751028404936	-5.334831177329067	9.578983914275197e-08
40	40	45.0	66386	62424	66386	62424	273.5132814298196	274.51377209086246	46.79919025011745	45.256550686572496	-0.021733744519421283	-3.900267098169881	9.613537805412346e-05
45	45	50.0	62424	47235	62424	47235	274.51377209086246	280.9804289827458	45.256550686572496	45.445882642539495	-0.14259160919536734	-23.374913714057808	1.605041919641159e-120
50	50	55.0	47235	28888	47235	28888	280.9804289827458	288.1555049501523	45.445882642539495	44.580285570939346	-0.1593946310898283	-21.38991597628963	3.8575651653338715e-101
55	55	60.0	28888	24041	28888	24041	288.1555049501523	306.1618702633002	44.580285570939346	46.54669558214439	-0.39510842189011325	-45.168952791006994	0.0
