# Supplementary material for: How recreational marathon runners hit the wall: A large-scale data analysis of late-race pacing collapse in the marathon
Source: PLoS One. 2021 May 19;16(5):e0251513. doi: 10.1371/journal.pone.0251513 (PMC8133477; doi:10.1371/journal.pone.0251513)
Supplement: S1 Datasets — Each individual result graph is associated with 4 different comma-separated files: (i) Raw—the (anonymised) raw data behind the means and standard deviations used for a particular result graph; (ii) Paired—the paired statistical significance results; (iii) Successive Male—the statistical significance results to compare successive groups (age and ability) for male runners; and (iv) Successive Female—the corresponding results for the statistical significance tests to compare successive groups (age and ability) of female runners. (ZIP) [file pone.0251513.s002.zip › S1_Datasets/fig_06_b_paired.csv]

pb_recent_int	index	nobs(M)	nobs(F)	count(M)	count(F)	mean(M)	mean(F)	std(M)	std(F)	cohens_d	t	p
150.0	150.0	14030	301	14030	301	212.7591292943692	208.85324916943523	27.3618180363832	23.565821238983116	0.15307653717620698	2.8348382157286345	0.00487870802402354
180.0	180.0	63930	5048	63930	5048	230.74349191302989	236.89843284469094	27.29380313844418	27.032483774867693	-0.22660101721157636	-15.562743454076372	1.5020001159471033e-53
210.0	210.0	108840	19880	108840	19880	258.71518106394706	263.49438501006034	26.15201414419415	26.975165864245362	-0.1798967302722936	-23.077876301777806	1.0279966660366483e-116
240.0	240.0	87918	26937	87918	26937	285.1801130485225	290.11448472361434	25.19987866929847	26.377689976284888	-0.19129040026008856	-27.141028388079338	7.335072522052757e-161
270.0	270.0	55037	25459	55037	25459	313.88490602685465	317.9761144585412	25.081065109094016	25.81217156374982	-0.16076186118893743	-21.098795186144454	2.2721990225315788e-98
300.0	300.0	24915	14994	24915	14994	342.20414734095925	344.74056222488997	24.099535923076168	24.627150485878822	-0.10410452651913057	-10.04490856558877	1.0515277062268501e-23
330.0	330.0	11081	7919	11081	7919	369.79082032307554	371.1072323525698	22.843081311648465	22.894957196401695	-0.057566197273944915	-3.9111989888127696	9.21953873825147e-05
360.0	360.0	3840	3097	3840	3097	396.40661927083335	396.4057236034873	19.135444272704326	18.283797087260137	4.786657329110673e-05	0.0019864626097508514	0.9984150919828443
390.0	390.0	1068	907	1068	907	418.52007397003746	419.5370099228225	14.400222881526341	14.075399754866051	-0.07145673731923814	-1.583186234062335	0.11354247302189109
