# Supplementary material for: How recreational marathon runners hit the wall: A large-scale data analysis of late-race pacing collapse in the marathon
Source: PLoS One. 2021 May 19;16(5):e0251513. doi: 10.1371/journal.pone.0251513 (PMC8133477; doi:10.1371/journal.pone.0251513)
Supplement: S1 Datasets — Each individual result graph is associated with 4 different comma-separated files: (i) Raw—the (anonymised) raw data behind the means and standard deviations used for a particular result graph; (ii) Paired—the paired statistical significance results; (iii) Successive Male—the statistical significance results to compare successive groups (age and ability) for male runners; and (iv) Successive Female—the corresponding results for the statistical significance tests to compare successive groups (age and ability) of female runners. (ZIP) [file pone.0251513.s002.zip › S1_Datasets/fig_06_b_raw.csv]

gender	ability	mins_finish
M	210.0	297.133
M	240.0	290.1
M	270.0	347.3
M	270.0	295.1670000000001
F	300.0	341.65
M	360.0	372.133
M	210.0	228.25
M	240.0	296.183
F	270.0	356.367
M	360.0	398.817
M	210.0	251.083
M	240.0	263.933
M	240.0	278.483
M	150.0	220.35
M	150.0	189.7
M	300.0	327.8830000000001
M	180.0	190.633
M	240.0	290.483
M	330.0	380.517
M	300.0	355.167
F	360.0	413.017
M	300.0	328.43300000000005
M	270.0	342.1
F	300.0	378.567
M	150.0	238.267
M	210.0	262.267
M	270.0	283.983
F	270.0	277.7
F	240.0	284.867
F	210.0	249.083
M	180.0	214.75
M	180.0	232.767
M	180.0	225.7
M	240.0	302.567
M	180.0	193.65
M	210.0	219.917
M	210.0	232.317
F	270.0	293.867
M	210.0	240.383
M	210.0	239.383
M	270.0	322.883
M	180.0	204.533
M	210.0	261.5
M	210.0	255.267
M	240.0	309.017
M	270.0	321.733
M	240.0	291.617
M	210.0	222.733
M	240.0	267.967
M	180.0	213.033
F	180.0	219.433
M	210.0	262.1
M	210.0	288.35
M	180.0	204.017
F	300.0	337.3830000000001
M	270.0	361.05
M	180.0	203.6
M	270.0	325.75
M	270.0	304.55
F	300.0	343.017
M	360.0	381.633
M	270.0	302.7
M	180.0	278.283
M	210.0	250.15
F	240.0	319.467
M	240.0	306.4
M	300.0	338.8830000000001
F	270.0	321.083
M	210.0	261.983
F	210.0	274.033
M	240.0	269.967
M	210.0	263.467
F	270.0	276.083
F	210.0	261.783
M	180.0	209.85
M	300.0	370.467
M	210.0	265.25
M	300.0	322.85
M	240.0	253.167
M	210.0	238.617
M	180.0	218.95
M	240.0	298.517
M	210.0	336.283
M	270.0	306.2
M	210.0	249.367
M	180.0	228.167
M	180.0	284.817
M	270.0	315.683
M	210.0	279.817
M	270.0	302.717
F	300.0	349.267
M	270.0	304.933
M	240.0	249.45
M	240.0	270.05
M	240.0	274.5
F	210.0	236.517
M	240.0	284.9170000000001
F	270.0	327.15
M	150.0	197.017
M	240.0	330.55
M	360.0	372.6
F	270.0	328.533
M	270.0	329.117
M	210.0	230.933
M	180.0	218.367
M	210.0	244.833
F	330.0	397.733
M	210.0	259.91700000000003
M	240.0	285.467
M	240.0	279.217
F	300.0	309.483
M	240.0	273.317
M	240.0	273.483
M	300.0	359.35
F	240.0	264.567
M	240.0	284.833
M	240.0	293.3
M	270.0	276.367
M	210.0	248.0
M	270.0	353.06699999999995
M	180.0	252.567
M	330.0	354.45
M	210.0	283.617
F	360.0	405.333
M	210.0	254.15
M	240.0	295.3
M	180.0	227.7
M	270.0	299.45
M	210.0	243.017
M	390.0	435.083
M	240.0	265.15
M	210.0	297.717
M	180.0	220.033
F	270.0	292.85
M	210.0	331.1330000000001
M	180.0	237.0
M	270.0	309.65
M	210.0	292.65
M	210.0	244.733
M	210.0	239.833
M	210.0	231.25
F	270.0	285.783
M	210.0	259.16700000000003
M	300.0	305.2
M	270.0	359.3
M	390.0	422.0
M	270.0	358.217
M	300.0	317.983
M	270.0	379.65
F	390.0	411.5
M	270.0	272.05
M	150.0	190.133
M	240.0	310.117
F	330.0	364.833
M	270.0	297.5
M	300.0	334.75
M	240.0	282.95
M	180.0	255.617
M	150.0	255.167
M	210.0	238.85
M	210.0	251.517
F	270.0	309.05
M	270.0	297.5
F	240.0	281.6
M	210.0	262.117
F	240.0	284.95
M	180.0	239.7
M	240.0	273.117
M	180.0	220.117
M	300.0	346.233
M	240.0	357.983
M	240.0	288.567
F	300.0	312.6670000000001
F	270.0	298.783
M	210.0	231.9
M	210.0	254.033
M	210.0	252.05
M	240.0	266.233
M	150.0	185.583
M	180.0	227.567
M	210.0	222.233
F	210.0	252.983
M	210.0	255.233
M	240.0	286.067
M	240.0	278.933
M	270.0	374.5
F	270.0	380.017
M	240.0	279.6
M	210.0	253.5
M	210.0	227.433
F	210.0	246.467
M	240.0	281.867
M	210.0	264.183
M	210.0	253.95
F	300.0	350.117
M	240.0	269.283
F	330.0	349.483
M	270.0	306.617
M	180.0	227.033
M	300.0	347.283
M	300.0	397.917
F	390.0	424.35
M	240.0	325.683
M	240.0	352.06699999999995
M	180.0	236.733
M	240.0	266.95
M	270.0	293.367
M	270.0	296.933
M	210.0	291.85
M	210.0	319.817
M	210.0	287.6670000000001
M	180.0	236.25
M	210.0	322.583
M	240.0	252.633
M	240.0	285.617
M	270.0	311.4
M	210.0	322.35
M	240.0	267.05
M	210.0	350.533
M	210.0	236.917
M	240.0	318.3
M	270.0	282.217
F	300.0	307.05
F	240.0	254.383
M	210.0	338.6
M	210.0	237.467
M	180.0	207.2
F	180.0	212.7
F	180.0	225.7
M	180.0	235.517
M	240.0	281.16700000000003
F	210.0	265.367
M	240.0	270.783
M	270.0	291.217
M	180.0	229.117
M	300.0	334.1
F	360.0	397.883
F	270.0	300.183
M	270.0	307.15
M	210.0	294.55
M	240.0	326.967
M	240.0	261.233
F	330.0	380.367
M	240.0	265.183
M	240.0	317.233
M	180.0	217.967
M	270.0	343.18300000000005
M	270.0	295.283
M	210.0	249.917
M	210.0	253.9
M	270.0	311.35
F	240.0	268.85
M	210.0	292.533
M	240.0	291.9
F	240.0	292.467
M	210.0	232.767
M	150.0	186.533
M	180.0	207.883
M	240.0	303.9170000000001
M	270.0	315.733
M	270.0	319.333
M	210.0	243.45
M	210.0	219.967
M	210.0	271.767
M	210.0	273.817
M	300.0	326.35
M	240.0	269.15
F	240.0	292.683
M	270.0	282.017
M	270.0	327.983
M	210.0	288.45
F	270.0	293.117
M	210.0	224.2
M	360.0	363.733
F	330.0	389.217
M	150.0	201.817
M	150.0	192.417
F	330.0	385.9
F	300.0	364.68300000000005
F	210.0	282.1
M	210.0	276.55
M	180.0	205.933
M	300.0	309.85
F	270.0	329.45
M	210.0	232.2
M	210.0	256.8
F	210.0	266.233
M	300.0	327.783
M	270.0	365.267
F	270.0	308.5
M	270.0	313.117
M	210.0	301.75
F	180.0	314.383
M	210.0	275.467
M	240.0	259.717
M	210.0	302.317
M	240.0	298.067
M	240.0	289.117
M	180.0	202.467
M	240.0	297.783
M	270.0	312.033
M	210.0	264.383
F	270.0	329.333
M	270.0	304.75
M	180.0	230.55
M	180.0	217.117
M	300.0	333.55
M	240.0	269.883
M	240.0	271.717
F	240.0	270.117
M	210.0	298.6670000000001
M	330.0	360.867
M	180.0	242.633
M	240.0	278.583
M	210.0	255.567
M	240.0	293.217
M	150.0	272.567
M	180.0	235.267
M	180.0	224.767
M	150.0	230.35
M	240.0	279.567
M	240.0	347.233
F	210.0	248.717
M	210.0	264.067
F	180.0	238.6
M	180.0	206.683
M	180.0	204.217
M	270.0	319.6670000000001
M	150.0	255.65
M	180.0	207.567
M	240.0	286.15
M	210.0	284.717
M	210.0	343.1
M	240.0	281.55
M	210.0	250.933
M	210.0	320.9170000000001
F	300.0	379.2
M	270.0	341.55
M	240.0	263.41700000000003
F	180.0	240.467
M	210.0	268.967
M	150.0	194.217
M	210.0	250.4
F	330.0	342.167
M	210.0	242.35
F	270.0	318.067
M	240.0	263.05
M	180.0	258.5
M	210.0	315.583
M	180.0	210.933
M	210.0	238.783
M	270.0	301.1670000000001
M	300.0	335.85
M	180.0	221.567
M	270.0	322.25
M	210.0	261.66700000000003
M	180.0	252.367
M	240.0	283.75
M	180.0	277.45
M	210.0	309.933
M	240.0	292.883
F	270.0	317.1670000000001
M	180.0	223.95
M	180.0	238.333
M	180.0	272.533
M	180.0	247.717
F	210.0	251.95
M	210.0	269.25
F	270.0	298.1670000000001
M	210.0	314.6670000000001
M	240.0	288.6670000000001
M	240.0	262.883
F	210.0	247.933
M	210.0	236.267
M	210.0	296.6670000000001
M	240.0	260.983
M	210.0	297.517
F	210.0	311.6
M	270.0	324.967
M	180.0	222.683
M	210.0	268.41700000000003
M	210.0	254.333
M	300.0	379.18300000000005
M	270.0	326.783
M	270.0	275.567
F	240.0	310.45
F	240.0	278.4
M	330.0	373.95
M	180.0	219.5
M	210.0	247.483
M	270.0	282.683
M	240.0	290.033
M	210.0	268.333
M	270.0	279.1
M	210.0	266.767
M	270.0	309.4
M	270.0	299.95
M	210.0	229.6
M	240.0	260.41700000000003
F	240.0	363.5
M	180.0	210.317
M	210.0	288.4
M	240.0	281.217
M	300.0	314.4170000000001
M	270.0	325.783
M	180.0	274.2
M	210.0	280.75
M	210.0	249.083
F	210.0	274.267
M	210.0	246.083
M	240.0	261.433
M	210.0	270.767
M	270.0	305.817
F	240.0	290.567
M	270.0	279.6
M	180.0	276.05
M	300.0	349.1330000000001
M	240.0	297.467
M	180.0	217.117
M	330.0	368.467
M	240.0	298.983
M	240.0	290.6670000000001
M	210.0	259.55
M	150.0	187.383
F	240.0	295.65
M	270.0	298.733
M	180.0	242.567
M	180.0	220.033
M	210.0	216.4
M	210.0	273.16700000000003
M	240.0	269.383
M	240.0	260.817
F	300.0	354.217
M	180.0	232.0
M	270.0	314.933
F	390.0	430.2
M	210.0	239.55
M	270.0	305.233
M	240.0	279.66700000000003
M	240.0	321.0
M	180.0	201.633
M	240.0	284.1
M	210.0	304.883
M	210.0	258.183
F	330.0	376.233
F	300.0	328.733
M	210.0	237.6
F	180.0	237.167
F	270.0	300.333
F	270.0	301.067
M	270.0	367.75
M	270.0	301.25
M	210.0	235.667
M	270.0	324.3
M	210.0	221.883
M	240.0	285.567
M	210.0	252.317
M	180.0	194.717
M	270.0	281.9
M	210.0	257.967
M	240.0	290.3
M	180.0	236.217
F	180.0	261.683
F	270.0	383.817
F	270.0	332.0
F	240.0	258.933
M	180.0	193.433
M	180.0	232.35
F	330.0	358.9
M	210.0	254.15
M	210.0	229.7
F	240.0	308.767
M	330.0	385.483
M	270.0	299.083
M	240.0	266.217
F	270.0	339.8830000000001
F	300.0	382.1
F	210.0	254.083
M	210.0	238.567
F	270.0	285.817
M	270.0	283.517
M	240.0	313.6
M	300.0	309.533
F	330.0	361.15
M	270.0	316.3
M	180.0	230.4
F	270.0	296.083
M	240.0	310.0
M	210.0	240.133
F	210.0	232.533
M	240.0	289.483
M	330.0	350.65
M	270.0	327.4170000000001
M	180.0	195.267
M	210.0	235.45
F	240.0	295.633
M	180.0	241.833
F	270.0	339.1330000000001
M	240.0	284.933
M	270.0	297.75
M	300.0	377.333
M	270.0	309.867
F	240.0	291.617
F	360.0	386.067
M	240.0	323.617
F	210.0	257.217
F	270.0	382.617
F	300.0	341.483
M	180.0	214.9
M	240.0	292.7
F	240.0	284.65
M	240.0	263.767
M	150.0	220.467
M	180.0	227.517
M	240.0	321.267
M	210.0	337.3
M	180.0	219.183
M	270.0	290.533
M	210.0	277.4
F	240.0	300.3
M	210.0	303.283
M	180.0	217.267
F	240.0	300.883
M	210.0	256.383
M	210.0	226.233
M	240.0	330.033
M	210.0	276.033
M	330.0	434.817
M	210.0	315.767
M	240.0	281.4
M	240.0	264.95
M	210.0	226.95
M	180.0	196.483
M	210.0	265.033
F	300.0	377.217
F	210.0	234.8
F	300.0	347.81699999999995
M	180.0	238.267
M	240.0	273.967
M	210.0	288.833
M	150.0	191.083
M	240.0	299.2
M	210.0	256.45
F	360.0	392.367
M	240.0	278.183
M	240.0	295.283
M	240.0	252.683
M	270.0	276.3
M	240.0	326.683
M	270.0	296.15
F	240.0	277.767
M	210.0	262.6
M	210.0	276.333
M	210.0	338.983
F	270.0	377.68300000000005
M	180.0	239.45
M	330.0	342.0
F	300.0	332.06699999999995
M	210.0	320.717
M	180.0	209.3
F	300.0	388.55
M	180.0	232.8
M	210.0	267.66700000000003
F	180.0	258.3
M	240.0	280.117
F	300.0	367.133
F	210.0	273.533
M	270.0	320.3
M	210.0	252.45
F	360.0	418.18300000000005
M	240.0	270.65
M	300.0	359.9
M	180.0	211.85
M	150.0	254.9
F	240.0	255.283
M	270.0	310.983
F	240.0	275.433
F	240.0	275.433
F	240.0	276.25
M	270.0	350.05
M	270.0	298.033
F	240.0	268.517
M	240.0	282.75
M	300.0	364.68300000000005
M	240.0	306.517
M	210.0	251.3
M	180.0	269.383
M	210.0	278.033
M	270.0	317.783
F	210.0	264.85
M	210.0	308.783
M	210.0	254.783
M	300.0	336.6330000000001
M	300.0	315.05
M	240.0	279.367
M	210.0	266.617
M	300.0	315.6670000000001
M	210.0	259.65
M	210.0	340.0
M	300.0	330.117
M	240.0	366.033
M	270.0	316.45
M	270.0	334.1
M	270.0	286.033
M	240.0	287.233
M	240.0	320.45
M	180.0	222.933
M	180.0	223.233
M	180.0	264.133
F	330.0	374.833
M	180.0	209.033
M	300.0	395.667
M	180.0	213.817
M	210.0	275.933
F	270.0	334.81699999999995
F	300.0	351.733
M	330.0	384.717
M	270.0	314.467
M	300.0	394.483
M	210.0	303.65
M	270.0	304.117
M	240.0	276.083
M	210.0	244.083
M	330.0	363.533
F	210.0	258.05
M	210.0	250.033
M	210.0	329.8830000000001
M	180.0	223.717
M	180.0	232.75
M	210.0	236.25
M	270.0	302.4170000000001
M	210.0	276.7
M	180.0	271.3
M	330.0	374.65
M	150.0	223.25
F	240.0	256.567
M	300.0	348.417
M	240.0	268.617
M	240.0	256.317
M	210.0	297.3
M	240.0	251.167
M	210.0	234.55
F	210.0	249.1
M	240.0	286.767
M	270.0	327.55
M	210.0	249.35
M	240.0	277.633
M	150.0	262.05
M	240.0	277.3
M	210.0	237.017
M	240.0	256.65
M	240.0	260.033
M	270.0	324.15
M	330.0	378.68300000000005
F	210.0	305.767
F	240.0	295.033
F	240.0	283.217
M	210.0	312.017
M	240.0	300.183
M	150.0	272.367
M	240.0	280.65
M	210.0	222.1
F	210.0	267.233
M	240.0	301.65
M	210.0	232.783
M	240.0	324.7
M	270.0	270.217
M	270.0	304.217
M	240.0	307.183
M	210.0	238.85
M	240.0	299.067
M	180.0	211.033
M	270.0	305.267
F	240.0	264.833
M	210.0	242.767
M	210.0	299.8
M	240.0	272.55
M	180.0	221.5
M	240.0	261.95
M	300.0	312.217
M	210.0	260.4
M	240.0	331.95
M	210.0	257.0
M	270.0	287.983
M	240.0	267.767
M	240.0	289.767
M	270.0	390.733
M	210.0	242.333
F	240.0	301.35
M	300.0	323.9170000000001
F	240.0	280.233
M	180.0	250.483
M	210.0	251.85
M	270.0	307.283
M	240.0	272.733
M	330.0	436.317
M	240.0	303.55
F	240.0	303.033
F	300.0	359.417
M	270.0	338.9
M	210.0	238.583
M	180.0	193.683
M	210.0	210.317
M	240.0	318.717
M	240.0	311.183
F	300.0	318.65
M	240.0	292.467
M	210.0	287.517
M	240.0	252.333
F	270.0	366.883
M	180.0	230.283
M	180.0	270.617
M	180.0	194.483
M	240.0	315.183
F	240.0	263.16700000000003
M	210.0	242.8
F	330.0	347.617
F	270.0	300.4
M	180.0	234.483
M	240.0	280.083
F	270.0	285.217
M	210.0	231.967
M	270.0	331.31699999999995
M	210.0	269.033
M	180.0	196.967
M	180.0	234.817
M	210.0	278.983
M	180.0	262.4
M	270.0	298.467
M	210.0	239.5
F	330.0	363.833
M	240.0	299.733
M	240.0	258.267
M	180.0	207.95
M	240.0	258.833
M	210.0	331.483
M	210.0	287.933
F	210.0	250.633
F	240.0	256.91700000000003
M	210.0	265.91700000000003
M	150.0	182.533
M	240.0	325.5
M	210.0	255.8
M	300.0	319.6670000000001
M	270.0	313.317
F	360.0	409.68300000000005
M	210.0	269.283
M	270.0	325.533
M	210.0	251.567
M	240.0	298.0
M	240.0	322.25
M	180.0	224.067
M	240.0	269.35
M	240.0	253.383
M	210.0	245.317
F	240.0	319.1
M	240.0	279.91700000000003
F	390.0	435.983
M	240.0	266.033
M	180.0	291.867
M	210.0	266.91700000000003
M	180.0	212.633
F	210.0	240.35
F	300.0	340.783
M	180.0	247.7
M	150.0	200.817
M	210.0	253.95
F	330.0	431.4
M	390.0	410.68300000000005
F	270.0	343.233
M	210.0	266.833
F	330.0	378.567
M	180.0	225.483
M	270.0	314.233
F	210.0	286.233
M	240.0	268.25
M	270.0	323.3
M	210.0	257.45
M	270.0	306.333
M	210.0	242.1
M	330.0	372.983
F	210.0	268.66700000000003
M	240.0	312.883
M	210.0	253.967
F	210.0	253.633
M	180.0	209.3
M	330.0	375.133
M	210.0	228.683
M	330.0	351.417
M	180.0	287.6
M	330.0	382.5
M	210.0	331.783
M	300.0	410.133
M	240.0	259.567
M	150.0	197.317
M	270.0	351.81699999999995
F	210.0	239.183
M	210.0	235.167
M	300.0	351.2
M	270.0	293.767
F	210.0	232.2
M	150.0	210.217
M	180.0	285.733
M	210.0	242.75
F	180.0	222.65
M	180.0	214.05
F	210.0	255.167
M	240.0	381.5
M	150.0	203.717
M	240.0	299.083
M	180.0	230.033
M	180.0	219.433
F	240.0	257.9
M	210.0	252.017
M	210.0	280.5
M	180.0	222.517
M	330.0	367.68300000000005
M	180.0	195.0
M	210.0	334.05
M	240.0	257.6
M	210.0	249.267
F	210.0	258.233
M	180.0	229.983
F	300.0	328.617
F	240.0	327.367
M	210.0	275.05
F	270.0	343.5
F	300.0	333.25
M	390.0	422.333
M	210.0	239.483
M	270.0	364.35
F	210.0	240.583
M	240.0	351.8830000000001
M	300.0	355.033
F	210.0	285.75
M	240.0	308.283
M	240.0	267.4
M	240.0	256.017
F	270.0	329.65
F	210.0	257.617
M	210.0	230.433
M	210.0	229.5
M	210.0	317.6
M	300.0	307.383
F	240.0	345.017
F	270.0	331.167
M	240.0	328.017
M	240.0	255.583
M	270.0	330.517
F	270.0	300.25
M	180.0	258.5
M	210.0	238.583
F	330.0	395.417
M	240.0	277.91700000000003
M	210.0	263.15
M	240.0	257.817
M	240.0	252.317
F	240.0	287.617
M	180.0	208.4
M	180.0	238.75
M	180.0	208.417
M	270.0	306.583
M	210.0	258.35
M	210.0	238.5
M	210.0	277.55
M	180.0	291.233
M	240.0	257.0
F	240.0	252.1
M	270.0	297.85
M	180.0	246.267
M	300.0	315.967
M	330.0	331.55
M	150.0	291.9
M	210.0	239.283
M	210.0	277.383
M	300.0	308.933
M	240.0	294.033
M	210.0	308.217
M	270.0	306.15
M	210.0	228.583
M	300.0	414.417
M	180.0	239.667
M	330.0	365.717
M	330.0	352.25
M	210.0	236.067
F	210.0	234.267
M	210.0	227.0
M	210.0	283.733
M	270.0	281.6670000000001
F	240.0	247.6
F	270.0	337.95
M	210.0	266.483
F	210.0	243.467
F	240.0	268.483
F	270.0	311.6670000000001
F	240.0	291.967
M	180.0	209.683
M	270.0	311.267
M	210.0	241.467
M	210.0	236.75
M	300.0	323.55
F	180.0	198.783
M	210.0	299.517
M	210.0	284.25
M	210.0	269.533
M	210.0	351.117
M	270.0	288.6
M	240.0	257.8
M	270.0	330.983
F	240.0	336.367
F	270.0	292.183
F	240.0	322.733
M	240.0	298.967
M	240.0	263.117
M	210.0	275.35
F	300.0	345.983
M	240.0	316.283
M	180.0	224.483
M	210.0	265.517
M	240.0	328.55
F	210.0	232.683
M	270.0	282.45
M	240.0	256.833
F	300.0	375.783
M	270.0	375.517
M	150.0	201.867
M	150.0	216.033
M	180.0	226.133
M	240.0	279.717
M	270.0	296.1670000000001
F	300.0	318.05
F	270.0	373.3
M	270.0	330.983
M	210.0	239.883
M	240.0	307.683
M	210.0	272.617
M	240.0	272.5
M	330.0	379.517
M	240.0	377.017
M	180.0	216.517
M	210.0	247.65
F	300.0	350.867
M	210.0	264.4
M	240.0	302.333
M	300.0	360.1
M	150.0	202.4
M	180.0	269.767
M	270.0	293.317
M	270.0	306.217
M	210.0	262.133
F	270.0	352.8830000000001
M	180.0	238.483
M	210.0	279.85
M	240.0	267.9
M	240.0	343.233
M	210.0	262.833
F	180.0	232.7
M	270.0	292.8
M	150.0	245.8
M	240.0	291.383
M	210.0	286.233
M	300.0	337.8830000000001
M	240.0	275.483
M	180.0	227.917
F	270.0	299.383
M	240.0	274.633
M	180.0	225.833
M	300.0	350.6330000000001
M	210.0	274.217
M	270.0	308.933
M	270.0	281.217
M	270.0	349.117
M	270.0	306.683
F	240.0	256.133
M	240.0	330.8
M	150.0	187.667
M	240.0	255.467
M	240.0	277.783
M	270.0	284.7
M	270.0	291.6
F	330.0	342.967
M	210.0	261.8
M	270.0	286.083
M	300.0	307.633
M	240.0	302.2
M	240.0	273.533
M	270.0	310.433
M	210.0	226.133
M	270.0	317.617
M	270.0	296.033
F	330.0	346.967
F	270.0	303.933
M	240.0	281.283
M	270.0	351.167
M	210.0	214.283
M	150.0	217.417
M	240.0	293.967
F	300.0	341.05
M	210.0	237.65
M	210.0	259.583
M	270.0	305.567
M	240.0	260.083
M	300.0	327.967
M	210.0	245.7
M	270.0	306.233
M	180.0	233.4
F	240.0	297.3
M	210.0	334.93300000000005
M	180.0	235.333
M	270.0	305.1
M	240.0	248.217
M	180.0	217.033
M	240.0	284.85
M	300.0	319.633
M	240.0	295.183
M	240.0	294.683
M	240.0	248.967
F	210.0	260.867
F	300.0	336.783
M	210.0	279.267
M	240.0	262.35
M	240.0	309.733
F	270.0	321.15
M	270.0	290.1
M	270.0	300.25
F	240.0	371.317
M	210.0	256.1
M	240.0	311.483
M	240.0	324.05
M	240.0	277.933
M	240.0	352.75
M	210.0	266.683
M	210.0	240.633
M	210.0	312.933
F	210.0	244.433
M	360.0	443.367
F	240.0	292.083
M	270.0	324.45
M	210.0	259.817
F	240.0	287.3
M	210.0	314.767
M	210.0	271.133
M	210.0	259.317
F	270.0	296.1
F	270.0	306.533
M	270.0	284.717
M	240.0	303.433
M	180.0	309.017
F	270.0	278.0
M	210.0	306.35
M	270.0	321.683
M	150.0	195.05
M	210.0	260.483
M	210.0	282.5
M	210.0	233.383
F	360.0	417.167
F	300.0	336.1
M	210.0	241.217
M	240.0	287.6
M	210.0	222.067
M	210.0	249.883
M	210.0	314.033
F	240.0	292.117
F	330.0	369.93300000000005
M	240.0	258.75
M	240.0	291.6670000000001
M	240.0	329.4
M	210.0	245.1
M	210.0	245.45
M	210.0	234.783
M	210.0	253.917
M	210.0	228.017
M	180.0	210.3
F	210.0	258.4
M	240.0	295.0
M	210.0	217.883
M	180.0	211.017
M	240.0	273.233
M	240.0	317.517
M	240.0	283.8
M	240.0	267.217
M	300.0	350.3
M	210.0	327.283
M	330.0	334.667
M	240.0	267.283
M	210.0	222.65
M	150.0	194.117
M	270.0	298.117
M	240.0	261.3
M	210.0	256.267
M	240.0	247.983
F	210.0	263.117
M	180.0	270.867
F	270.0	333.68300000000005
F	360.0	401.317
M	270.0	316.433
M	150.0	229.633
M	210.0	254.05
M	270.0	296.783
M	210.0	245.333
M	360.0	409.833
F	210.0	258.033
M	150.0	275.05
M	180.0	199.333
F	360.0	370.817
M	210.0	286.55
F	240.0	276.017
M	240.0	332.35
M	210.0	268.35
M	210.0	249.517
M	210.0	314.783
M	240.0	262.133
F	330.0	361.533
M	180.0	281.1
M	240.0	277.783
M	210.0	294.217
M	180.0	219.0
M	240.0	302.883
M	180.0	215.767
M	210.0	254.217
M	270.0	311.983
M	180.0	228.133
F	270.0	391.417
M	210.0	235.95
F	240.0	311.75
M	180.0	262.2
F	300.0	326.267
F	240.0	307.0
F	210.0	258.267
M	240.0	287.15
F	270.0	291.6670000000001
M	270.0	289.4170000000001
M	210.0	221.183
M	210.0	225.8
M	180.0	290.3
M	180.0	209.2
M	240.0	312.617
M	210.0	225.583
M	300.0	366.533
M	270.0	349.117
M	210.0	298.183
M	210.0	250.383
F	300.0	301.867
M	180.0	206.933
M	210.0	226.633
M	360.0	435.18300000000005
M	240.0	260.983
M	270.0	355.733
M	210.0	259.41700000000003
F	240.0	267.567
F	240.0	269.333
F	270.0	311.4170000000001
M	270.0	337.267
M	210.0	277.017
M	270.0	307.633
M	180.0	208.85
M	270.0	313.35
M	240.0	289.3
M	240.0	307.6670000000001
M	240.0	276.433
M	180.0	215.45
F	240.0	278.967
F	270.0	331.533
M	240.0	293.933
M	180.0	202.767
M	210.0	241.833
M	270.0	344.033
M	240.0	287.267
M	240.0	288.3
M	180.0	204.7
M	270.0	328.43300000000005
M	210.0	256.283
M	180.0	282.633
F	210.0	257.25
M	270.0	296.767
M	270.0	295.317
M	240.0	274.117
M	210.0	255.167
M	180.0	195.85
M	240.0	286.633
M	210.0	292.017
M	210.0	262.733
M	210.0	254.1
M	210.0	239.683
M	210.0	248.417
M	270.0	300.15
M	210.0	238.9
M	180.0	309.583
M	180.0	228.7
M	240.0	333.5
M	210.0	237.9
F	270.0	318.65
M	300.0	329.8
M	210.0	272.16700000000003
M	240.0	324.083
M	210.0	256.133
M	330.0	355.7
M	240.0	352.283
M	180.0	231.35
M	210.0	286.283
M	210.0	224.017
M	210.0	309.217
M	210.0	290.817
M	240.0	292.883
M	180.0	270.35
F	270.0	305.733
M	210.0	264.683
M	210.0	275.75
F	210.0	322.65
F	270.0	294.583
M	240.0	297.15
M	180.0	196.65
M	210.0	279.75
M	270.0	316.1670000000001
M	150.0	202.517
F	240.0	257.35
M	240.0	262.183
M	180.0	213.367
M	180.0	209.167
M	240.0	254.833
M	210.0	257.133
M	180.0	219.233
M	210.0	269.733
M	330.0	383.15
F	270.0	353.2
M	240.0	253.633
M	180.0	297.033
M	270.0	372.333
M	240.0	297.583
M	180.0	201.4
M	390.0	402.25
F	240.0	306.783
M	270.0	296.75
M	210.0	229.983
M	210.0	255.683
M	210.0	226.25
M	240.0	285.05
M	240.0	253.883
M	240.0	313.717
M	210.0	286.617
M	270.0	284.033
M	210.0	217.067
M	180.0	221.2
M	180.0	251.617
M	210.0	278.067
M	270.0	292.783
F	210.0	231.183
M	180.0	205.917
M	270.0	290.317
F	330.0	375.033
M	240.0	291.433
M	240.0	267.083
F	270.0	349.3830000000001
M	180.0	254.667
F	180.0	234.95
M	210.0	234.933
M	210.0	268.867
M	210.0	297.233
M	180.0	272.133
F	300.0	324.033
M	240.0	271.617
M	180.0	240.683
M	180.0	218.567
M	180.0	206.317
M	240.0	254.617
F	300.0	347.5
M	210.0	234.817
M	270.0	383.767
M	240.0	355.267
M	180.0	237.4
M	210.0	268.233
M	270.0	307.183
F	240.0	326.767
M	270.0	314.317
F	270.0	291.7
M	240.0	251.183
M	240.0	287.583
M	150.0	196.467
M	180.0	286.117
F	240.0	293.967
M	150.0	185.9
F	240.0	297.233
M	210.0	299.6
M	210.0	241.2
M	240.0	299.767
M	270.0	297.1
F	300.0	361.93300000000005
M	300.0	363.517
M	270.0	324.567
M	210.0	234.533
F	270.0	339.55
M	240.0	293.017
F	180.0	223.65
M	240.0	299.65
F	330.0	336.0
M	180.0	214.683
M	300.0	316.4170000000001
M	270.0	316.45
F	240.0	309.1670000000001
M	150.0	199.467
M	240.0	258.983
M	270.0	307.583
M	180.0	264.3
M	180.0	261.017
F	240.0	304.583
M	330.0	380.75
M	240.0	303.867
M	210.0	260.85
F	360.0	409.45
M	240.0	265.217
F	210.0	304.467
M	210.0	254.1
M	180.0	200.683
M	270.0	305.1
M	180.0	226.633
M	210.0	237.017
M	240.0	364.8
M	210.0	230.0
M	210.0	225.85
M	180.0	232.983
M	210.0	289.367
M	210.0	246.833
M	210.0	255.383
M	180.0	262.9
F	270.0	310.883
F	210.0	227.033
F	330.0	369.267
F	240.0	269.183
M	210.0	335.9
M	270.0	313.6670000000001
M	210.0	317.4
F	210.0	243.9
M	270.0	290.767
M	300.0	349.93300000000005
M	270.0	345.867
M	300.0	315.75
M	240.0	299.483
M	270.0	317.25
M	360.0	401.4
M	210.0	258.617
M	180.0	228.95
F	390.0	428.15
M	270.0	297.733
M	240.0	244.167
M	180.0	229.25
F	240.0	279.45
M	300.0	327.733
F	270.0	286.867
M	180.0	236.233
M	240.0	284.283
M	300.0	311.85
M	270.0	336.43300000000005
M	210.0	300.9170000000001
M	330.0	356.033
M	180.0	202.65
M	270.0	289.733
M	240.0	354.767
M	180.0	205.783
M	270.0	304.333
M	210.0	242.683
M	210.0	262.25
M	270.0	332.467
M	240.0	249.55
M	210.0	259.8
M	210.0	222.617
M	210.0	271.017
M	180.0	240.0
M	210.0	245.983
F	270.0	350.7
M	240.0	319.2
F	210.0	271.41700000000003
M	180.0	274.7
M	270.0	379.067
F	360.0	390.117
M	180.0	206.983
F	360.0	383.567
M	180.0	212.733
M	240.0	250.4
F	240.0	294.783
M	180.0	232.75
M	210.0	298.9170000000001
M	210.0	225.383
F	330.0	378.4
F	270.0	315.467
M	210.0	262.45
F	240.0	267.683
F	180.0	224.083
M	210.0	248.483
M	300.0	386.483
M	180.0	261.85
M	210.0	222.867
F	210.0	239.8
F	300.0	331.95
M	240.0	299.35
M	240.0	253.917
M	330.0	364.217
M	180.0	215.233
F	270.0	304.983
M	330.0	357.467
F	360.0	371.133
M	270.0	299.9
M	240.0	272.8
F	210.0	251.75
M	210.0	267.6
M	210.0	274.983
F	360.0	384.717
M	180.0	197.7
M	180.0	215.75
M	210.0	246.517
M	240.0	303.783
F	300.0	373.283
F	270.0	351.017
M	210.0	271.5
M	240.0	285.783
M	180.0	213.583
M	240.0	287.467
M	180.0	219.533
M	240.0	298.4
M	180.0	221.4
F	240.0	319.817
M	240.0	251.083
M	270.0	289.067
M	240.0	278.35
M	300.0	343.3
F	300.0	323.6670000000001
M	240.0	262.25
M	180.0	207.1
M	300.0	345.767
M	270.0	288.633
M	180.0	202.983
M	210.0	235.917
F	270.0	305.4
M	270.0	336.43300000000005
M	150.0	187.233
M	270.0	343.31699999999995
M	210.0	266.15
M	240.0	266.35
M	300.0	310.8
M	210.0	248.517
M	240.0	271.083
M	150.0	180.683
M	270.0	282.7
F	240.0	332.867
M	180.0	236.9
F	300.0	356.867
F	270.0	306.683
M	210.0	255.867
M	210.0	232.317
M	240.0	254.9
M	210.0	301.867
M	240.0	281.15
M	270.0	357.25
F	240.0	297.817
M	240.0	257.2
M	180.0	217.617
M	150.0	219.45
M	210.0	229.233
M	180.0	281.617
F	240.0	282.517
M	330.0	373.0
M	180.0	216.467
M	210.0	216.383
M	270.0	292.9
M	180.0	224.85
F	210.0	283.933
M	270.0	308.317
F	300.0	337.917
F	180.0	198.45
M	240.0	297.4
M	210.0	229.917
F	270.0	311.117
M	210.0	291.15
F	240.0	294.0
M	210.0	253.367
F	240.0	330.25
M	240.0	270.567
M	180.0	231.767
M	270.0	305.333
M	240.0	248.683
M	210.0	228.75
M	180.0	220.95
F	210.0	300.817
M	330.0	383.483
F	270.0	323.95
F	210.0	238.017
F	240.0	290.983
M	210.0	218.967
M	180.0	273.933
M	210.0	242.817
M	180.0	236.783
M	210.0	278.617
M	180.0	232.8
M	240.0	293.967
M	270.0	288.25
M	210.0	268.967
M	180.0	225.133
M	300.0	319.383
M	240.0	282.567
M	180.0	199.6
M	300.0	310.6670000000001
M	240.0	318.0
M	180.0	283.483
M	210.0	236.417
M	180.0	233.167
M	240.0	242.433
M	210.0	261.45
M	210.0	256.833
M	270.0	324.65
M	300.0	416.733
M	330.0	374.9
M	210.0	272.817
M	240.0	249.1
F	270.0	340.6
M	270.0	285.433
M	240.0	273.91700000000003
M	210.0	234.767
F	210.0	302.9
M	180.0	214.65
M	390.0	405.917
M	180.0	192.617
M	180.0	228.45
F	210.0	246.1
M	270.0	363.017
M	330.0	363.083
F	270.0	288.5
M	180.0	224.467
M	150.0	185.683
F	270.0	348.05
M	210.0	253.517
M	270.0	361.667
M	300.0	325.017
M	210.0	240.817
M	330.0	344.417
M	240.0	292.85
M	210.0	238.583
M	270.0	311.333
F	210.0	246.6
M	240.0	270.033
M	180.0	262.91700000000003
M	210.0	263.75
F	300.0	346.43300000000005
M	240.0	334.483
F	360.0	398.25
M	180.0	241.15
M	210.0	254.967
M	240.0	281.817
M	240.0	257.517
M	210.0	265.9
M	180.0	199.233
M	210.0	233.6
F	240.0	266.367
M	240.0	296.967
F	210.0	232.483
F	270.0	338.917
F	300.0	354.533
M	150.0	223.033
M	240.0	297.467
M	240.0	326.9170000000001
M	210.0	296.867
M	240.0	260.633
M	210.0	261.41700000000003
M	180.0	216.667
M	270.0	320.083
M	210.0	264.66700000000003
M	210.0	262.65
M	270.0	299.183
M	300.0	303.8
M	210.0	233.25
M	240.0	265.567
M	210.0	243.283
M	210.0	263.267
M	270.0	346.667
M	390.0	436.083
M	270.0	316.3
M	240.0	286.517
M	180.0	231.233
M	180.0	226.733
M	180.0	248.917
M	210.0	244.883
M	240.0	275.383
M	210.0	249.617
F	300.0	335.18300000000005
M	180.0	202.0
M	180.0	204.7
M	210.0	289.15
M	240.0	270.66700000000003
M	240.0	342.06699999999995
M	270.0	299.433
M	240.0	277.05
M	270.0	334.717
F	270.0	339.6330000000001
M	210.0	242.083
M	180.0	213.433
M	270.0	300.433
M	270.0	288.9170000000001
F	240.0	297.367
M	210.0	224.683
M	240.0	253.667
M	240.0	289.7
F	300.0	328.983
M	300.0	338.5
M	240.0	256.867
M	240.0	275.633
M	270.0	295.933
M	180.0	218.183
M	330.0	357.35
M	210.0	320.85
M	390.0	433.05
M	300.0	337.18300000000005
M	270.0	343.15
M	330.0	344.8
M	270.0	314.4
M	360.0	373.483
M	390.0	401.75
F	330.0	387.383
F	210.0	296.433
M	180.0	215.3
M	210.0	260.55
M	240.0	285.967
M	330.0	365.533
M	210.0	233.083
F	270.0	282.9170000000001
M	240.0	310.15
M	180.0	206.317
F	240.0	285.933
F	210.0	226.217
F	240.0	262.4
M	210.0	233.467
M	240.0	260.41700000000003
M	240.0	304.6670000000001
M	330.0	356.7
M	270.0	299.883
F	210.0	257.933
M	300.0	357.667
M	210.0	257.55
M	270.0	313.4170000000001
M	180.0	253.517
M	330.0	364.55
M	330.0	337.267
M	300.0	360.633
F	240.0	378.233
M	240.0	273.95
M	180.0	262.65
M	210.0	252.3
M	240.0	289.517
M	240.0	279.333
M	210.0	301.45
M	330.0	356.75
M	210.0	250.933
F	240.0	248.183
M	240.0	291.6670000000001
F	270.0	302.033
M	210.0	256.967
M	180.0	192.183
M	180.0	230.0
M	240.0	288.583
F	240.0	263.0
M	150.0	186.067
M	210.0	286.017
M	240.0	286.25
M	210.0	217.617
M	210.0	255.883
M	270.0	314.283
F	300.0	330.667
M	180.0	202.567
F	330.0	370.233
F	240.0	269.95
M	180.0	227.633
M	210.0	237.717
M	180.0	209.133
M	180.0	225.967
M	180.0	211.8
M	210.0	288.533
F	240.0	268.217
F	240.0	264.233
M	300.0	357.533
F	240.0	269.283
M	240.0	332.65
M	210.0	295.283
M	300.0	337.15
M	240.0	241.833
M	210.0	238.567
M	300.0	345.533
M	240.0	268.717
M	240.0	287.217
M	300.0	382.217
M	210.0	251.567
M	270.0	343.467
M	210.0	222.117
M	180.0	250.5
M	240.0	294.483
M	210.0	245.7
M	270.0	329.167
M	210.0	271.66700000000003
M	240.0	316.483
F	270.0	318.317
M	270.0	304.967
M	270.0	297.217
M	210.0	232.45
M	180.0	223.55
M	270.0	400.68300000000005
F	270.0	320.633
M	210.0	258.933
M	210.0	237.217
M	210.0	225.15
M	210.0	284.65
M	210.0	242.283
M	300.0	353.9
M	270.0	293.217
M	180.0	205.017
M	240.0	317.583
F	210.0	263.967
F	210.0	258.367
M	270.0	319.75
F	240.0	286.6
M	240.0	289.217
M	210.0	234.85
M	210.0	264.967
M	240.0	339.733
M	150.0	201.183
M	270.0	306.1
M	210.0	257.283
M	210.0	248.783
F	240.0	265.683
M	180.0	221.667
M	210.0	277.35
M	330.0	354.483
M	210.0	234.583
M	210.0	246.217
F	240.0	266.833
M	360.0	378.75
M	240.0	354.367
M	300.0	326.283
M	180.0	250.2
M	270.0	325.95
M	210.0	235.517
M	210.0	249.683
M	210.0	273.85
M	180.0	265.683
M	240.0	258.033
F	240.0	333.95
M	240.0	306.0
M	210.0	298.117
M	270.0	286.983
F	270.0	326.533
F	240.0	314.567
M	150.0	182.117
M	270.0	323.9
M	210.0	237.267
M	210.0	246.4
M	180.0	217.6
F	270.0	329.1330000000001
M	210.0	268.867
M	210.0	239.067
M	180.0	254.35
M	210.0	220.617
M	270.0	319.767
F	270.0	282.783
M	270.0	339.217
M	150.0	262.65
M	210.0	246.567
M	210.0	230.25
M	240.0	267.95
M	210.0	276.517
M	180.0	243.067
M	210.0	332.45
M	180.0	226.6
F	300.0	318.283
M	240.0	258.617
F	270.0	345.8830000000001
M	240.0	262.5
M	210.0	222.517
M	180.0	226.683
M	210.0	309.6670000000001
M	240.0	278.767
M	240.0	261.16700000000003
M	210.0	264.217
M	270.0	284.6
F	240.0	287.4170000000001
M	300.0	345.117
F	240.0	276.9
M	240.0	300.833
M	240.0	252.367
M	210.0	233.533
M	270.0	351.033
M	270.0	288.883
M	210.0	248.133
M	180.0	213.967
M	210.0	252.183
M	240.0	270.0
M	210.0	271.2
M	210.0	231.0
M	240.0	282.1670000000001
M	270.0	282.3
M	240.0	295.117
M	210.0	314.4
M	240.0	278.9
F	270.0	298.567
F	270.0	324.233
F	270.0	321.333
M	210.0	245.533
F	240.0	250.467
M	240.0	351.55
F	300.0	319.533
M	180.0	275.583
F	210.0	264.967
M	210.0	275.117
M	210.0	297.383
M	180.0	220.4
M	210.0	280.15
M	270.0	281.15
M	210.0	234.867
M	270.0	301.6
M	180.0	223.183
M	240.0	276.983
F	240.0	361.1
F	240.0	262.367
M	300.0	330.033
F	210.0	226.617
M	210.0	240.367
M	240.0	372.833
M	240.0	325.65
F	240.0	338.7
M	300.0	323.25
M	210.0	223.433
M	270.0	295.117
F	240.0	242.417
M	210.0	251.85
F	270.0	315.3
F	240.0	307.083
M	300.0	334.05
F	300.0	383.75
M	300.0	361.167
M	240.0	300.567
M	210.0	212.3
M	210.0	307.433
M	330.0	373.417
M	180.0	266.883
M	180.0	285.6670000000001
M	240.0	277.45
F	360.0	368.45
F	300.0	345.333
M	240.0	292.25
F	330.0	352.25
F	270.0	308.933
F	240.0	314.967
F	240.0	307.033
M	240.0	276.66700000000003
M	240.0	287.1
F	270.0	404.18300000000005
M	180.0	224.15
M	270.0	292.883
M	240.0	271.25
M	300.0	344.033
M	240.0	267.567
M	240.0	278.333
M	270.0	289.6670000000001
M	240.0	285.25
M	240.0	280.3
M	240.0	336.85
M	240.0	297.4
M	210.0	234.3
M	240.0	283.267
M	270.0	338.31699999999995
M	270.0	307.3
M	270.0	306.533
M	210.0	284.933
M	300.0	332.18300000000005
F	240.0	247.567
M	210.0	237.383
M	210.0	269.8
M	180.0	240.833
F	240.0	293.767
M	180.0	224.583
M	210.0	229.65
M	240.0	265.0
M	240.0	263.55
M	210.0	223.767
M	330.0	368.067
M	240.0	317.533
F	240.0	247.4
F	210.0	237.15
M	300.0	356.06699999999995
M	240.0	267.05
M	210.0	226.05
M	330.0	406.0
F	240.0	258.617
M	300.0	359.3830000000001
M	180.0	213.683
M	330.0	343.4
F	300.0	330.1
M	180.0	254.567
M	210.0	265.883
F	180.0	281.033
M	240.0	260.2
M	240.0	367.033
M	330.0	365.317
F	270.0	286.283
M	210.0	244.25
M	270.0	282.45
M	270.0	276.867
M	210.0	315.583
M	210.0	251.133
M	300.0	345.8
M	240.0	275.66700000000003
M	240.0	257.9
M	330.0	388.967
M	210.0	246.0
M	240.0	262.083
M	300.0	344.06699999999995
M	300.0	334.6
M	180.0	193.817
F	210.0	270.883
M	210.0	240.467
M	300.0	323.433
M	240.0	285.2
M	180.0	216.05
M	240.0	256.2
M	180.0	224.05
M	210.0	251.383
M	270.0	316.6670000000001
M	210.0	298.333
M	240.0	270.3
M	240.0	274.3
M	270.0	282.317
M	210.0	268.633
F	210.0	308.133
M	360.0	387.283
M	270.0	281.2
M	180.0	236.217
M	210.0	236.383
F	330.0	357.15
F	210.0	309.683
M	210.0	230.633
F	330.0	388.7
M	150.0	208.95
M	210.0	259.817
F	270.0	365.383
F	180.0	269.117
M	210.0	238.3
M	210.0	241.767
M	180.0	222.75
F	300.0	306.633
M	210.0	240.6
M	180.0	218.75
F	210.0	278.717
M	210.0	272.083
M	240.0	284.233
M	180.0	227.267
M	270.0	299.217
M	180.0	228.883
M	180.0	261.41700000000003
M	210.0	269.533
F	210.0	248.05
F	240.0	290.033
F	240.0	311.483
M	270.0	290.383
F	240.0	292.517
M	150.0	198.767
M	180.0	210.317
M	240.0	314.2
M	210.0	254.433
M	240.0	311.367
M	270.0	293.083
F	330.0	361.483
M	210.0	241.583
M	210.0	270.333
M	210.0	277.66700000000003
M	270.0	294.183
M	300.0	346.43300000000005
M	180.0	224.4
M	270.0	302.617
M	240.0	291.683
M	300.0	315.983
M	300.0	381.483
M	270.0	373.05
M	240.0	292.1
M	180.0	213.933
M	210.0	293.0
M	300.0	333.9
M	240.0	277.817
M	330.0	358.65
M	210.0	260.883
M	300.0	318.2
M	300.0	356.667
F	270.0	315.6670000000001
M	210.0	226.15
M	210.0	256.633
M	240.0	350.333
M	300.0	330.2
M	180.0	252.233
M	180.0	223.767
F	240.0	291.35
M	180.0	202.4
F	270.0	334.833
M	240.0	282.833
F	210.0	253.433
F	240.0	270.25
F	360.0	410.167
[truncated: 473,202 more rows]
