# Supplementary material for: How recreational marathon runners hit the wall: A large-scale data analysis of late-race pacing collapse in the marathon
Source: PLoS One. 2021 May 19;16(5):e0251513. doi: 10.1371/journal.pone.0251513 (PMC8133477; doi:10.1371/journal.pone.0251513)
Supplement: S1 Datasets — Each individual result graph is associated with 4 different comma-separated files: (i) Raw—the (anonymised) raw data behind the means and standard deviations used for a particular result graph; (ii) Paired—the paired statistical significance results; (iii) Successive Male—the statistical significance results to compare successive groups (age and ability) for male runners; and (iv) Successive Female—the corresponding results for the statistical significance tests to compare successive groups (age and ability) of female runners. (ZIP) [file pone.0251513.s002.zip › S1_Datasets/fig_06_b_successive_F.csv]

pb_recent_int	current_index	next_index	nobs(current)	nobs(next)	count(current)	count(next)	mean(current)	mean(next)	std(current)	std(next)	cohens_d	t	p
150.0	150.0	180.0	301	5048	301	5048	208.85324916943523	236.89843284469094	23.565821238983116	27.032483774867693	-1.1068062627685342	-19.881847269585737	2.403766102073465e-59
180.0	180.0	210.0	5048	19880	5048	19880	236.89843284469094	263.49438501006034	27.032483774867693	26.975165864245362	-0.9849564353680053	-62.45110032140961	0.0
210.0	210.0	240.0	19880	26937	19880	26937	263.49438501006034	290.11448472361434	26.975165864245362	26.377689976284888	-0.9978477826172591	-106.5378702314506	0.0
240.0	240.0	270.0	26937	25459	26937	25459	290.11448472361434	317.9761144585412	26.377689976284888	25.81217156374982	-1.0676604693861491	-122.1810521105101	0.0
270.0	270.0	300.0	25459	14994	25459	14994	317.9761144585412	344.74056222488997	25.81217156374982	24.627150485878822	-1.0609882715173278	-103.69492972140733	0.0
300.0	300.0	330.0	14994	7919	14994	7919	344.74056222488997	371.1072323525698	24.627150485878822	22.894957196401695	-1.1089749953381138	-80.7404971134924	0.0
330.0	330.0	360.0	7919	3097	7919	3097	371.1072323525698	396.4057236034873	22.894957196401695	18.283797087260137	-1.2212076469280118	-60.625001075632944	0.0
360.0	360.0	390.0	3097	907	3097	907	396.4057236034873	419.5370099228225	18.283797087260137	14.075399754866051	-1.4181532207536727	-40.4895095179028	1.535381487950935e-258
