# Supplementary material for: How recreational marathon runners hit the wall: A large-scale data analysis of late-race pacing collapse in the marathon
Source: PLoS One. 2021 May 19;16(5):e0251513. doi: 10.1371/journal.pone.0251513 (PMC8133477; doi:10.1371/journal.pone.0251513)
Supplement: S1 Datasets — Each individual result graph is associated with 4 different comma-separated files: (i) Raw—the (anonymised) raw data behind the means and standard deviations used for a particular result graph; (ii) Paired—the paired statistical significance results; (iii) Successive Male—the statistical significance results to compare successive groups (age and ability) for male runners; and (iv) Successive Female—the corresponding results for the statistical significance tests to compare successive groups (age and ability) of female runners. (ZIP) [file pone.0251513.s002.zip › S1_Datasets/fig_06_b_successive_M.csv]

pb_recent_int	current_index	next_index	nobs(current)	nobs(next)	count(current)	count(next)	mean(current)	mean(next)	std(current)	std(next)	cohens_d	t	p
150.0	150.0	180.0	14030	63930	14030	63930	212.7591292943692	230.74349191302989	27.3618180363832	27.29380313844418	-0.6581112695387826	-70.53253589754344	0.0
180.0	180.0	210.0	63930	108840	63930	108840	230.74349191302989	258.71518106394706	27.29380313844418	26.15201414419415	-1.0464984973729374	-208.85793243826052	0.0
210.0	210.0	240.0	108840	87918	108840	87918	258.71518106394706	285.1801130485225	26.15201414419415	25.19987866929847	-1.0305567367963289	-227.7163901986401	0.0
240.0	240.0	270.0	87918	55037	87918	55037	285.1801130485225	313.88490602685465	25.19987866929847	25.081065109094016	-1.1417814569593703	-210.1757248089442	0.0
270.0	270.0	300.0	55037	24915	55037	24915	313.88490602685465	342.20414734095925	25.081065109094016	24.099535923076168	-1.1514299962062167	-151.93695939770856	0.0
300.0	300.0	330.0	24915	11081	24915	11081	342.20414734095925	369.79082032307554	24.099535923076168	22.843081311648465	-1.1749526858098616	-103.97048501973265	0.0
330.0	330.0	360.0	11081	3840	11081	3840	369.79082032307554	396.40661927083335	22.843081311648465	19.135444272704326	-1.2632514521356617	-70.52040735542501	0.0
360.0	360.0	390.0	3840	1068	3840	1068	396.40661927083335	418.52007397003746	19.135444272704326	14.400222881526341	-1.3061785400052226	-41.09776265626256	3.711057061526593e-275
