# Supplementary material for: How recreational marathon runners hit the wall: A large-scale data analysis of late-race pacing collapse in the marathon
Source: PLoS One. 2021 May 19;16(5):e0251513. doi: 10.1371/journal.pone.0251513 (PMC8133477; doi:10.1371/journal.pone.0251513)
Supplement: S1 Datasets — Each individual result graph is associated with 4 different comma-separated files: (i) Raw—the (anonymised) raw data behind the means and standard deviations used for a particular result graph; (ii) Paired—the paired statistical significance results; (iii) Successive Male—the statistical significance results to compare successive groups (age and ability) for male runners; and (iv) Successive Female—the corresponding results for the statistical significance tests to compare successive groups (age and ability) of female runners. (ZIP) [file pone.0251513.s002.zip › S1_Datasets/fig_06_c_paired.csv]

lower_age	index	nobs(M)	nobs(F)	count(M)	count(F)	mean(M)	mean(F)	std(M)	std(F)	cohens_d	t	p
20	20	141685	53274	141685	53274	32.58168513251226	34.30704929233772	25.498969029083646	25.43079147882863	-0.06775503062565107	-13.339836121631116	1.4754815529390772e-40
40	40	66386	17257	66386	17257	30.94489097098786	32.96913015008402	24.320234318410986	24.384909857210925	-0.08312363858810849	-9.7204022410319	2.6859993971886094e-22
45	45	62424	15094	62424	15094	30.390944332308088	32.08669544189744	23.78562963486191	23.451678168324833	-0.07179678055683465	-7.949786827870115	1.953023862147059e-15
50	50	47235	10466	47235	10466	30.64902631523235	31.34764112363845	23.618736237631524	22.969649657316136	-0.029988891985476086	-2.8007106838952414	0.005105234229196963
55	55	28888	5144	28888	5144	30.67153316255885	30.565275272161745	23.020272779458175	22.279929663389936	0.004690912701033376	0.31354981734592524	0.7538720142218239
60	60	24041	3307	24041	3307	32.3430925502267	31.832522527970973	23.396954182229987	22.27472142747986	0.02235338275749965	1.2282249565488037	0.21942865054446392
