# Supplementary material for: How recreational marathon runners hit the wall: A large-scale data analysis of late-race pacing collapse in the marathon
Source: PLoS One. 2021 May 19;16(5):e0251513. doi: 10.1371/journal.pone.0251513 (PMC8133477; doi:10.1371/journal.pone.0251513)
Supplement: S1 Datasets — Each individual result graph is associated with 4 different comma-separated files: (i) Raw—the (anonymised) raw data behind the means and standard deviations used for a particular result graph; (ii) Paired—the paired statistical significance results; (iii) Successive Male—the statistical significance results to compare successive groups (age and ability) for male runners; and (iv) Successive Female—the corresponding results for the statistical significance tests to compare successive groups (age and ability) of female runners. (ZIP) [file pone.0251513.s002.zip › S1_Datasets/fig_06_c_raw.csv]

gender	age	htw_cost
M	40	103.74999999999997
M	60	28.783000000000015
M	50	52.700000000000045
M	20	38.684
M	55	11.266999999999996
M	40	34.71699999999993
M	50	11.317000000000007
M	40	33.516999999999996
F	50	29.216999999999985
M	20	22.134000000000015
M	40	12.950000000000017
F	40	11.5
M	40	49.89999999999998
F	20	13.483000000000004
M	20	90.23299999999989
M	20	18.51599999999999
M	45	36.44999999999999
M	20	23.966999999999985
F	50	50.8840000000001
M	40	35.016999999999996
M	20	6.699999999999989
F	20	9.216999999999985
F	20	81.916
M	40	9.299999999999983
M	20	36.599999999999994
M	40	27.467000000000013
M	45	33.89999999999998
F	40	83.417
M	40	16.5
F	20	5.932999999999993
F	20	53.91700000000003
M	20	52.482999999999976
M	50	29.19999999999999
M	40	109.733
M	50	17.983000000000004
M	45	24.36700000000002
M	20	34.19999999999999
M	20	62.38299999999998
M	50	52.58400000000009
M	20	10.182999999999993
F	45	35.60000000000002
M	20	24.167
M	40	2.1499999999999773
M	20	13.733000000000004
M	60	2.6169999999999902
F	20	58.06700000000001
M	60	22.784000000000106
M	40	23.833
M	40	50.934
M	20	27.716999999999985
M	50	33.05000000000001
M	20	47.93299999999999
M	55	15.567000000000007
F	40	44.016999999999996
M	20	13.25
M	50	34.466999999999985
M	40	117.91699999999997
M	20	21.349999999999966
M	45	3.717000000000013
F	45	2.6999999999999886
M	60	17.567000000000007
M	45	19.984000000000037
M	55	54.84999999999991
F	20	13.566000000000003
M	20	13.716000000000008
M	20	11.182999999999993
M	45	18.450000000000017
M	20	43.533000000000015
F	20	81.71700000000001
M	45	7.91700000000003
M	20	15.75
M	20	48.83300000000003
M	45	21.032999999999987
M	20	4.317000000000007
M	20	24.73400000000001
M	20	16.36700000000002
M	20	40.05000000000001
F	40	18.849999999999966
M	20	10.966000000000008
M	50	2.6339999999999577
M	45	21.266999999999996
M	50	47.25
M	60	31.666999999999973
M	20	102.43300000000002
F	50	25.966999999999985
F	20	110.39999999999998
M	50	17.099999999999994
M	45	58.68299999999999
M	40	9.015999999999963
F	60	24.165999999999997
M	20	33.31699999999998
M	40	1.3000000000000114
F	20	31.81600000000003
M	20	15.233000000000004
M	45	12.25
M	20	43.56699999999998
M	20	31.19999999999999
M	45	23.932999999999993
M	55	21.334000000000003
F	20	19.69999999999999
M	60	34.88300000000004
M	40	49.349999999999966
M	20	25.215999999999894
M	20	3.4329999999999927
M	45	58.94999999999999
M	20	33.95000000000002
M	50	35.85000000000002
M	40	12.915999999999997
M	45	12.067000000000007
M	20	10.799999999999983
M	20	8.265999999999991
M	50	38.416
M	20	23.94999999999999
M	20	18.317000000000007
M	55	28.30000000000001
M	50	15.116000000000014
M	40	7.25
M	45	23.516999999999996
M	40	43.51599999999999
M	20	7.449999999999989
M	40	30.817000000000007
M	20	7.349999999999994
M	40	62.73400000000004
F	20	26.317000000000007
F	20	26.083
M	20	54.016999999999996
M	20	71.19999999999999
F	20	3.200000000000017
M	20	79.767
M	45	21.432999999999993
M	20	23.483000000000033
M	40	33.016999999999996
M	45	108.78399999999999
M	50	53.35000000000002
M	45	51.58300000000003
M	50	39.616000000000014
F	20	4.315999999999974
F	20	21.417000000000087
M	55	61.80000000000001
M	55	22.399999999999977
M	40	2.5170000000000243
M	45	56.716999999999985
M	40	58.566
F	55	6.866999999999962
M	45	30.51599999999999
M	40	110.43400000000005
M	20	80.05000000000001
M	20	9.532999999999987
M	45	63.63300000000001
M	45	34.23400000000001
M	40	90.95000000000002
M	40	4.949999999999989
M	55	87.483
M	60	35.733000000000004
F	20	46.85000000000002
M	20	20.815999999999974
M	45	63.033000000000015
M	20	12.484000000000009
M	50	27.917
F	20	58.10000000000002
F	20	27.80000000000001
F	40	60.150000000000006
M	45	113.96599999999998
M	50	2.383999999999986
M	50	15.417000000000002
M	45	51.650000000000006
M	40	12.666999999999973
M	20	4.300000000000011
M	45	12.01600000000002
M	45	117.583
M	40	64.88299999999998
M	20	58.349999999999994
M	20	9.283000000000015
M	55	25.383999999999986
F	60	37.017000000000024
M	45	37.81700000000001
M	45	10.332999999999998
M	20	20.415999999999997
M	45	3.950000000000017
M	45	5.434000000000083
M	20	16.25
M	20	105.73299999999998
M	40	20.849999999999994
M	20	78.25
M	40	16.350000000000023
M	40	21.466999999999985
M	50	74.983
M	50	44.76600000000002
M	20	17.766999999999996
M	20	8.06699999999995
M	20	32.55000000000001
F	45	46.31700000000001
M	50	17.099999999999994
M	40	20.733000000000004
M	20	3.584000000000003
M	40	45.533000000000015
M	60	13.732999999999976
M	50	14.584000000000003
F	20	28.966000000000008
M	20	11.400000000000006
M	20	15.88300000000001
F	45	21.299999999999983
F	45	28.44999999999999
M	20	24.333000000000027
M	40	38.79999999999998
F	20	45.60000000000002
M	20	14.633999999999986
F	40	18.450000000000017
F	40	7.36699999999999
M	20	5.33299999999997
F	20	34.63300000000001
M	60	54.43299999999999
F	40	106.5
M	20	30.432999999999993
F	20	14.365999999999985
M	20	96.06700000000001
M	40	11.849999999999994
F	50	73.86700000000002
F	20	11.132999999999981
M	20	30.55000000000004
M	55	71.86599999999999
M	45	18.400000000000006
F	45	4.633999999999958
M	20	92.46699999999998
M	20	17.5
M	20	6.150000000000034
M	50	6.817000000000007
M	40	27.86700000000002
F	40	5.367000000000019
F	50	29.833
M	45	54.81700000000001
M	45	22.567000000000007
M	20	24.75000000000003
M	50	25.182999999999993
M	20	40.75
F	40	13.182999999999993
M	20	43.266999999999996
M	50	2.0670000000000073
M	40	14.233000000000004
M	45	19.0
F	40	50.684000000000026
F	20	1.75
F	20	22.549999999999955
M	40	40.416
F	50	3.9329999999999927
M	60	26.48400000000001
M	20	3.216000000000008
M	20	36.666
M	20	23.099999999999966
M	20	25.833
M	60	37.29999999999998
M	40	20.19999999999999
M	55	67.94999999999999
M	60	11.466999999999985
F	20	31.883000000000038
M	20	22.667
F	50	8.466999999999985
M	60	9.149999999999977
M	40	21.63400000000007
F	20	15.883000000000038
M	20	20.232999999999976
M	20	38.88299999999998
M	55	1.5500000000000114
F	20	22.583
F	40	51.983000000000004
F	20	6.7000000000000455
M	50	10.950000000000017
M	45	11.016999999999996
M	55	12.38300000000001
M	20	5.63300000000001
M	45	4.099999999999994
M	55	42.55000000000001
M	60	25.75
M	45	25.983000000000004
M	20	20.915999999999997
M	40	9.25
M	40	41.099999999999994
M	20	43.46700000000001
M	50	32.88300000000001
M	45	29.099999999999994
M	40	17.450000000000017
F	55	48.81700000000001
M	20	39.650000000000006
M	50	8.917000000000002
M	40	22.517000000000024
M	20	28.98400000000001
M	20	15.716000000000008
F	20	73.11699999999996
M	50	12.365999999999985
F	45	15.582999999999913
M	40	18.61699999999999
M	20	9.366000000000014
M	50	90.583
M	20	101.33299999999997
M	45	0.2999999999999545
M	40	24.067000000000007
M	50	72.56699999999998
M	40	86.7000000000001
M	20	27.850000000000023
M	45	49.51699999999997
M	50	14.334000000000003
M	40	1.8329999999999984
M	20	24.68300000000002
M	50	17.599999999999994
F	60	50.400000000000034
F	55	5.0
M	20	25.599999999999994
M	50	50.666000000000054
M	45	51.31700000000001
M	45	89.63300000000001
F	20	11.550000000000011
M	20	23.950000000000017
M	20	54.2170000000001
M	45	45.48399999999998
F	20	10.483000000000004
M	45	61.51600000000002
M	40	4.699999999999989
M	60	11.867000000000019
M	45	13.349999999999994
M	50	33.0
F	45	39.80000000000001
M	20	2.983000000000004
M	40	15.216999999999985
M	20	17.366999999999962
M	20	47.834
F	40	8.83299999999997
F	40	21.883999999999958
M	40	32.900000000000006
M	20	31.334000000000003
M	45	42.0
F	20	47.81699999999995
M	50	0.8000000000000114
M	60	8.382999999999981
F	40	31.716999999999985
F	50	94.78299999999999
M	45	19.182999999999993
F	45	4.049999999999983
M	45	4.016999999999996
M	20	19.86700000000002
M	50	5.199999999999932
M	20	6.667000000000002
M	45	17.86700000000002
M	20	14.449999999999989
F	50	50.63300000000001
M	50	7.08299999999997
M	55	44.69999999999999
M	20	104.81699999999998
F	20	100.11599999999999
F	20	9.667000000000002
M	55	48.36700000000002
M	45	35.25
F	40	52.115999999999985
M	45	19.93300000000005
M	45	22.850000000000023
M	40	112.06700000000001
M	20	15.899999999999977
M	20	114.96700000000001
F	50	9.467000000000041
F	55	18.099999999999966
M	20	69.80000000000001
M	45	14.599999999999994
M	40	40.434
F	45	11.049999999999955
M	20	60.44999999999999
M	45	22.466000000000008
M	40	4.450000000000017
M	20	20.733000000000004
M	20	13.316999999999979
M	20	4.9339999999999975
M	50	19.13299999999998
F	20	11.799999999999983
M	20	47.23400000000001
M	20	13.765999999999991
M	45	8.250000000000028
M	45	7.717000000000013
M	20	63.566
F	40	41.684000000000026
M	45	71.28300000000002
M	20	20.96599999999998
M	20	21.55000000000001
F	60	3.4160000000000537
M	20	4.183000000000021
M	50	11.550000000000068
F	20	5.016000000000076
M	60	32.666000000000025
M	20	18.51600000000002
M	20	83.64999999999995
M	20	2.1000000000000227
F	40	105.61699999999996
F	55	5.317000000000007
F	55	43.68299999999999
M	60	3.849999999999966
M	50	17.83299999999997
M	20	8.217000000000041
M	20	15.717000000000013
M	40	18.400000000000006
M	40	11.483000000000004
F	20	9.117000000000019
M	40	12.084000000000003
M	60	36.38300000000001
M	50	42.417
F	20	53.61699999999999
M	45	1.9330000000000496
M	50	23.0
F	20	32.716999999999985
F	55	36.416000000000054
M	20	26.817000000000064
F	40	47.18299999999999
F	20	29.333000000000027
M	50	2.234000000000009
M	20	11.533999999999992
M	20	29.700000000000017
M	50	26.833000000000084
M	55	28.732999999999976
M	40	8.199999999999932
M	55	34.333
M	20	16.58299999999997
F	40	35.99999999999997
M	50	91.75
M	55	14.850000000000023
M	55	16.432999999999993
M	55	64.69999999999999
F	20	12.299999999999983
M	60	50.08300000000003
M	20	5.116000000000014
F	45	1.9170000000000016
M	20	29.466999999999985
F	45	6.2830000000000155
M	20	22.166999999999973
M	60	6.233000000000004
M	40	21.665999999999997
F	20	16.016999999999996
M	50	11.75
M	20	17.365999999999985
F	20	57.24999999999997
F	40	37.80000000000001
M	40	33.333
M	40	38.21599999999998
M	50	31.483000000000004
M	40	21.0
F	45	43.650000000000006
M	20	83.46699999999998
M	20	80.38399999999999
M	50	87.71699999999998
M	45	66.16599999999994
M	20	25.782999999999987
F	20	9.716999999999985
M	20	29.983000000000004
F	20	24.94999999999999
M	40	7.150000000000034
F	20	21.75
M	40	5.0
M	40	20.767000000000024
M	45	53.08400000000003
M	20	82.21599999999998
M	40	51.19999999999999
M	55	42.233000000000004
F	50	16.966999999999985
F	20	32.53299999999999
M	45	8.800000000000011
M	20	25.182999999999993
M	45	50.14999999999998
M	40	15.117000000000019
M	45	6.583000000000027
M	40	87.66700000000003
M	45	13.266999999999939
M	40	5.132999999999981
F	40	37.233000000000004
M	55	9.084000000000003
M	50	14.099999999999994
M	40	8.049999999999983
M	40	87.50000000000003
M	45	0.16599999999999682
M	40	7.466000000000008
M	40	25.417
M	20	1.065999999999974
M	40	13.816000000000003
M	45	15.216000000000008
M	20	112.70000000000002
M	20	28.450000000000017
M	45	11.483000000000004
M	40	34.19999999999999
M	20	35.53400000000008
M	20	24.415999999999997
F	55	9.400000000000006
M	60	41.13300000000004
M	45	47.5499999999999
M	55	70.267
M	20	45.150000000000034
M	20	42.182999999999964
M	60	13.949999999999989
M	20	21.75
F	20	38.83300000000003
M	45	13.849999999999966
M	20	25.33299999999997
M	45	7.082999999999998
M	20	54.633999999999986
M	40	28.200000000000045
M	60	13.200000000000017
M	55	12.800000000000011
M	50	47.49999999999997
M	20	8.533000000000015
M	40	58.267000000000024
M	50	0.5670000000000073
M	20	53.63300000000004
M	50	3.466000000000008
F	40	40.799999999999955
M	20	14.783000000000015
F	45	14.682999999999993
M	20	107.36699999999999
M	40	62.950000000000045
M	20	50.583
M	40	20.583
M	20	33.28399999999999
M	20	29.75
M	45	33.53299999999999
M	20	24.583
F	20	45.26600000000002
M	55	13.449999999999989
M	20	17.75
M	60	15.433999999999969
F	45	27.532999999999987
M	20	5.800000000000011
M	40	19.5
F	45	81.16600000000003
M	60	31.783000000000015
M	40	15.199999999999989
F	45	16.38299999999998
M	45	21.782999999999987
F	50	33.434000000000026
M	45	52.13300000000001
M	45	22.19999999999999
M	20	92.48400000000004
M	20	101.36700000000002
M	20	35.79999999999998
F	55	31.90000000000009
M	40	48.833
M	50	2.3840000000000146
M	45	19.38299999999998
F	20	3.3500000000000227
M	40	10.799999999999983
M	40	25.733000000000033
M	20	106.06600000000009
M	40	32.11700000000002
M	45	31.500000000000057
M	20	23.934000000000026
M	50	46.86699999999996
M	45	28.55000000000001
F	50	4.833000000000027
M	40	64.86699999999999
M	40	80.96600000000001
M	20	31.466000000000037
M	20	22.299999999999983
M	50	74.49999999999997
F	20	8.084000000000003
F	50	37.849999999999994
M	55	18.665999999999997
F	40	27.067000000000007
F	55	35.35000000000002
M	55	11.616000000000042
F	50	19.682999999999993
F	20	68.13300000000004
F	40	11.100000000000023
M	20	31.616999999999962
M	20	104.0
M	40	24.783000000000015
F	20	16.167
M	20	25.583000000000027
M	55	33.516999999999996
M	40	11.38300000000001
F	20	26.63299999999998
M	55	14.800000000000011
M	20	18.849999999999966
M	20	15.483000000000004
F	55	29.01700000000011
F	20	4.466000000000008
F	45	10.650000000000006
F	20	82.38299999999992
M	45	76.10000000000002
M	45	42.616000000000014
M	45	9.365999999999985
M	50	12.900000000000006
F	20	18.833000000000027
F	20	51.033000000000015
M	40	28.316000000000003
M	20	36.86700000000002
M	20	71.4
M	45	17.13299999999998
M	20	89.75
M	20	46.30000000000001
F	20	13.966000000000065
F	20	27.53299999999996
M	20	26.184000000000083
M	50	22.233000000000004
M	20	20.884000000000015
F	50	21.69999999999999
F	45	20.282999999999987
M	40	44.80000000000001
M	20	8.099999999999994
F	40	50.833999999999946
M	20	38.5
M	20	54.150000000000034
M	20	14.483000000000004
M	20	31.083
M	20	57.232999999999976
M	40	9.115999999999985
M	55	17.18399999999997
M	20	97.7340000000001
M	20	46.184000000000026
F	55	42.634000000000015
M	45	54.13299999999998
F	45	88.833
F	50	16.666999999999973
M	55	35.25
M	20	26.18300000000002
M	20	19.716999999999985
F	50	49.150000000000034
M	45	29.149999999999977
M	50	4.566999999999979
F	50	59.59999999999991
M	55	41.36699999999996
M	20	71.75
M	20	18.316000000000003
F	20	64.59999999999997
M	20	81.66699999999997
M	20	44.45000000000002
M	45	33.68300000000002
M	40	44.48400000000004
M	40	38.716999999999985
M	20	45.184
M	50	13.584000000000003
M	55	44.150000000000034
M	45	11.182999999999993
F	55	9.899999999999977
M	40	4.734000000000009
M	20	16.900000000000006
M	40	70.63299999999998
M	50	5.4839999999999804
M	20	15.800000000000011
M	45	22.533000000000015
M	20	10.416999999999973
M	50	35.666
M	45	31.600000000000023
M	45	21.515999999999963
F	20	42.11700000000002
F	20	75.48399999999998
M	55	19.19999999999999
F	20	12.182999999999993
M	20	42.23300000000012
M	50	31.266999999999996
F	45	39.266999999999996
M	40	14.350000000000023
M	50	16.332999999999913
F	45	53.78399999999999
M	45	53.75
M	20	74.15
F	20	24.26599999999999
F	20	1.0829999999999131
F	45	58.36699999999999
F	20	64.88300000000004
M	20	11.366999999999962
M	20	59.150000000000006
M	45	28.23400000000001
M	40	64.43299999999999
M	55	15.665999999999997
M	50	17.799999999999983
M	40	17.400000000000034
M	45	61.732999999999976
M	20	23.383999999999986
M	45	13.76600000000002
M	20	8.950000000000017
M	45	29.317000000000007
M	45	59.38300000000001
M	45	27.5
M	45	36.13300000000004
F	55	113.16699999999997
M	40	117.916
M	40	33.450000000000045
M	40	99.5
F	40	22.067000000000007
M	45	24.25
M	55	26.56600000000003
M	60	31.266999999999996
F	60	40.86600000000004
M	55	61.815999999999974
M	40	20.78299999999996
M	40	39.54999999999998
M	40	0.36599999999998545
M	50	7.315999999999917
M	50	21.94999999999999
M	40	10.849999999999994
F	20	13.099999999999994
M	40	0.8170000000000073
M	50	19.033000000000015
M	55	29.067000000000007
M	50	63.44999999999999
M	20	7.299999999999983
M	20	40.900000000000006
M	20	59.416000000000025
M	40	75.71700000000004
F	45	117.18299999999999
M	20	1.8670000000000186
F	50	0.6170000000000186
M	55	22.94999999999999
M	20	10.834000000000003
M	40	39.81700000000001
M	40	39.666
M	50	6.5330000000000155
M	50	31.900000000000006
M	20	25.33299999999997
M	45	4.532999999999987
M	20	88.56599999999997
F	20	33.583
M	20	23.067000000000036
M	50	23.25
M	45	54.516999999999996
M	20	37.684000000000026
M	55	26.450000000000017
F	20	25.51599999999999
F	20	29.23400000000001
M	20	7.75
M	40	57.26599999999996
M	20	30.383000000000038
M	45	96.46699999999998
M	20	2.633000000000038
M	50	29.216000000000008
M	20	17.466999999999985
M	50	10.23399999999998
M	55	20.349999999999994
F	20	4.4669999999999845
F	40	49.716999999999985
M	20	63.55000000000004
F	20	97.36699999999996
M	50	48.44999999999999
M	45	36.400000000000006
M	60	7.016999999999996
M	20	6.150000000000006
F	20	31.533000000000015
M	40	17.21700000000004
M	20	4.167000000000002
M	55	30.25
F	20	4.232999999999976
M	20	61.684
M	20	25.05000000000001
M	55	33.216999999999985
M	20	93.28399999999993
F	45	15.5
M	50	13.033000000000015
M	20	14.750000000000028
M	55	18.883000000000038
M	20	60.482999999999976
M	20	70.55000000000001
M	20	5.383999999999986
M	50	24.53400000000002
M	50	4.933999999999969
M	50	43.93299999999999
M	50	14.533000000000015
M	60	71.05000000000001
M	20	93.584
M	20	22.432999999999993
M	45	3.150000000000091
M	20	28.183999999999997
M	40	24.417
M	20	69.80000000000004
M	20	16.0
F	40	78.33299999999997
M	20	31.182999999999993
M	20	25.98399999999998
M	50	0.08299999999999841
F	20	20.533999999999992
F	45	26.033999999999992
M	20	6.832999999999998
M	55	22.599999999999994
M	60	83.53399999999996
F	20	32.266999999999996
F	20	0.7330000000000041
F	20	19.649999999999977
M	20	19.75
M	20	40.31700000000001
M	20	40.38299999999998
M	55	25.0
M	20	27.0
M	40	4.0
M	20	10.233000000000004
F	55	16.30000000000001
M	20	5.817000000000036
M	20	34.45000000000002
F	50	9.266999999999996
M	40	49.70000000000002
M	45	15.75
M	20	14.432999999999993
M	20	16.333
M	55	48.56700000000001
M	60	2.150000000000034
M	40	50.13299999999998
M	50	31.667
M	50	26.71599999999998
F	40	7.0330000000000155
M	40	8.882999999999981
M	55	29.26600000000002
M	45	12.0
M	45	20.532999999999987
M	20	6.334000000000003
M	50	8.5
M	55	26.483000000000004
M	55	21.917
M	20	3.5
M	20	45.64999999999998
M	20	32.900000000000006
M	55	6.900000000000034
M	40	28.334000000000003
M	50	16.349999999999966
M	50	16.016999999999996
M	55	34.167
M	20	79.25000000000003
M	40	14.599999999999994
M	40	26.05000000000001
M	45	11.866000000000014
M	60	7.182999999999993
F	20	7.632999999999981
F	45	41.61700000000002
M	45	42.29999999999998
M	20	51.466999999999985
M	20	14.533000000000015
M	60	28.182999999999993
M	45	22.233000000000004
M	20	49.64999999999998
F	40	27.083
M	55	25.999999999999886
M	60	32.865999999999985
M	40	11.882999999999981
M	40	9.599999999999994
M	20	34.44999999999999
M	55	53.18400000000008
M	20	24.899999999999977
M	20	24.01600000000002
M	45	34.03399999999999
M	20	23.266999999999996
M	50	8.433999999999997
M	20	44.51699999999997
M	20	35.88299999999998
M	50	26.417
M	55	55.365999999999985
M	50	115.53399999999999
M	20	72.4
M	20	38.30000000000001
M	20	13.099999999999994
M	20	10.899999999999977
M	50	28.48400000000001
F	40	18.80000000000001
F	20	1.9329999999999927
F	20	30.216999999999985
M	60	34.05000000000001
M	50	6.11699999999999
F	20	12.232999999999976
M	20	107.21600000000001
M	45	41.283000000000015
M	20	23.849999999999994
M	45	11.467000000000013
M	40	2.1499999999999773
M	20	48.21700000000001
M	45	26.299999999999983
M	40	17.96599999999998
M	20	87.08299999999997
M	40	4.617000000000019
F	20	20.533999999999992
M	20	40.133999999999986
M	20	48.19999999999999
M	20	116.99999999999997
M	20	50.93299999999999
M	60	15.699999999999989
M	20	17.56699999999995
F	50	39.33299999999997
M	45	11.75
M	45	29.28400000000002
F	40	1.0500000000000114
M	55	7.766999999999996
M	20	51.349999999999994
M	45	12.5
M	20	23.432999999999993
M	20	82.80000000000001
F	45	28.81699999999998
M	50	85.5
M	45	57.88300000000004
M	20	20.032999999999987
M	45	30.083000000000027
M	40	49.150000000000034
M	20	59.983000000000004
M	20	45.03399999999999
M	20	25.333000000000027
M	40	10.283000000000015
M	40	91.5
M	55	10.0
M	40	29.932999999999993
M	20	22.849999999999994
F	60	28.83299999999997
M	40	53.55000000000001
F	50	37.08299999999991
M	20	108.19999999999999
M	20	7.665999999999997
M	45	27.91700000000003
M	40	17.915999999999997
M	45	9.050000000000011
M	50	56.400000000000006
M	50	30.98400000000001
F	20	10.650000000000034
M	20	2.4499999999999886
M	40	29.883000000000095
M	40	55.73399999999998
F	40	66.16699999999997
M	60	15.099999999999994
M	60	6.382999999999981
M	20	14.032999999999987
F	20	82.21699999999998
F	45	9.632999999999981
M	55	12.816999999999979
M	50	50.383999999999986
F	20	25.766999999999996
F	20	69.71700000000004
M	45	15.01700000000011
M	40	1.8829999999999814
F	20	24.94999999999999
M	40	55.61699999999996
F	40	114.48300000000003
M	40	35.88300000000004
M	40	44.63299999999998
M	20	28.43300000000002
M	50	47.96700000000004
M	60	46.48399999999998
M	40	18.982999999999947
M	45	21.633000000000038
F	60	23.516999999999882
M	45	11.10000000000008
F	20	30.833
M	20	9.099999999999994
F	20	4.8659999999999854
M	40	9.817000000000007
M	45	30.0
M	20	21.0
M	50	38.06699999999998
F	20	9.765999999999963
M	45	42.58299999999997
M	40	32.666
M	40	46.234000000000094
M	20	35.14999999999998
M	20	20.31699999999995
M	20	6.682999999999993
F	20	24.432999999999993
M	20	59.53299999999999
M	40	28.533999999999992
M	40	21.44999999999999
M	20	9.200000000000017
M	20	67.13299999999998
M	20	21.0
M	60	6.2830000000000155
M	20	0.04999999999998295
F	20	59.88299999999998
M	20	12.834000000000003
M	40	0.75
M	40	32.05000000000001
M	20	2.967000000000013
M	20	42.900000000000034
F	20	20.767000000000024
M	45	26.849999999999994
F	20	36.43299999999999
M	20	48.08300000000003
M	60	62.56600000000003
M	20	8.449999999999989
M	20	44.06700000000001
F	40	18.733000000000004
M	60	1.434000000000026
M	45	36.79999999999998
F	20	67.31700000000001
M	20	78.69999999999999
F	45	73.39999999999998
F	45	18.667000000000087
M	20	44.75000000000003
F	40	13.349999999999994
M	20	50.25
M	45	71.78300000000007
M	20	49.667
M	20	31.50000000000003
M	20	68.36699999999999
F	55	44.58300000000003
M	20	66.54999999999998
M	20	26.283999999999992
F	20	30.33299999999997
M	40	29.467000000000013
M	45	7.515999999999991
M	20	25.899999999999977
M	50	4.233000000000004
M	40	17.732999999999976
M	20	4.7660000000000196
F	20	0.4329999999999927
M	20	4.099999999999994
M	20	23.467000000000013
F	45	25.63299999999998
F	20	117.86699999999999
M	40	47.64999999999998
M	45	27.19999999999999
M	20	29.432999999999964
F	20	16.200000000000045
M	40	54.73399999999998
M	60	3.933000000000021
F	50	103.14999999999998
M	20	1.6839999999999975
M	20	32.05000000000001
M	20	6.1159999999999854
M	45	13.550000000000011
M	40	9.365999999999985
M	50	60.85000000000002
M	20	97.93299999999999
F	20	9.766999999999882
F	45	16.965999999999894
M	45	44.98300000000003
F	40	21.817000000000007
M	45	36.45000000000002
F	20	24.734000000000094
F	60	32.317000000000036
F	20	30.232999999999976
M	55	6.199999999999989
M	40	59.60000000000002
M	20	4.216000000000008
F	45	3.266999999999996
F	20	47.150000000000006
M	40	36.39999999999998
M	50	27.716999999999985
M	20	11.66700000000003
M	55	46.80000000000001
M	50	14.015999999999963
M	40	13.817000000000007
M	60	2.3829999999999814
F	20	18.583
M	20	93.93399999999997
M	20	99.71700000000001
F	50	15.634000000000015
M	40	89.75
M	20	69.417
F	20	25.94999999999999
M	50	46.366000000000014
M	20	31.350000000000023
M	40	51.89999999999998
M	20	6.4500000000000455
M	60	39.61700000000002
M	20	3.483000000000004
F	20	0.4670000000000414
M	20	56.94999999999999
M	45	35.69999999999999
M	60	16.849999999999994
F	20	55.116000000000014
M	45	31.082999999999913
M	45	42.066
M	40	23.94999999999999
M	40	16.150000000000006
M	50	26.55000000000001
M	45	32.75
M	20	31.567000000000007
F	50	12.867000000000019
M	40	11.932999999999993
M	40	29.81699999999998
M	40	5.25
M	20	36.099999999999994
M	20	14.599999999999994
M	20	21.915999999999997
F	40	15.75
M	45	42.983000000000004
M	20	2.8670000000000186
M	50	31.233000000000004
M	55	27.682999999999993
M	45	28.065999999999974
M	20	11.949999999999989
M	20	16.350000000000023
M	20	58.417
M	55	8.199999999999989
M	55	30.599999999999994
M	45	41.849999999999994
M	60	32.266999999999996
M	20	11.816000000000003
F	20	12.167000000000002
M	40	41.30000000000001
M	45	35.98399999999998
M	20	59.334
M	40	81.76700000000005
F	20	26.916000000000025
M	20	51.38300000000001
M	20	30.849999999999994
M	45	25.100000000000023
M	40	18.533000000000015
F	20	21.69999999999999
M	20	3.5500000000000114
F	45	22.016999999999996
M	60	16.599999999999966
M	20	44.56699999999995
M	40	27.983000000000004
M	20	29.516999999999996
M	45	9.966999999999985
M	20	6.084000000000003
M	40	47.68300000000002
M	55	90.86700000000002
M	50	57.85000000000002
M	40	15.765999999999963
F	20	41.432999999999964
M	55	13.150000000000006
M	20	55.25
M	45	18.516999999999996
M	45	35.0
M	45	19.94999999999999
M	45	0.6999999999999886
M	50	29.649999999999977
M	20	19.317000000000007
M	40	55.184000000000026
M	20	25.833
M	20	42.0
M	20	26.567000000000007
M	20	9.915999999999997
M	45	40.33400000000003
M	50	13.715999999999894
M	20	7.532999999999987
M	50	33.61699999999999
M	40	28.049999999999955
M	20	21.282999999999987
M	40	78.13400000000001
F	20	37.35000000000002
M	50	9.184000000000026
M	55	4.767000000000053
M	20	35.88299999999998
M	20	41.116000000000014
M	45	14.417000000000002
M	40	38.55000000000001
M	20	14.617000000000019
M	20	21.317000000000007
F	45	22.583000000000027
M	40	24.133999999999986
M	45	69.61699999999996
M	50	24.650000000000006
M	20	14.650000000000006
M	50	28.349999999999994
M	45	25.75
M	45	7.032999999999987
F	40	41.85000000000002
M	45	73.26600000000002
M	20	7.515999999999991
M	20	72.66599999999997
M	45	15.549999999999983
F	20	17.08299999999997
M	45	17.083000000000027
F	20	13.633999999999986
F	20	61.46700000000004
F	20	4.849999999999966
M	40	2.0840000000000316
F	20	21.600000000000023
M	20	1.7999999999998977
M	55	46.80000000000001
F	20	51.5
M	60	6.5330000000000155
M	45	13.466000000000008
M	45	7.5
M	45	16.282999999999987
M	20	3.5670000000000073
M	45	14.533999999999992
M	55	21.865999999999985
M	40	34.73300000000003
M	45	10.532999999999987
M	45	61.00000000000003
M	60	13.083000000000027
M	40	18.149999999999977
M	45	19.816000000000003
M	20	14.033999999999992
M	20	9.717000000000013
M	20	10.717000000000013
M	50	23.232999999999976
F	45	66.0
F	20	22.766999999999996
F	20	46.716999999999985
M	45	113.31600000000003
M	50	20.216000000000008
M	20	9.450000000000102
M	50	4.032999999999987
M	45	40.01599999999999
M	20	62.63300000000001
M	20	60.25
M	20	24.650000000000006
F	20	102.6330000000001
F	55	38.966999999999985
M	20	58.94999999999999
M	45	30.516999999999996
M	60	96.64999999999998
F	60	31.849999999999994
M	20	60.516999999999996
F	20	112.71699999999993
M	50	58.30000000000001
M	50	58.54999999999998
F	40	49.10000000000002
F	20	91.08299999999997
F	60	75.21699999999998
M	55	28.017000000000024
M	20	45.232999999999976
M	50	28.983000000000004
F	45	52.21599999999998
M	20	23.61700000000002
F	45	54.35000000000002
M	20	35.75
M	40	21.5
M	45	0.7330000000000041
M	45	14.132999999999981
M	20	28.75
M	20	5.7830000000000155
M	45	3.3500000000000227
M	50	24.86699999999999
F	50	2.433999999999969
F	20	6.2830000000000155
F	45	47.33300000000003
F	20	5.165999999999997
F	20	10.384000000000015
F	45	22.66700000000003
M	20	27.566000000000003
M	20	17.200000000000017
M	50	48.66699999999997
M	40	9.832999999999998
M	20	25.333
M	55	9.699999999999989
F	45	52.93299999999999
M	45	46.734000000000094
M	20	11.800000000000011
M	45	27.584000000000003
M	40	1.4829999999999757
M	20	50.0
M	20	7.632999999999981
F	20	11.06699999999995
M	20	24.083
F	60	10.483000000000004
M	20	31.76600000000002
M	55	1.599999999999966
M	45	33.366000000000014
M	55	24.766999999999996
M	20	119.83299999999997
M	55	25.533000000000015
M	40	16.08299999999997
F	20	11.833000000000027
M	55	17.349999999999994
M	50	20.46700000000004
M	40	18.600000000000023
M	50	61.55000000000001
M	50	5.38300000000001
M	20	22.134000000000015
M	60	6.4669999999999845
M	40	3.7170000000000414
M	40	76.56700000000001
M	20	52.7000000000001
F	50	53.5
M	20	48.05000000000004
F	20	8.600000000000023
M	20	33.19999999999999
M	45	96.60000000000002
M	60	33.63300000000004
F	40	42.30000000000001
M	40	14.466000000000008
M	50	4.900000000000006
M	20	15.983000000000004
M	60	22.634000000000015
M	20	8.132999999999981
M	20	23.233000000000004
F	50	26.51600000000002
M	20	16.69999999999999
M	40	22.084000000000003
M	45	10.033000000000015
M	20	9.149999999999977
M	20	36.10000000000002
M	20	50.434
M	50	4.984000000000009
F	20	25.032999999999987
M	55	31.515999999999963
M	40	40.233000000000004
M	40	16.33299999999997
M	40	116.03299999999996
F	20	11.817000000000007
M	45	12.466999999999985
M	40	6.399999999999977
F	20	2.8169999999999504
M	45	65.44999999999999
M	55	7.25
M	50	50.900000000000006
M	50	19.30000000000001
M	45	23.567000000000007
M	60	46.44999999999993
M	55	18.5
F	40	68.31600000000003
M	20	19.19999999999999
M	40	45.53299999999999
M	20	106.28400000000002
M	20	99.65000000000003
M	20	17.5
M	20	35.38300000000001
F	40	38.91700000000003
F	50	75.16699999999997
M	40	0.28300000000001546
F	55	20.700000000000017
M	45	15.067000000000007
M	20	10.432999999999993
M	55	13.75
F	40	5.932999999999993
M	20	13.5
M	50	8.400000000000006
F	20	10.599999999999966
M	20	54.60000000000002
M	45	68.667
M	20	56.815999999999974
M	20	19.700000000000017
M	45	0.6670000000000016
F	50	50.06700000000001
M	60	18.682999999999993
M	45	72.78400000000002
F	20	65.35000000000002
M	20	11.582999999999998
M	20	62.849999999999994
F	40	66.11599999999999
F	45	29.11599999999993
M	45	69.96699999999998
M	20	13.683999999999997
M	50	2.166999999999973
M	45	109.01600000000002
M	55	76.184
F	20	8.815999999999974
F	40	39.16600000000011
M	20	41.55000000000007
M	50	5.5
M	45	6.9339999999999975
M	20	53.33300000000003
F	45	17.43399999999997
M	55	77.26600000000002
M	60	13.850000000000023
F	50	9.899999999999977
M	20	45.75
M	45	40.91699999999997
M	20	9.566000000000003
M	50	53.28299999999999
M	40	17.016999999999996
M	50	28.682999999999993
M	55	58.18299999999999
M	20	6.700000000000017
F	50	3.150000000000034
M	50	50.56700000000001
F	20	19.349999999999994
M	20	11.234000000000009
M	45	32.51599999999999
M	45	12.25
M	40	8.649999999999977
M	45	1.3499999999999943
F	45	15.816000000000031
F	45	6.350000000000023
F	20	19.915999999999997
M	20	28.033000000000015
M	20	7.1159999999999854
M	40	46.384000000000015
M	45	15.832999999999998
M	55	16.982999999999976
M	20	1.516999999999996
M	20	22.167
F	20	36.10000000000002
F	20	61.134000000000015
M	20	58.533000000000015
M	45	28.150000000000006
M	20	48.19999999999999
M	20	109.24999999999997
M	20	45.283000000000015
M	45	30.566000000000003
M	55	27.11699999999999
M	20	24.150000000000006
M	20	14.549999999999983
M	20	35.88399999999996
M	55	52.28400000000002
M	45	4.082999999999998
M	50	13.033000000000015
M	20	55.966999999999985
M	20	55.816
F	20	62.46600000000004
M	45	4.11699999999999
M	20	9.099999999999966
M	60	25.067000000000007
M	20	13.100000000000023
M	50	104.93400000000008
M	50	22.400000000000006
M	20	26.899999999999977
M	40	27.466000000000008
M	20	17.817000000000007
M	20	22.5
M	50	14.317000000000007
M	40	58.5
F	20	15.449999999999989
M	50	2.0500000000000114
M	45	17.067000000000007
F	20	33.5
M	45	38.38300000000001
M	45	20.417
M	40	36.533000000000015
F	40	9.949999999999989
M	55	20.94999999999999
M	45	23.38299999999998
F	20	30.75
F	55	29.549999999999955
M	20	11.566000000000003
F	20	5.449999999999989
F	20	34.61700000000002
M	40	59.834
M	20	22.317000000000007
M	55	11.36699999999999
M	20	10.366000000000014
M	55	10.483000000000004
M	20	42.06700000000001
F	50	22.88299999999998
F	40	90.35000000000002
M	40	17.06699999999998
M	60	34.33300000000003
M	45	11.199999999999989
F	20	46.667
M	50	26.833
M	50	43.0
M	20	56.06700000000001
M	45	11.699999999999989
F	55	37.83299999999997
M	55	34.94999999999999
F	45	20.333
M	40	40.51599999999999
F	55	56.983000000000004
F	20	35.46700000000001
M	45	56.084
M	40	14.682999999999993
F	40	20.350000000000023
M	20	2.949999999999932
M	40	21.36699999999999
M	50	19.0
F	20	8.75
M	20	28.299999999999955
M	50	16.33299999999997
M	50	49.650000000000034
M	40	30.30000000000001
M	45	90.88300000000004
F	20	50.416000000000025
M	20	85.65000000000009
M	20	22.71599999999998
F	40	3.065999999999974
M	50	12.349999999999994
M	20	49.95000000000002
M	20	23.900000000000006
M	45	20.849999999999994
M	55	24.665999999999997
M	45	35.54999999999998
M	20	44.150000000000006
F	20	52.06699999999995
M	40	51.466999999999985
M	45	2.2670000000000243
M	20	8.199999999999989
F	20	78.48300000000006
M	45	26.13300000000001
M	45	17.05000000000001
M	20	19.63400000000007
M	50	1.3330000000000268
M	55	23.599999999999994
M	50	80.43300000000002
M	40	4.316999999999979
M	20	4.300000000000011
M	55	34.432999999999964
M	20	55.016999999999996
M	20	21.25
F	20	19.033000000000015
M	55	43.516999999999996
M	45	22.38299999999998
F	60	30.216000000000008
M	20	66.417
M	40	22.733000000000004
M	20	25.266999999999996
M	45	32.00000000000006
M	45	9.966999999999985
M	20	33.667
M	20	106.60000000000002
M	45	6.866000000000014
M	20	86.43299999999996
M	40	66.75
M	20	51.05000000000004
M	50	4.550000000000011
M	50	87.85000000000002
M	20	24.81600000000003
M	60	4.282999999999987
M	20	2.549999999999983
F	45	9.299999999999983
F	20	19.25
M	40	81.5
M	20	26.799999999999955
M	60	26.733000000000004
M	45	43.634000000000015
M	40	38.615999999999985
M	40	86.69999999999999
F	40	27.61700000000002
M	20	1.3840000000000146
F	20	22.733000000000004
M	20	78.54999999999995
M	40	13.466999999999985
F	40	15.883000000000038
M	45	14.266999999999996
M	20	48.63399999999996
M	45	24.400000000000006
M	50	46.01599999999999
F	20	43.099999999999966
M	20	14.366000000000014
M	45	21.18300000000002
M	45	117.333
M	40	30.115999999999985
M	20	59.516999999999996
M	45	1.5
M	50	47.917
F	45	51.81699999999998
M	45	4.25
M	20	8.599999999999966
M	45	36.60000000000002
F	55	69.18299999999999
M	60	32.38299999999998
M	20	40.815999999999974
M	45	15.53400000000002
M	50	12.334000000000032
M	60	44.80000000000007
M	20	54.733000000000004
M	50	9.532999999999987
M	50	12.767000000000024
M	40	74.01599999999999
M	20	5.617000000000019
M	55	68.66600000000003
F	45	27.932999999999993
M	50	12.66700000000003
M	40	45.68299999999999
M	20	19.883000000000038
F	55	30.30000000000001
M	40	53.38300000000004
F	20	62.61700000000002
M	50	105.13399999999999
M	20	26.615999999999985
M	60	1.25
M	20	27.599999999999966
M	40	9.216999999999985
M	20	106.93299999999996
F	20	13.399999999999977
M	45	0.8329999999999984
F	20	26.933999999999997
F	20	63.55000000000001
M	60	56.75
M	55	32.26600000000002
M	45	22.83299999999997
M	55	60.74999999999997
M	20	70.83400000000003
M	45	16.532999999999987
M	20	16.266999999999996
M	45	46.900000000000034
M	45	14.399999999999977
M	45	48.900000000000034
M	20	17.932999999999993
M	20	4.13300000000001
M	45	113.46700000000001
M	40	59.08299999999997
M	20	25.400000000000006
M	20	23.966999999999985
M	55	41.56699999999995
M	20	9.066000000000003
F	50	40.80000000000001
M	20	2.233000000000004
M	20	21.0
F	40	20.415999999999997
M	40	8.76600000000002
M	20	24.599999999999994
M	20	50.46599999999995
F	40	46.315999999999974
F	45	23.23399999999998
F	20	36.61700000000002
M	50	20.01700000000011
M	20	12.432999999999993
F	20	16.434000000000083
M	20	11.23399999999998
M	50	5.067000000000007
M	20	22.516999999999996
M	20	7.349999999999994
M	20	72.65
F	45	7.567000000000007
M	20	41.43299999999999
M	20	39.38400000000007
M	50	15.816999999999979
M	55	43.91600000000011
F	40	4.7999999999999545
M	40	32.650000000000034
M	20	16.28299999999996
M	20	19.21599999999998
F	45	23.932999999999993
M	20	79.89999999999998
F	20	41.80000000000001
M	40	70.684
M	40	8.733000000000004
M	40	84.55000000000001
M	20	4.582999999999998
M	40	29.51599999999999
M	40	7.682999999999993
M	60	97.96600000000001
M	40	67.1
M	55	39.084
M	50	22.11700000000002
M	40	66.39999999999998
M	45	20.334000000000003
M	50	15.015999999999991
M	40	12.417000000000002
M	20	30.083000000000027
M	50	48.88299999999998
M	20	20.099999999999966
M	50	38.94999999999999
M	50	28.5
M	20	25.63299999999998
M	20	14.132999999999981
F	20	84.85000000000002
M	20	49.95000000000002
M	60	10.533000000000015
F	20	53.93400000000008
M	50	30.0
M	45	42.10000000000008
F	40	26.200000000000102
M	45	76.917
M	20	12.817000000000007
M	60	45.3660000000001
F	45	90.71699999999998
F	55	30.634000000000015
M	40	74.733
F	40	58.599999999999966
M	40	13.066000000000003
M	20	33.867000000000075
M	20	109.56700000000001
M	20	39.716000000000065
M	40	61.19999999999999
F	20	39.88399999999996
M	20	58.51599999999999
M	50	25.717000000000013
F	20	17.432999999999993
M	50	28.599999999999994
M	45	13.266999999999996
M	55	95.18299999999999
F	40	22.333
M	60	12.283999999999992
M	20	20.167
M	20	60.833999999999975
M	20	64.88300000000001
M	50	24.13300000000001
F	20	62.38300000000001
F	20	27.532999999999987
F	20	31.665999999999997
M	20	37.16700000000009
F	50	60.30000000000001
M	20	12.050000000000011
M	20	50.533000000000015
F	20	10.0
M	20	12.199999999999989
F	20	56.849999999999966
M	40	52.85000000000002
M	20	33.46599999999995
M	40	19.55000000000001
M	20	25.534000000000106
M	20	40.80000000000001
M	45	52.19999999999999
F	55	36.817000000000036
M	55	47.93299999999999
M	20	65.16600000000005
M	20	20.933999999999997
F	40	38.06600000000003
M	20	9.06699999999995
M	45	77.01699999999994
M	20	82.06600000000003
M	20	49.13399999999996
F	50	77.44999999999999
M	60	23.067000000000007
M	45	0.09999999999999432
M	20	42.20000000000002
M	20	1.315999999999974
M	45	28.633999999999958
F	55	29.41700000000003
M	55	28.233000000000004
M	45	8.0
M	45	4.683000000000021
F	20	50.78299999999996
M	20	21.44999999999999
F	20	116.083
M	45	2.3500000000000227
M	20	33.76600000000002
F	20	85.11700000000002
M	40	29.967000000000013
M	45	54.96700000000001
F	20	11.066000000000031
M	45	2.466000000000008
M	45	19.44999999999999
M	55	18.299999999999955
M	45	33.650000000000006
M	20	30.100000000000023
M	45	46.81699999999998
F	20	43.31700000000001
F	20	27.667
M	20	6.766999999999996
F	40	35.5
M	40	52.13300000000001
F	20	44.18300000000005
M	60	7.0
F	40	55.216999999999985
M	55	52.53299999999999
M	20	28.032999999999987
M	45	65.73300000000003
M	45	4.382999999999981
M	20	56.54999999999998
M	45	27.28400000000002
M	45	28.667
F	20	55.766999999999996
M	50	44.01599999999999
M	45	109.10000000000002
M	55	11.415999999999997
M	60	15.89999999999992
M	45	29.016999999999996
F	20	39.53299999999999
F	50	43.30000000000001
F	45	43.716999999999985
M	60	20.583000000000027
M	40	10.050000000000011
F	20	23.950000000000045
M	40	17.532999999999987
M	40	9.433999999999997
F	20	17.75
F	20	66.56700000000001
M	20	12.066000000000003
F	20	12.117000000000019
F	45	15.483000000000004
M	40	0.08299999999996999
F	20	26.483000000000004
M	60	8.115999999999985
M	40	39.01600000000002
F	20	31.983000000000004
M	50	8.799999999999983
M	20	47.233000000000004
M	40	30.450000000000045
F	20	1.4659999999999513
M	50	24.782999999999987
M	45	28.716999999999985
M	50	2.4669999999999845
M	40	2.8669999999999902
M	20	20.417
M	20	22.700000000000017
M	50	19.149999999999977
M	40	18.0
M	40	5.582999999999998
F	60	2.08299999999997
M	50	0.2330000000000041
F	20	21.649999999999977
F	20	74.35
F	40	59.19999999999999
F	20	47.25
M	55	8.200000000000017
M	20	9.584000000000003
F	45	49.55000000000001
M	20	103.78399999999999
M	50	74.70000000000002
M	40	23.30000000000001
M	60	28.44999999999999
M	20	21.434000000000026
M	45	11.865999999999985
M	60	38.75
M	40	19.75
M	40	59.934
F	40	0.4329999999999927
M	40	25.933999999999997
F	45	99.4
M	20	52.950000000000074
M	20	30.88300000000001
F	55	46.900000000000034
M	50	5.449999999999989
M	50	13.983000000000004
F	50	18.850000000000023
M	40	55.71600000000001
F	20	8.083000000000027
M	55	17.43399999999997
M	40	27.01600000000002
M	20	8.049999999999983
F	50	106.13300000000001
M	20	2.700000000000017
F	45	35.13300000000001
M	40	10.315999999999974
M	20	56.96699999999993
M	20	18.834000000000003
M	20	6.982999999999976
M	50	14.300000000000011
F	50	18.15000000000009
M	40	30.833000000000027
M	55	20.200000000000017
M	50	5.717000000000013
M	40	7.399999999999977
M	20	51.0
M	40	28.43399999999997
F	50	64.75
M	20	18.833000000000027
F	20	40.13300000000001
M	55	21.650000000000006
M	45	114.60000000000002
M	20	1.7169999999999845
M	20	8.265999999999963
M	20	29.850000000000023
M	40	53.48300000000003
M	55	44.667
M	60	3.1829999999999927
M	45	82.51599999999999
M	40	12.099999999999994
F	45	0.8159999999999741
F	45	92.86700000000002
M	50	40.533000000000015
M	60	38.76700000000011
M	40	12.582999999999998
M	55	68.80000000000004
M	55	20.149999999999977
M	50	79.71699999999998
M	20	16.55000000000001
M	45	29.516999999999996
M	40	36.833
M	20	41.05000000000001
M	55	17.317000000000007
M	55	20.13300000000001
M	40	21.033000000000015
M	50	24.682999999999993
M	40	15.783999999999992
M	50	17.783999999999935
M	40	63.583
F	20	49.25000000000006
F	60	2.8000000000000114
M	20	112.9
M	20	42.63300000000004
F	20	28.583
M	50	65.267
M	45	33.167
M	55	83.53300000000002
M	20	101.09999999999991
M	50	16.667
M	40	20.416000000000025
M	20	70.0
M	45	57.31700000000001
F	20	31.66700000000003
M	40	18.532999999999987
M	50	34.13300000000001
M	40	45.38300000000001
M	20	34.44999999999999
M	50	81.63300000000001
M	20	11.400000000000006
M	50	32.55000000000001
M	45	60.884000000000015
M	20	3.216000000000008
M	45	1.3830000000000382
M	20	26.25
F	45	43.233000000000004
M	50	5.983000000000004
M	55	56.83300000000003
M	20	3.9329999999999927
M	60	29.283000000000015
M	20	2.5670000000000073
F	20	32.55000000000001
M	20	5.432999999999993
M	45	20.13299999999998
F	20	8.38300000000001
F	20	6.382999999999981
F	20	73.23300000000003
M	45	15.933999999999997
F	20	37.64999999999998
F	20	21.384000000000015
M	40	28.817000000000007
M	20	79.11699999999996
M	55	12.23399999999998
F	50	42.58299999999991
F	20	16.567000000000007
M	20	9.199999999999989
M	55	39.150000000000034
M	60	72.417
M	60	23.63299999999998
F	40	101.61699999999999
M	45	19.432999999999993
M	45	8.783000000000015
F	20	1.233000000000061
M	40	30.365999999999985
M	20	17.75
F	45	35.783000000000015
M	20	20.682999999999993
M	20	35.28400000000002
M	20	90.24999999999997
M	20	107.91699999999997
F	20	9.41700000000003
M	20	2.5999999999999943
M	20	6.699999999999989
M	20	48.900000000000006
M	55	35.283000000000015
M	55	10.100000000000023
F	40	9.584000000000003
M	20	22.216000000000008
M	20	47.5
M	20	24.0
M	60	13.233000000000004
M	20	54.03400000000008
M	20	19.665999999999997
F	45	51.18300000000005
M	50	26.182999999999993
M	55	17.766999999999996
M	45	23.566000000000088
F	20	3.1670000000000016
F	20	3.8499999999999943
M	20	27.80000000000001
M	50	10.317000000000007
M	55	30.099999999999994
F	40	50.30000000000001
M	40	35.53400000000002
F	40	40.516999999999996
M	40	3.7829999999999586
F	20	50.41699999999997
M	40	0.7170000000000414
M	20	0.033999999999991815
F	50	98.71600000000004
F	40	35.03299999999996
M	20	22.383999999999986
F	20	60.30000000000001
M	20	31.61699999999999
M	55	23.615999999999985
F	20	61.11700000000002
F	45	2.7340000000000373
M	60	28.100000000000023
M	40	46.76599999999999
F	20	6.834000000000003
M	45	13.75
M	20	98.95000000000002
M	20	21.03400000000002
M	45	9.633999999999986
F	20	60.516999999999996
M	20	74.63399999999999
M	20	12.849999999999994
M	45	37.66699999999997
F	20	36.18299999999999
M	40	13.734000000000009
M	20	30.66700000000003
M	50	21.01599999999999
F	20	85.084
M	40	98.21699999999998
M	40	34.38299999999998
M	40	32.11699999999999
M	55	30.099999999999966
M	20	10.949999999999989
M	60	31.649999999999977
F	45	15.650000000000034
M	45	46.86699999999999
M	45	44.51600000000002
M	60	46.966999999999985
F	45	21.833000000000027
F	45	6.7000000000000455
M	50	12.817000000000007
M	20	15.050000000000011
M	40	15.432999999999993
M	20	25.53400000000002
M	45	17.63299999999998
M	20	45.966999999999985
M	20	17.766999999999996
M	20	43.216999999999985
M	20	15.717000000000013
F	40	117.98299999999998
M	40	6.217000000000013
M	20	5.382999999999981
F	20	37.099999999999966
M	50	32.69999999999999
F	20	62.13299999999998
M	45	11.400000000000034
M	40	18.36699999999999
F	45	8.234000000000037
M	45	24.483000000000004
M	50	31.69999999999999
M	20	24.466000000000008
M	50	4.132999999999981
F	45	42.13300000000001
F	50	15.166999999999973
M	20	2.3499999999999943
M	20	3.483000000000004
M	20	6.25
M	50	6.599999999999994
M	20	76.11700000000008
M	20	3.967000000000013
F	20	27.067000000000007
M	50	33.599999999999994
F	20	106.53300000000002
M	50	28.399999999999977
F	60	22.93399999999997
M	20	22.666999999999973
M	20	29.50000000000003
F	20	97.93300000000005
M	40	27.234000000000037
M	55	4.900000000000034
M	45	4.600000000000023
F	20	19.75
M	45	17.866999999999962
M	20	47.233000000000004
M	40	12.733000000000004
M	20	65.53299999999999
M	20	35.316
M	45	8.116999999999962
M	40	23.533000000000015
[truncated: 473,202 more rows]
