# Supplementary material for: How recreational marathon runners hit the wall: A large-scale data analysis of late-race pacing collapse in the marathon
Source: PLoS One. 2021 May 19;16(5):e0251513. doi: 10.1371/journal.pone.0251513 (PMC8133477; doi:10.1371/journal.pone.0251513)
Supplement: S1 Datasets — Each individual result graph is associated with 4 different comma-separated files: (i) Raw—the (anonymised) raw data behind the means and standard deviations used for a particular result graph; (ii) Paired—the paired statistical significance results; (iii) Successive Male—the statistical significance results to compare successive groups (age and ability) for male runners; and (iv) Successive Female—the corresponding results for the statistical significance tests to compare successive groups (age and ability) of female runners. (ZIP) [file pone.0251513.s002.zip › S1_Datasets/fig_06_c_successive_F.csv]

lower_age	current_index	next_index	nobs(current)	nobs(next)	count(current)	count(next)	mean(current)	mean(next)	std(current)	std(next)	cohens_d	t	p
20	20	40.0	53274	17257	53274	17257	34.30704929233772	32.96913015008402	25.43079147882863	24.384909857210925	0.05370393022710152	6.198019116006793	5.79134442379281e-10
40	40	45.0	17257	15094	17257	15094	32.96913015008402	32.08669544189744	24.384909857210925	23.451678168324833	0.036887838081393544	3.314192435391328	0.000920100715056825
45	45	50.0	15094	10466	15094	10466	32.08669544189744	31.34764112363845	23.451678168324833	22.969649657316136	0.03184072041981706	2.5078148937936238	0.012154919603182122
50	50	55.0	10466	5144	10466	5144	31.34764112363845	30.565275272161745	22.969649657316136	22.279929663389936	0.03457849177372956	2.041185509432126	0.04125731627698874
55	55	60.0	5144	3307	5144	3307	30.565275272161745	31.832522527970973	22.279929663389936	22.27472142747986	-0.05689213702374844	-2.552247970891755	0.010723928267306245
