# Supplementary material for: How recreational marathon runners hit the wall: A large-scale data analysis of late-race pacing collapse in the marathon
Source: PLoS One. 2021 May 19;16(5):e0251513. doi: 10.1371/journal.pone.0251513 (PMC8133477; doi:10.1371/journal.pone.0251513)
Supplement: S1 Datasets — Each individual result graph is associated with 4 different comma-separated files: (i) Raw—the (anonymised) raw data behind the means and standard deviations used for a particular result graph; (ii) Paired—the paired statistical significance results; (iii) Successive Male—the statistical significance results to compare successive groups (age and ability) for male runners; and (iv) Successive Female—the corresponding results for the statistical significance tests to compare successive groups (age and ability) of female runners. (ZIP) [file pone.0251513.s002.zip › S1_Datasets/fig_06_c_successive_M.csv]

lower_age	current_index	next_index	nobs(current)	nobs(next)	count(current)	count(next)	mean(current)	mean(next)	std(current)	std(next)	cohens_d	t	p
20	20	40.0	141685	66386	141685	66386	32.58168513251226	30.94489097098786	25.498969029083646	24.320234318410986	0.06569133963678356	14.08798484692102	4.844760325876315e-45
40	40	45.0	66386	62424	66386	62424	30.94489097098786	30.390944332308088	24.320234318410986	23.78562963486191	0.023029073436485806	4.1320049538979795	3.598398926066376e-05
45	45	50.0	62424	47235	62424	47235	30.390944332308088	30.64902631523235	23.78562963486191	23.618736237631524	-0.01088856589277659	-1.7863401066870765	0.07404717414216268
50	50	55.0	47235	28888	47235	28888	30.64902631523235	30.67153316255885	23.618736237631524	23.020272779458175	-0.0009650851091284077	-0.12961027590580323	0.8968751914594573
55	55	60.0	28888	24041	28888	24041	30.67153316255885	32.3430925502267	23.020272779458175	23.396954182229987	-0.07202223634685144	-8.24373436783124	1.7085763936746816e-16
