# Supplementary material for: How recreational marathon runners hit the wall: A large-scale data analysis of late-race pacing collapse in the marathon
Source: PLoS One. 2021 May 19;16(5):e0251513. doi: 10.1371/journal.pone.0251513 (PMC8133477; doi:10.1371/journal.pone.0251513)
Supplement: S1 Datasets — Each individual result graph is associated with 4 different comma-separated files: (i) Raw—the (anonymised) raw data behind the means and standard deviations used for a particular result graph; (ii) Paired—the paired statistical significance results; (iii) Successive Male—the statistical significance results to compare successive groups (age and ability) for male runners; and (iv) Successive Female—the corresponding results for the statistical significance tests to compare successive groups (age and ability) of female runners. (ZIP) [file pone.0251513.s002.zip › S1_Datasets/fig_06_d_paired.csv]

pb_recent_int	index	nobs(M)	nobs(F)	count(M)	count(F)	mean(M)	mean(F)	std(M)	std(F)	cohens_d	t	p
150.0	150.0	14030	301	14030	301	39.24533007840342	34.329754152823924	27.861475670132517	23.862537891837025	0.18964112331782487	3.522744823299191	0.0004896985486717489
180.0	180.0	63930	5048	63930	5048	33.114491130924456	36.4246410459588	25.844695042956165	25.970280183477364	-0.12777455945236968	-8.721298079747479	3.534713042442564e-18
210.0	210.0	108840	19880	108840	19880	32.5228480338111	36.28798219315895	24.603076031855835	25.556805932112635	-0.15010048113700353	-19.20983737779172	1.0737186483629563e-81
240.0	240.0	87918	26937	87918	26937	30.662312677722426	34.58086468426328	23.871875122787934	25.182646760162264	-0.1597081178226896	-22.61459628043448	1.4251585623963448e-112
270.0	270.0	55037	25459	55037	25459	30.03478063847957	33.32739479162576	23.57400149443839	24.500690302160564	-0.1369556596653037	-17.942427323538933	9.458508901021509e-72
300.0	300.0	24915	14994	24915	14994	28.672155328115593	30.95366573295985	22.845177744432547	23.343949580746973	-0.09878682659613046	-9.531880385848549	1.6529367733513532e-21
330.0	330.0	11081	7919	11081	7919	26.910947928887282	27.95259262533148	21.490652642148056	21.475663834367857	-0.048489193468650355	-3.2952966475458254	0.0009851831040891778
360.0	360.0	3840	3097	3840	3097	23.714965104166666	23.734819825637718	17.890459695622376	17.302162798476797	-0.0011283520101342064	-0.04679620338866724	0.9626770471193847
390.0	390.0	1068	907	1068	907	18.015129213483146	18.678650496141124	13.194268819368457	13.445740687764763	-0.04983712149135966	-1.1023079567323728	0.27046672848589504
