# Supplementary material for: How recreational marathon runners hit the wall: A large-scale data analysis of late-race pacing collapse in the marathon
Source: PLoS One. 2021 May 19;16(5):e0251513. doi: 10.1371/journal.pone.0251513 (PMC8133477; doi:10.1371/journal.pone.0251513)
Supplement: S1 Datasets — Each individual result graph is associated with 4 different comma-separated files: (i) Raw—the (anonymised) raw data behind the means and standard deviations used for a particular result graph; (ii) Paired—the paired statistical significance results; (iii) Successive Male—the statistical significance results to compare successive groups (age and ability) for male runners; and (iv) Successive Female—the corresponding results for the statistical significance tests to compare successive groups (age and ability) of female runners. (ZIP) [file pone.0251513.s002.zip › S1_Datasets/fig_06_d_raw.csv]

gender	ability	htw_cost
M	210.0	75.917
M	210.0	16.733000000000004
M	330.0	32.89999999999992
M	270.0	31.19999999999999
F	210.0	17.516999999999996
M	210.0	6.332999999999998
F	180.0	51.88300000000001
F	240.0	50.44999999999999
M	180.0	7.949999999999989
M	300.0	52.89999999999992
F	330.0	15.25
M	300.0	37.733000000000004
M	180.0	23.69999999999999
F	270.0	28.400000000000034
M	240.0	33.11700000000002
M	240.0	20.983000000000004
M	210.0	28.182999999999993
M	270.0	46.51600000000002
F	270.0	25.567000000000007
F	300.0	19.283000000000015
M	270.0	12.050000000000068
M	240.0	30.233000000000004
M	240.0	40.599999999999966
M	210.0	13.349999999999994
F	270.0	1.599999999999966
M	330.0	25.666999999999973
F	300.0	43.66600000000011
M	210.0	38.69999999999999
M	270.0	8.199999999999989
M	330.0	47.93299999999999
M	240.0	9.466000000000037
M	300.0	11.25
M	180.0	1.5330000000000155
M	240.0	51.74999999999997
F	300.0	57.33299999999997
M	360.0	4.866999999999962
M	240.0	19.450000000000017
M	210.0	11.849999999999994
F	270.0	22.94999999999999
F	330.0	63.566999999999894
M	240.0	43.166000000000025
F	270.0	2.08299999999997
M	210.0	9.832999999999998
M	240.0	37.182999999999964
M	240.0	17.233000000000004
M	210.0	33.5
F	210.0	21.266999999999996
M	180.0	16.934000000000026
F	300.0	53.33300000000003
M	240.0	88.25
F	300.0	7.683999999999969
M	210.0	37.00000000000003
F	240.0	62.94999999999999
M	210.0	30.283000000000015
M	180.0	82.00000000000003
M	180.0	18.05000000000001
M	240.0	21.350000000000023
M	240.0	37.21700000000001
M	210.0	41.233000000000004
M	240.0	11.700000000000017
F	330.0	21.817000000000007
M	240.0	30.883000000000038
M	240.0	20.900000000000006
F	180.0	61.20000000000002
M	270.0	52.966999999999985
F	300.0	3.6170000000000755
M	240.0	61.650000000000034
F	330.0	8.433999999999969
M	180.0	62.75
M	270.0	79.21700000000004
M	180.0	47.38299999999998
M	210.0	18.63300000000001
M	330.0	8.733000000000004
F	270.0	2.0329999999999586
F	210.0	22.18300000000002
M	210.0	29.19999999999999
M	210.0	24.700000000000017
M	150.0	14.033999999999992
M	180.0	76.58300000000003
M	270.0	98.18299999999999
F	270.0	25.13299999999998
F	270.0	53.533000000000015
M	240.0	7.4669999999999845
F	240.0	84.66700000000003
M	240.0	4.0
M	240.0	12.565999999999974
F	360.0	6.149999999999977
F	180.0	19.44999999999999
M	210.0	8.432999999999993
M	210.0	4.167000000000002
M	210.0	18.983000000000004
M	240.0	58.950000000000045
F	300.0	27.182999999999993
M	240.0	84.91699999999994
M	270.0	28.834000000000003
F	240.0	14.766999999999996
M	240.0	26.25
M	210.0	44.31700000000001
M	240.0	22.133000000000038
M	210.0	3.450000000000017
M	180.0	103.55000000000001
M	180.0	14.0
M	210.0	26.233000000000004
F	240.0	20.067000000000007
F	240.0	22.782999999999987
M	240.0	80.66700000000009
M	270.0	36.93299999999999
M	240.0	41.584
M	240.0	48.61699999999996
F	210.0	85.53299999999999
M	180.0	53.28299999999999
M	240.0	62.61699999999999
M	330.0	104.44999999999993
M	210.0	13.016999999999996
M	210.0	9.0
M	210.0	37.483000000000004
M	210.0	17.115999999999985
F	300.0	25.783999999999992
M	210.0	8.566000000000003
M	300.0	7.7999999999999545
M	210.0	13.25
F	300.0	41.11699999999996
F	300.0	22.850000000000023
M	300.0	7.350000000000023
M	210.0	0.6829999999999927
M	210.0	24.434000000000026
F	240.0	22.850000000000023
M	180.0	11.182999999999993
F	240.0	12.550000000000011
M	210.0	51.917
M	270.0	29.850000000000023
M	180.0	45.85000000000002
F	300.0	78.11700000000002
M	240.0	57.13299999999998
F	240.0	77.13300000000001
M	180.0	16.55000000000001
M	210.0	35.017000000000024
M	270.0	39.25
M	210.0	45.78299999999999
M	240.0	41.93299999999999
M	300.0	55.03399999999999
F	300.0	11.317000000000007
M	270.0	86.43299999999999
M	210.0	1.5
F	210.0	13.033999999999992
M	300.0	24.733000000000004
M	180.0	14.033999999999992
M	300.0	7.117000000000019
M	240.0	46.367000000000075
M	240.0	21.865999999999985
M	210.0	37.0
M	270.0	47.233000000000004
F	240.0	12.115999999999985
M	240.0	30.100000000000023
F	300.0	77.04999999999995
F	300.0	53.41699999999997
F	240.0	10.400000000000034
M	240.0	39.35000000000002
M	270.0	28.0
M	270.0	27.466999999999985
M	180.0	32.85000000000002
M	300.0	0.8160000000000309
M	240.0	2.2830000000000155
M	300.0	4.866999999999962
F	240.0	5.567000000000007
M	210.0	4.599999999999994
M	210.0	28.63300000000001
M	270.0	20.482999999999947
M	270.0	15.016999999999996
M	210.0	19.19999999999999
M	210.0	34.26599999999999
M	240.0	25.55000000000001
M	210.0	17.682999999999993
M	270.0	58.53399999999999
F	270.0	39.41700000000003
M	210.0	30.833
M	210.0	27.083
M	150.0	83.30000000000001
M	330.0	47.75
M	210.0	65.75000000000003
M	180.0	49.38299999999998
M	180.0	19.86700000000002
M	210.0	35.49999999999997
M	150.0	16.88300000000001
M	210.0	14.116000000000014
M	210.0	105.31700000000001
M	180.0	16.950000000000017
M	180.0	15.233000000000004
M	210.0	40.06700000000001
M	210.0	55.732999999999976
F	210.0	5.917000000000002
M	240.0	119.583
F	210.0	75.65000000000009
M	210.0	70.88300000000001
M	270.0	14.25
M	360.0	37.88299999999998
M	240.0	5.049999999999983
M	180.0	40.099999999999994
M	240.0	32.11699999999996
M	240.0	37.267000000000024
M	240.0	39.33400000000009
M	180.0	34.584
M	240.0	58.900000000000006
M	180.0	19.69999999999999
F	210.0	43.16700000000009
M	240.0	53.14999999999998
M	210.0	41.80000000000004
F	300.0	31.734000000000037
M	300.0	15.816000000000031
M	180.0	101.93299999999999
M	240.0	30.567000000000007
M	270.0	42.216999999999985
M	240.0	15.766999999999996
M	270.0	5.89999999999992
M	270.0	52.81700000000001
M	150.0	19.599999999999994
F	270.0	39.315999999999974
M	300.0	34.950000000000045
M	180.0	21.032999999999987
F	210.0	43.20000000000002
M	240.0	37.38300000000001
M	210.0	47.150000000000006
M	240.0	45.984000000000094
M	180.0	25.19999999999999
M	180.0	1.9660000000000082
M	210.0	19.783999999999992
F	330.0	15.632999999999981
M	210.0	5.700000000000017
M	210.0	35.55000000000001
M	240.0	26.432999999999993
M	180.0	16.549999999999983
M	300.0	38.9500000000001
M	240.0	7.916999999999973
M	210.0	32.150000000000006
M	240.0	19.432999999999993
M	240.0	0.8840000000000146
M	210.0	11.417000000000002
M	210.0	65.417
M	180.0	25.716000000000008
M	180.0	18.19999999999999
F	210.0	37.26599999999999
F	330.0	37.18399999999997
M	360.0	57.44999999999999
M	240.0	38.650000000000006
M	210.0	27.149999999999977
M	240.0	37.73400000000004
F	300.0	117.86699999999996
M	300.0	18.86700000000002
M	180.0	15.817000000000007
M	270.0	34.733000000000004
M	180.0	31.633999999999986
F	270.0	7.433999999999969
F	270.0	46.533000000000015
M	210.0	36.266999999999996
M	180.0	13.03400000000002
M	270.0	62.084
F	240.0	62.099999999999966
M	210.0	29.933999999999997
M	210.0	15.5
M	270.0	41.30000000000001
M	210.0	63.68299999999999
M	180.0	38.19999999999999
M	180.0	24.75
M	180.0	24.400000000000006
M	180.0	54.116000000000014
M	240.0	12.066000000000031
M	210.0	8.483000000000004
M	270.0	47.41700000000009
M	240.0	4.9339999999999975
M	180.0	16.599999999999994
F	300.0	3.2670000000001096
M	150.0	26.167
M	240.0	37.650000000000034
M	240.0	28.950000000000017
M	210.0	12.282999999999987
M	210.0	50.233000000000004
M	210.0	7.5660000000000025
M	300.0	25.633999999999958
M	210.0	23.349999999999994
F	240.0	93.04999999999998
F	300.0	11.950000000000045
F	210.0	3.6670000000000016
M	240.0	47.63299999999998
M	240.0	12.217000000000013
M	210.0	13.0
M	210.0	24.05000000000001
M	270.0	23.349999999999966
M	240.0	1.4499999999999886
M	150.0	14.032999999999959
M	180.0	16.716999999999985
F	210.0	3.9339999999999975
M	210.0	20.016999999999996
M	210.0	47.49999999999997
M	210.0	48.400000000000034
M	300.0	17.98299999999989
M	240.0	48.44999999999999
F	240.0	13.116000000000014
F	240.0	66.13299999999998
M	300.0	53.06700000000001
M	150.0	25.716999999999985
M	210.0	44.88299999999998
M	240.0	10.91700000000003
F	270.0	25.73399999999998
M	210.0	67.75000000000003
F	240.0	7.632999999999981
M	240.0	31.46700000000004
M	240.0	33.483000000000004
F	210.0	22.76600000000002
M	240.0	41.65000000000009
M	300.0	10.533999999999992
M	270.0	37.634000000000015
F	240.0	51.982999999999976
M	270.0	50.44999999999999
M	300.0	38.10000000000002
M	240.0	27.083000000000027
M	270.0	31.96700000000004
M	240.0	35.38300000000001
M	210.0	33.79999999999998
M	240.0	12.650000000000034
M	180.0	12.5
M	210.0	23.44999999999999
F	300.0	7.300000000000011
M	360.0	25.884000000000015
M	180.0	29.549999999999983
M	240.0	18.834000000000003
M	210.0	23.182999999999993
F	270.0	2.9500000000001023
M	270.0	7.984000000000094
M	210.0	47.26599999999999
F	180.0	23.616000000000014
M	360.0	29.71700000000004
M	180.0	18.932999999999993
M	210.0	28.11700000000002
M	150.0	88.36699999999999
F	240.0	18.71700000000004
M	240.0	83.35000000000002
M	210.0	21.333000000000027
M	210.0	23.11700000000002
M	270.0	4.550000000000011
M	240.0	73.36699999999999
F	240.0	30.66599999999997
M	240.0	17.567000000000007
F	300.0	18.06600000000003
M	240.0	11.550000000000011
M	240.0	15.182999999999993
M	180.0	59.016999999999996
M	240.0	114.08299999999997
M	270.0	52.033000000000015
M	180.0	34.71599999999998
M	180.0	30.69999999999999
M	330.0	17.76600000000002
M	270.0	11.800000000000011
M	330.0	38.43299999999999
F	270.0	2.5
M	270.0	27.63299999999998
M	240.0	7.834000000000003
M	240.0	29.884000000000015
M	210.0	55.93300000000002
M	270.0	15.983000000000004
M	240.0	45.05000000000001
M	180.0	8.567000000000007
M	180.0	13.417000000000002
F	240.0	20.815999999999974
M	300.0	19.833000000000027
M	240.0	0.08300000000002683
M	210.0	14.649999999999977
F	240.0	24.533999999999992
M	210.0	55.384000000000015
M	300.0	14.416999999999973
F	210.0	28.667
M	210.0	32.69999999999999
F	330.0	13.116999999999962
M	210.0	116.56699999999998
F	180.0	50.033000000000015
M	210.0	22.417
M	180.0	111.5
F	210.0	47.94999999999999
M	210.0	5.1839999999999975
F	270.0	19.266999999999996
M	210.0	35.434
F	240.0	19.99999999999997
M	300.0	7.116999999999962
F	270.0	60.716999999999985
F	300.0	13.334000000000003
M	240.0	19.78400000000002
F	210.0	34.033000000000015
M	330.0	56.700000000000045
M	270.0	0.8160000000000309
M	210.0	23.05000000000001
M	240.0	36.63300000000001
M	300.0	0.41699999999997317
M	240.0	11.333000000000027
M	210.0	15.232999999999976
M	210.0	15.282999999999987
F	360.0	9.100000000000023
F	270.0	19.30000000000001
M	210.0	57.13300000000001
M	180.0	30.466999999999985
M	210.0	42.58299999999997
M	210.0	28.30000000000001
M	240.0	58.884000000000015
M	210.0	56.483000000000004
M	210.0	1.5159999999999911
F	300.0	32.033000000000015
F	360.0	0.5169999999999959
M	240.0	23.216999999999985
M	240.0	29.534000000000077
M	210.0	38.934000000000026
M	270.0	4.649999999999977
M	270.0	5.75
F	300.0	1.6499999999999773
M	330.0	22.98300000000006
M	240.0	42.93400000000008
M	150.0	34.36699999999999
M	240.0	28.966999999999985
M	150.0	31.5
M	210.0	20.615999999999985
M	270.0	5.817000000000007
M	240.0	10.883999999999986
M	180.0	30.349999999999994
F	210.0	59.60000000000002
M	180.0	9.116000000000014
M	210.0	47.23399999999998
M	390.0	19.083999999999946
F	240.0	22.05000000000001
M	240.0	91.84999999999997
F	210.0	15.834000000000003
F	240.0	61.58300000000003
F	270.0	8.615999999999985
M	270.0	33.900000000000034
M	210.0	36.06700000000001
M	270.0	54.91699999999997
F	270.0	111.166
M	240.0	15.133000000000038
M	180.0	20.432999999999993
F	240.0	4.349999999999994
M	210.0	18.850000000000023
M	240.0	20.049999999999983
M	210.0	12.282999999999987
M	180.0	15.667000000000002
M	180.0	23.467000000000013
F	240.0	48.599999999999994
M	270.0	12.716000000000008
M	180.0	21.782999999999987
M	180.0	10.099999999999994
M	180.0	37.55000000000001
M	270.0	1.6000000000000227
M	240.0	9.049999999999955
M	180.0	5.0
M	300.0	13.549999999999955
M	150.0	17.417
F	210.0	71.8000000000001
M	300.0	46.00000000000006
M	270.0	19.834000000000003
M	300.0	32.71700000000004
F	180.0	29.549999999999983
M	270.0	22.284000000000106
M	180.0	72.69999999999999
M	210.0	3.2840000000000202
M	180.0	91.98300000000003
M	240.0	29.69999999999999
M	210.0	31.783999999999992
M	270.0	5.983000000000004
M	240.0	4.0
M	240.0	38.033000000000015
M	300.0	21.733000000000004
M	240.0	5.750000000000028
M	210.0	91.35
F	210.0	41.68300000000002
M	270.0	72.11599999999999
M	300.0	13.766999999999996
M	210.0	5.28400000000002
M	240.0	14.099999999999994
M	240.0	10.882999999999981
M	240.0	5.2169999999999845
M	210.0	85.60000000000002
M	240.0	35.516999999999996
M	270.0	38.21600000000001
M	270.0	54.55000000000001
M	180.0	5.2169999999999845
M	210.0	52.766999999999996
M	270.0	54.91699999999997
M	240.0	11.349999999999994
M	210.0	19.266999999999996
F	330.0	13.449999999999989
M	240.0	16.75
F	240.0	70.767
F	300.0	68.5
F	240.0	95.13399999999999
F	210.0	35.583999999999975
M	150.0	112.68300000000002
M	270.0	45.233000000000004
M	210.0	16.433999999999997
M	240.0	32.68300000000002
M	210.0	39.73400000000004
M	180.0	31.75
M	240.0	60.75
M	240.0	0.5169999999999959
M	210.0	14.550000000000011
M	300.0	40.58299999999997
M	210.0	13.599999999999994
M	180.0	7.765999999999991
F	210.0	8.36699999999999
M	240.0	21.88299999999998
F	330.0	47.03299999999996
M	330.0	10.550000000000011
M	210.0	60.932999999999964
M	270.0	16.233000000000004
M	270.0	42.89999999999998
M	210.0	0.016999999999995907
M	180.0	16.766999999999996
M	210.0	21.266999999999996
M	180.0	11.282999999999987
F	240.0	46.11699999999996
M	270.0	71.38299999999998
M	270.0	1.7000000000000455
M	180.0	5.75
M	240.0	38.483000000000004
M	180.0	88.13399999999999
M	210.0	44.10000000000002
M	300.0	39.16699999999997
M	150.0	72.767
M	210.0	67.583
M	240.0	19.30000000000001
M	270.0	8.16700000000003
M	210.0	47.66699999999997
M	210.0	105.25
M	210.0	0.11700000000001864
M	240.0	36.5
F	240.0	27.817000000000007
M	330.0	5.866999999999905
M	210.0	25.317000000000007
M	180.0	12.766999999999996
M	210.0	26.884000000000015
M	240.0	27.950000000000017
M	210.0	21.0
M	360.0	41.766999999999996
M	180.0	3.7840000000000202
M	210.0	39.55000000000001
F	270.0	60.66699999999997
M	240.0	52.73300000000003
M	240.0	28.032999999999987
M	150.0	48.75
F	240.0	77.64999999999998
M	240.0	45.966999999999985
M	210.0	10.183999999999997
M	240.0	11.234000000000037
M	180.0	18.865999999999985
M	210.0	14.182999999999993
M	270.0	18.783000000000015
M	300.0	34.766999999999996
F	270.0	52.19999999999999
M	150.0	55.71700000000001
M	240.0	31.084000000000003
M	240.0	17.80000000000001
M	180.0	8.5
M	270.0	19.367000000000075
M	240.0	20.783000000000015
F	240.0	5.099999999999994
F	210.0	7.550000000000011
M	240.0	36.167
M	210.0	13.984000000000009
M	270.0	40.033999999999935
M	210.0	105.76699999999994
M	240.0	18.216999999999985
F	240.0	52.71600000000001
M	270.0	18.583000000000027
F	330.0	20.75
M	210.0	28.56699999999998
M	210.0	85.40000000000003
M	240.0	32.26600000000002
M	210.0	56.16699999999997
F	270.0	31.88299999999998
M	180.0	0.950000000000017
M	210.0	8.25
M	210.0	8.199999999999989
F	300.0	24.16700000000003
F	210.0	14.932999999999993
M	150.0	77.71599999999998
M	180.0	14.100000000000023
M	240.0	6.283999999999992
M	270.0	57.083999999999946
M	210.0	8.050000000000011
M	240.0	25.13300000000001
M	210.0	29.75
M	300.0	30.366999999999962
F	300.0	20.51600000000002
M	180.0	1.0999999999999943
F	210.0	116.63300000000004
M	210.0	113.96600000000001
M	360.0	12.132999999999981
M	270.0	9.415999999999997
F	210.0	22.05000000000004
M	240.0	3.6829999999999927
M	270.0	50.650000000000034
M	180.0	16.983000000000004
M	240.0	32.783000000000015
M	330.0	14.333000000000027
M	240.0	8.68300000000005
F	300.0	39.483000000000004
F	240.0	119.56700000000001
F	300.0	33.60000000000002
M	270.0	23.5
M	240.0	47.615999999999985
M	240.0	7.466000000000008
M	240.0	0.7330000000000041
M	240.0	24.315999999999974
M	180.0	61.83300000000003
M	210.0	8.017000000000024
M	180.0	83.30000000000001
M	210.0	4.099999999999994
M	210.0	18.566000000000003
F	210.0	105.21699999999998
M	210.0	6.0
M	300.0	19.499999999999886
F	240.0	47.93299999999999
M	270.0	26.05000000000001
M	180.0	10.717000000000013
M	210.0	2.283999999999992
F	270.0	8.899999999999977
F	210.0	50.650000000000006
M	240.0	18.833999999999975
M	210.0	6.349999999999994
M	210.0	95.45000000000002
F	150.0	40.417
F	270.0	38.75
F	390.0	37.13399999999996
M	150.0	24.25
F	300.0	32.19999999999999
M	210.0	34.650000000000006
M	210.0	21.966000000000008
M	210.0	34.184
M	210.0	33.68300000000002
F	150.0	35.76599999999999
F	240.0	12.100000000000023
M	210.0	17.75
M	210.0	59.68299999999999
M	180.0	3.6329999999999814
M	240.0	8.500000000000028
M	240.0	21.25
F	210.0	54.900000000000006
F	390.0	12.483000000000004
F	240.0	95.18300000000002
M	270.0	53.565999999999974
M	210.0	8.382999999999981
M	240.0	41.31700000000001
M	180.0	40.43299999999999
M	240.0	4.165999999999997
M	180.0	17.44999999999999
F	210.0	35.633999999999986
M	210.0	14.5
M	210.0	3.9000000000000057
M	210.0	37.44999999999999
M	210.0	48.95000000000002
M	210.0	7.567000000000007
M	210.0	37.80000000000004
M	210.0	33.05000000000001
M	180.0	21.932999999999993
F	270.0	5.484000000000037
F	240.0	31.633000000000038
M	210.0	16.884000000000015
M	180.0	0.5999999999999943
M	210.0	43.583
M	300.0	3.834000000000003
M	270.0	76.85000000000002
M	300.0	83.017
F	210.0	32.20000000000002
M	240.0	20.415999999999997
F	330.0	9.799999999999955
F	270.0	43.85000000000002
M	240.0	50.86699999999996
M	330.0	16.766999999999996
F	210.0	44.583
F	270.0	57.483000000000004
M	180.0	19.016999999999996
M	270.0	12.783999999999992
M	210.0	46.38300000000001
M	240.0	54.14999999999998
M	360.0	26.516999999999996
M	210.0	89.69999999999999
M	240.0	13.283000000000015
M	210.0	2.200000000000017
M	270.0	1.1999999999999886
M	240.0	58.05000000000001
F	180.0	0.3499999999999943
M	270.0	31.633000000000038
M	210.0	35.74999999999997
M	300.0	7.650000000000034
M	210.0	59.70000000000002
M	180.0	19.717000000000013
M	180.0	76.05000000000004
F	270.0	37.78399999999999
F	300.0	37.432999999999936
F	240.0	24.55000000000001
M	240.0	30.900000000000034
M	150.0	91.68299999999999
M	180.0	11.199999999999989
F	240.0	25.900000000000006
M	180.0	31.366000000000014
M	210.0	34.25
M	240.0	41.766999999999996
F	210.0	56.58400000000009
M	240.0	0.0660000000000025
M	180.0	18.13299999999998
M	330.0	4.300000000000068
F	210.0	3.516999999999996
M	210.0	47.016999999999996
M	270.0	7.0160000000000196
F	240.0	28.233000000000004
F	360.0	25.11700000000002
M	240.0	24.25
M	300.0	56.56600000000003
M	210.0	7.367000000000019
M	270.0	0.5840000000000032
M	150.0	13.567000000000007
M	210.0	63.90000000000009
M	330.0	48.11700000000002
M	180.0	91.58400000000003
M	180.0	24.80000000000001
F	210.0	2.234000000000009
M	210.0	34.53400000000002
M	270.0	56.599999999999966
M	270.0	57.134000000000015
M	300.0	11.25
M	240.0	26.483000000000004
M	240.0	12.367000000000019
M	180.0	35.93299999999999
M	210.0	58.31699999999998
M	270.0	4.282999999999959
F	270.0	56.18299999999999
F	180.0	42.815999999999974
F	270.0	22.55000000000001
M	300.0	94.69999999999993
M	210.0	21.06699999999998
F	360.0	26.149999999999977
M	210.0	16.833
M	180.0	75.53300000000002
M	210.0	7.867000000000019
F	270.0	38.584
F	210.0	16.167
M	210.0	31.549999999999983
M	150.0	25.833
M	210.0	110.71700000000001
M	180.0	33.31700000000001
M	240.0	43.30000000000001
M	240.0	20.38299999999998
M	210.0	5.299999999999983
M	210.0	27.467000000000013
F	300.0	21.5
F	240.0	18.865999999999985
M	180.0	33.25
M	210.0	12.915999999999997
F	210.0	93.69999999999999
M	270.0	26.649999999999977
F	210.0	81.53399999999999
F	210.0	43.099999999999994
M	240.0	7.417000000000002
M	330.0	22.333000000000027
M	270.0	24.615999999999985
F	210.0	47.05000000000001
F	330.0	42.94999999999999
F	270.0	49.266999999999996
M	270.0	42.91699999999997
M	240.0	5.934000000000026
F	240.0	40.63299999999998
M	180.0	49.20000000000002
F	210.0	76.833
F	210.0	33.98400000000004
M	210.0	7.78400000000002
M	240.0	4.4339999999999975
M	240.0	78.96699999999996
M	210.0	51.866000000000014
M	240.0	8.450000000000017
M	210.0	20.716999999999985
M	210.0	26.01599999999999
M	150.0	85.88300000000001
F	210.0	2.0670000000000073
F	180.0	29.365999999999985
F	300.0	20.515999999999963
F	270.0	18.41700000000003
M	240.0	4.900000000000006
M	210.0	29.516999999999996
M	210.0	19.11699999999999
M	180.0	35.384000000000015
M	180.0	5.334000000000003
M	240.0	22.066000000000003
F	240.0	53.366000000000014
M	150.0	40.11699999999999
M	240.0	86.29999999999995
M	150.0	12.515999999999991
M	240.0	28.399999999999977
F	210.0	16.566000000000003
M	300.0	46.033000000000015
F	300.0	34.48300000000006
M	210.0	46.334
F	210.0	39.94999999999999
M	240.0	34.66599999999997
M	240.0	109.56700000000001
M	180.0	59.233000000000004
M	210.0	28.966999999999985
M	240.0	57.0
M	210.0	53.39999999999998
M	240.0	39.95000000000002
M	240.0	21.400000000000006
M	240.0	27.733000000000004
M	300.0	10.533000000000015
M	210.0	6.716000000000008
M	210.0	13.300000000000011
M	270.0	27.31699999999995
M	210.0	47.75000000000003
M	240.0	49.75
M	210.0	22.983000000000004
M	210.0	63.41699999999997
M	330.0	70.80000000000001
F	180.0	27.667
M	210.0	26.700000000000017
F	390.0	13.516999999999939
F	180.0	101.94999999999999
F	180.0	17.967000000000013
F	210.0	38.19999999999999
M	150.0	9.033999999999992
M	210.0	23.266999999999996
M	240.0	33.0
M	240.0	17.466000000000008
M	300.0	13.634000000000015
M	270.0	13.216000000000008
M	240.0	7.600000000000023
F	270.0	12.666999999999973
M	180.0	29.900000000000006
M	240.0	37.93299999999999
F	330.0	21.350000000000023
F	270.0	10.149999999999977
M	180.0	5.800000000000011
M	240.0	116.88300000000001
M	240.0	11.300000000000011
F	300.0	32.31700000000001
F	210.0	41.78399999999999
M	270.0	81.63399999999996
M	240.0	17.533999999999992
F	210.0	39.115999999999985
M	270.0	7.182999999999993
M	240.0	47.70000000000002
M	270.0	54.35000000000002
M	270.0	55.599999999999966
F	240.0	38.016999999999996
M	270.0	10.632999999999981
M	300.0	5.083000000000027
F	270.0	29.915999999999997
M	180.0	25.349999999999994
F	270.0	11.383000000000038
M	210.0	10.733000000000004
M	210.0	23.75
F	270.0	26.216000000000008
M	390.0	36.66700000000003
M	240.0	50.349999999999966
M	240.0	31.349999999999966
F	270.0	15.583000000000027
F	270.0	27.11700000000002
M	180.0	37.30000000000001
M	240.0	33.767000000000024
M	180.0	30.084000000000003
M	330.0	15.716000000000008
M	240.0	0.9000000000000057
F	180.0	17.817000000000007
M	240.0	3.416999999999973
F	270.0	117.68399999999997
M	180.0	13.682999999999993
M	240.0	11.215999999999951
M	300.0	19.44999999999999
M	180.0	62.167
M	210.0	24.584000000000003
M	270.0	4.233000000000004
M	210.0	60.400000000000006
M	270.0	77.21699999999998
M	210.0	63.71600000000001
M	270.0	52.13399999999996
F	330.0	1.1499999999999204
M	210.0	14.216999999999985
M	240.0	20.69999999999999
M	270.0	34.23399999999998
M	210.0	9.217000000000013
M	210.0	23.415999999999997
M	300.0	28.883000000000038
M	210.0	26.733000000000004
M	210.0	11.467000000000013
M	210.0	91.50000000000003
M	180.0	19.73400000000001
M	300.0	25.432999999999993
M	300.0	19.80000000000001
F	210.0	21.36699999999999
M	210.0	66.65
M	210.0	77.56700000000001
M	240.0	34.31699999999998
M	240.0	59.033000000000015
M	180.0	25.05000000000001
M	210.0	14.933000000000021
F	180.0	30.21599999999998
M	180.0	35.25
M	240.0	9.334000000000003
M	180.0	61.099999999999994
M	270.0	14.916999999999973
M	210.0	9.799999999999983
M	240.0	44.584
M	210.0	76.76700000000002
F	390.0	11.800000000000011
M	180.0	89.11700000000002
M	180.0	12.016999999999996
F	240.0	56.68300000000005
F	210.0	32.684
F	270.0	40.416
M	360.0	26.63299999999998
M	240.0	30.216000000000008
F	210.0	46.48400000000001
M	210.0	52.28299999999999
M	210.0	11.132999999999981
F	300.0	69.267
M	240.0	53.5
M	210.0	7.050000000000011
M	270.0	2.8000000000000114
F	210.0	25.633999999999986
M	300.0	47.86600000000004
M	210.0	19.983000000000004
M	180.0	47.25
M	210.0	22.466000000000008
M	180.0	25.80000000000001
M	180.0	61.417
M	210.0	39.267000000000024
M	180.0	23.25
M	300.0	19.94999999999999
M	210.0	12.966000000000008
F	240.0	20.916999999999973
M	240.0	8.699999999999989
M	270.0	9.449999999999989
M	330.0	43.266000000000076
M	270.0	10.050000000000011
M	270.0	30.649999999999977
M	210.0	18.917
M	180.0	14.265999999999991
M	270.0	1.9499999999999886
F	240.0	80.50000000000006
M	240.0	23.850000000000023
M	180.0	16.700000000000017
M	270.0	38.94999999999999
M	300.0	2.5670000000000073
M	180.0	36.95000000000002
F	270.0	7.91599999999994
M	300.0	62.533000000000015
F	210.0	26.083
M	210.0	57.81700000000001
M	240.0	20.13400000000007
M	240.0	18.483000000000004
F	270.0	37.78299999999996
F	270.0	39.516999999999996
M	180.0	4.849999999999994
M	180.0	78.85
F	240.0	83.08300000000008
M	210.0	16.932999999999993
F	210.0	75.14999999999998
M	240.0	6.7169999999999845
M	240.0	17.5
M	300.0	53.966999999999985
M	180.0	29.349999999999994
F	210.0	40.63299999999998
M	240.0	11.866000000000014
M	210.0	7.332999999999998
M	210.0	13.849999999999994
M	210.0	43.684
M	300.0	24.650000000000034
M	240.0	24.299999999999983
M	270.0	34.06600000000003
M	300.0	30.283999999999992
M	210.0	24.5
M	330.0	19.316000000000145
M	210.0	44.016999999999996
M	180.0	39.55000000000001
M	150.0	31.349999999999994
M	300.0	26.815999999999917
M	300.0	5.833999999999946
F	330.0	17.200000000000045
M	270.0	20.11700000000002
M	330.0	49.099999999999966
M	180.0	17.69999999999999
M	300.0	38.450000000000045
M	180.0	10.266999999999996
F	300.0	52.31699999999995
M	210.0	32.599999999999994
M	270.0	38.716999999999985
M	270.0	38.64999999999998
M	210.0	68.73400000000001
M	210.0	45.18300000000002
M	240.0	97.56600000000003
M	210.0	16.384000000000015
M	240.0	18.31699999999998
F	240.0	6.9669999999999845
M	240.0	35.63300000000004
M	150.0	18.433999999999997
M	180.0	49.583
M	270.0	16.44999999999999
M	210.0	0.6999999999999886
M	300.0	22.584000000000003
F	300.0	51.299999999999955
M	240.0	99.53399999999999
M	210.0	92.767
M	180.0	24.067000000000007
M	240.0	15.51600000000002
F	330.0	10.800000000000011
M	150.0	10.900000000000006
M	210.0	41.98399999999998
M	300.0	29.633999999999958
M	210.0	58.03400000000002
F	210.0	44.85000000000002
M	240.0	39.150000000000034
F	270.0	5.25
M	240.0	8.884000000000015
F	270.0	68.13299999999998
M	210.0	91.50000000000003
M	210.0	59.084
M	330.0	20.43399999999997
M	180.0	37.084
M	210.0	40.96700000000001
M	240.0	21.31600000000003
M	270.0	49.75
F	240.0	19.217000000000013
M	180.0	57.116000000000014
M	300.0	5.983000000000004
M	180.0	41.233000000000004
M	240.0	20.900000000000034
M	210.0	97.01700000000002
M	180.0	99.08400000000009
M	210.0	28.833
M	270.0	14.484000000000037
M	300.0	50.099999999999966
F	240.0	43.483000000000004
M	240.0	27.86700000000002
M	180.0	36.93299999999999
M	180.0	104.834
M	180.0	4.515999999999991
F	300.0	53.91700000000003
M	300.0	20.916000000000054
M	270.0	20.099999999999966
M	180.0	21.48400000000001
M	210.0	22.01600000000002
F	240.0	23.399999999999977
M	240.0	12.384000000000015
M	270.0	61.382999999999925
F	300.0	7.400000000000091
M	360.0	22.649999999999977
M	210.0	59.83300000000003
M	210.0	16.532999999999987
M	240.0	67.767
M	180.0	13.366000000000014
M	240.0	104.24999999999997
M	270.0	13.817000000000007
M	210.0	38.983000000000004
F	240.0	42.93299999999999
M	210.0	51.783000000000015
M	210.0	54.68300000000002
M	240.0	0.9669999999999845
M	210.0	2.5
F	240.0	14.299999999999955
M	210.0	19.917
M	210.0	51.934
M	180.0	105.28300000000002
M	180.0	52.21700000000001
M	270.0	29.334000000000003
F	360.0	19.51600000000002
M	180.0	22.94999999999999
M	240.0	11.700000000000017
F	240.0	71.04999999999995
M	210.0	5.400000000000006
M	210.0	26.333
M	270.0	30.19999999999999
M	270.0	82.19999999999999
M	210.0	4.149999999999977
M	270.0	20.134000000000015
M	150.0	64.38300000000001
M	270.0	47.084
M	180.0	16.134000000000015
M	270.0	11.715999999999894
M	300.0	42.10000000000002
M	210.0	88.54999999999998
M	240.0	6.684000000000026
M	240.0	20.665999999999997
M	210.0	4.71599999999998
M	210.0	37.25
M	270.0	36.73300000000012
M	180.0	48.69999999999999
M	300.0	39.73400000000004
M	300.0	88.55000000000001
M	180.0	29.583
M	240.0	42.233000000000004
M	210.0	30.432999999999993
M	210.0	15.617000000000019
F	210.0	14.5
M	240.0	70.5
M	180.0	10.782999999999987
M	240.0	7.965999999999951
M	240.0	20.467000000000013
M	210.0	31.584000000000003
M	240.0	29.983000000000004
M	180.0	41.583
M	240.0	37.88300000000001
M	360.0	24.53299999999996
F	210.0	43.86699999999999
F	240.0	23.816000000000003
F	240.0	49.78299999999999
M	330.0	21.783999999999992
M	180.0	5.9669999999999845
F	330.0	14.483000000000004
M	180.0	20.25
F	210.0	56.10000000000002
M	180.0	54.03399999999999
F	270.0	41.966999999999985
M	210.0	3.966000000000008
F	270.0	35.55000000000001
M	240.0	10.733000000000004
M	210.0	63.516999999999996
M	270.0	13.532999999999902
F	240.0	69.333
M	240.0	8.867000000000019
M	180.0	23.94999999999999
M	210.0	36.466999999999985
F	210.0	4.6839999999999975
M	180.0	24.783000000000015
M	150.0	13.883999999999986
F	240.0	3.032999999999987
M	210.0	74.15
F	240.0	59.80000000000004
M	270.0	87.483
M	180.0	112.36599999999999
M	240.0	7.5
F	270.0	8.867000000000019
F	270.0	2.6999999999999886
F	240.0	32.733000000000004
M	240.0	15.582999999999998
F	210.0	22.516999999999996
M	300.0	104.63299999999998
M	210.0	29.366000000000014
M	210.0	12.0
M	270.0	50.94999999999999
M	270.0	53.5
M	240.0	34.58300000000003
M	240.0	8.199999999999989
M	240.0	34.583999999999975
F	240.0	2.033999999999992
F	240.0	55.00000000000003
M	270.0	91.48399999999998
F	270.0	8.73399999999998
M	270.0	20.19999999999999
M	210.0	82.13300000000001
M	210.0	49.75
F	270.0	15.182999999999993
M	150.0	92.94999999999996
M	270.0	39.16700000000003
M	180.0	28.63300000000001
F	300.0	40.49999999999994
M	180.0	21.86699999999999
M	180.0	10.584000000000003
M	210.0	21.19999999999999
M	240.0	24.683999999999997
F	210.0	46.94999999999999
M	240.0	25.583
M	330.0	73.93399999999997
F	210.0	9.683999999999997
M	180.0	7.682999999999993
M	180.0	25.017000000000024
M	210.0	34.71700000000001
F	210.0	32.150000000000006
M	210.0	40.11700000000002
M	300.0	8.316000000000031
M	210.0	18.532999999999987
M	300.0	33.69999999999999
M	240.0	0.9000000000000057
F	240.0	20.533000000000015
M	150.0	48.483000000000004
M	240.0	21.799999999999983
M	240.0	24.316000000000003
M	210.0	5.282999999999987
F	270.0	18.216000000000008
M	210.0	31.58299999999997
M	180.0	102.28300000000002
M	240.0	12.599999999999994
M	240.0	67.08300000000003
F	270.0	23.099999999999966
M	270.0	29.533000000000015
M	210.0	45.167
M	210.0	46.434
M	300.0	8.33299999999997
M	240.0	11.600000000000023
M	270.0	71.26699999999994
M	300.0	6.899999999999977
M	210.0	5.299999999999983
F	300.0	60.33299999999997
M	300.0	57.43399999999997
M	180.0	49.18299999999999
M	180.0	47.69999999999999
M	270.0	9.432999999999993
F	270.0	62.61699999999996
F	240.0	17.44999999999999
M	240.0	99.03399999999999
M	180.0	19.783999999999992
M	210.0	60.08300000000003
M	270.0	87.71699999999998
M	330.0	45.64999999999998
F	300.0	35.36699999999996
M	210.0	14.950000000000017
M	180.0	55.434000000000026
M	210.0	26.032999999999987
M	270.0	5.432999999999993
M	210.0	109.2160000000001
M	240.0	20.76599999999999
M	240.0	21.38300000000001
M	270.0	42.016999999999996
M	240.0	3.3170000000000073
M	210.0	12.36699999999999
M	240.0	30.450000000000017
M	240.0	31.666999999999973
M	270.0	36.584
M	270.0	51.60000000000002
M	270.0	3.7660000000000196
M	210.0	25.950000000000017
M	270.0	36.5
M	210.0	3.783999999999992
F	300.0	30.515999999999963
M	180.0	21.834000000000003
M	330.0	5.317000000000007
M	210.0	114.03300000000002
M	210.0	41.08300000000003
M	210.0	18.30000000000001
M	330.0	32.783000000000015
F	240.0	7.800000000000011
M	180.0	5.46599999999998
M	150.0	45.36700000000002
M	150.0	105.816
M	210.0	25.333
M	240.0	64.30000000000001
M	270.0	20.916999999999973
F	240.0	16.19999999999999
M	210.0	114.70000000000002
M	210.0	22.733000000000004
F	240.0	50.08300000000003
M	180.0	9.816000000000003
M	330.0	29.86700000000002
F	270.0	48.084
M	240.0	36.150000000000034
M	240.0	18.717000000000013
M	210.0	40.81700000000001
M	240.0	2.1999999999999886
M	240.0	10.133999999999986
M	210.0	21.182999999999993
M	180.0	7.650000000000006
M	240.0	70.767
M	210.0	25.31699999999998
M	210.0	23.417
M	270.0	8.98399999999998
M	300.0	22.733000000000004
M	240.0	20.017000000000024
M	270.0	49.400000000000034
M	180.0	1.0500000000000114
M	210.0	99.61600000000004
F	330.0	18.216999999999985
F	330.0	2.849999999999966
M	180.0	12.817000000000007
M	270.0	68.9500000000001
M	300.0	21.415999999999997
F	360.0	41.55000000000001
M	210.0	31.650000000000006
M	270.0	43.75
F	240.0	7.050000000000011
M	270.0	35.81700000000001
M	210.0	45.833
M	150.0	41.18299999999999
F	390.0	3.1000000000000227
M	210.0	17.182999999999993
F	180.0	26.584000000000003
F	210.0	8.882999999999981
M	210.0	61.099999999999966
M	180.0	8.75
F	180.0	41.81700000000001
M	210.0	86.81700000000001
M	210.0	21.61699999999999
M	330.0	68.483
M	150.0	33.599999999999994
M	180.0	71.20000000000002
F	300.0	73.58300000000003
M	210.0	11.949999999999989
M	270.0	16.333000000000027
F	210.0	64.45000000000002
M	210.0	86.43299999999999
M	270.0	20.48399999999998
M	180.0	78.26599999999999
M	150.0	18.900000000000006
M	150.0	18.032999999999987
M	270.0	17.516999999999996
F	300.0	17.166999999999973
M	180.0	45.80000000000001
M	240.0	29.26599999999999
F	240.0	18.283999999999992
M	150.0	82.03399999999999
M	240.0	17.58299999999997
M	180.0	2.8329999999999984
M	180.0	63.0
F	270.0	25.166999999999973
M	270.0	97.61600000000004
F	240.0	33.33300000000003
M	240.0	4.5
M	270.0	52.30000000000001
M	270.0	12.067000000000007
M	240.0	27.016999999999996
M	180.0	16.932999999999993
F	240.0	1.1169999999999618
M	270.0	32.56699999999995
F	390.0	0.7830000000000155
M	210.0	26.682999999999993
M	210.0	13.75
M	180.0	11.332999999999998
M	210.0	14.566000000000003
F	270.0	34.33300000000003
M	300.0	11.283000000000015
M	210.0	25.682999999999993
M	210.0	44.099999999999994
M	210.0	69.96600000000001
M	180.0	34.417
M	300.0	22.800000000000068
F	210.0	27.833
F	240.0	31.83299999999997
M	210.0	50.58299999999997
M	300.0	7.3840000000000146
M	210.0	8.849999999999994
M	180.0	27.400000000000006
M	240.0	48.30000000000001
M	210.0	11.084000000000003
M	240.0	4.966000000000008
F	270.0	29.5
M	210.0	25.799999999999983
M	210.0	22.917
M	180.0	4.033999999999992
M	180.0	8.0
M	300.0	16.0
F	270.0	50.0
M	270.0	13.966000000000008
M	210.0	16.633999999999986
M	330.0	67.18300000000005
M	210.0	22.38300000000001
M	210.0	39.35000000000002
F	210.0	30.06699999999998
M	210.0	17.21599999999998
M	210.0	25.083
M	300.0	18.567000000000007
M	210.0	12.633999999999986
M	150.0	39.766999999999996
M	240.0	97.11699999999996
M	240.0	13.366999999999962
F	270.0	26.833000000000027
M	210.0	17.315999999999974
M	270.0	34.06700000000001
M	210.0	4.75
F	240.0	30.66700000000003
F	270.0	13.450000000000045
M	210.0	24.19999999999999
M	210.0	7.133999999999986
M	240.0	85.18299999999999
M	300.0	64.80000000000001
M	150.0	26.517000000000024
M	270.0	20.899999999999977
F	210.0	25.19999999999999
F	300.0	6.799999999999898
M	210.0	31.849999999999994
M	210.0	13.082999999999998
M	300.0	5.633999999999958
F	360.0	40.89999999999998
M	210.0	29.150000000000006
M	300.0	19.366999999999962
M	240.0	27.41700000000003
M	270.0	39.44999999999999
M	330.0	44.31700000000001
M	210.0	19.016999999999996
M	240.0	26.067000000000007
M	240.0	23.28400000000002
M	300.0	25.450000000000045
M	330.0	26.283000000000015
M	270.0	7.617000000000019
M	150.0	15.734000000000037
M	270.0	26.766999999999996
F	180.0	15.183999999999997
M	240.0	46.349999999999966
M	210.0	41.25
M	270.0	7.25
F	180.0	83.83400000000003
M	240.0	0.6340000000000146
F	270.0	2.166999999999973
M	210.0	3.966000000000008
M	300.0	30.783999999999935
M	180.0	87.48300000000003
M	270.0	22.682999999999993
F	300.0	26.48399999999998
M	240.0	3.6500000000000057
M	270.0	7.783999999999992
M	270.0	13.51600000000002
M	150.0	8.032999999999959
M	180.0	46.76599999999999
M	240.0	14.584000000000003
F	240.0	14.233000000000004
F	270.0	31.86700000000002
M	270.0	36.11600000000004
F	300.0	14.549999999999955
M	270.0	3.349999999999966
M	210.0	11.150000000000006
M	210.0	23.91599999999997
M	210.0	18.63300000000001
M	180.0	44.766999999999996
M	240.0	28.150000000000006
F	270.0	43.90000000000009
M	300.0	6.567000000000007
M	300.0	59.41699999999997
M	180.0	24.016999999999996
M	240.0	22.283999999999992
M	270.0	33.39999999999998
M	240.0	66.75000000000009
F	390.0	13.716999999999985
F	300.0	25.932999999999993
F	300.0	30.533999999999992
M	210.0	20.334000000000003
F	240.0	30.766999999999996
M	210.0	18.766999999999996
M	210.0	11.349999999999994
M	210.0	13.117000000000019
M	240.0	15.867000000000019
M	270.0	6.366999999999962
M	300.0	36.716999999999985
M	210.0	23.11699999999999
M	180.0	32.650000000000006
M	240.0	21.283000000000015
M	270.0	6.916999999999973
M	210.0	35.5
M	270.0	45.28399999999999
M	210.0	20.83299999999997
M	240.0	63.983000000000004
M	270.0	16.484000000000037
M	210.0	50.41699999999997
M	300.0	59.56600000000003
M	180.0	9.282999999999987
M	240.0	26.55000000000001
F	240.0	39.650000000000006
M	330.0	36.349999999999966
F	300.0	39.98399999999998
M	180.0	25.167
F	270.0	59.283000000000015
M	240.0	3.834000000000003
M	270.0	70.9659999999999
M	180.0	14.984000000000009
M	270.0	44.85000000000002
M	180.0	77.21700000000001
M	360.0	4.366000000000042
F	240.0	65.01700000000011
M	240.0	52.60000000000008
M	240.0	32.56700000000001
M	210.0	56.83400000000003
M	180.0	66.79999999999998
M	210.0	28.216000000000037
M	240.0	36.25
M	210.0	26.5
M	240.0	16.81600000000003
M	210.0	24.19999999999999
M	330.0	5.7830000000000155
M	210.0	8.533000000000015
F	270.0	16.465999999999894
M	270.0	13.966999999999985
F	240.0	46.56700000000001
M	270.0	34.58299999999997
M	270.0	48.80000000000001
M	240.0	81.93399999999997
M	210.0	39.73400000000001
M	270.0	33.0
M	210.0	31.834000000000003
M	210.0	28.483000000000033
M	240.0	34.134000000000015
M	240.0	13.850000000000023
M	240.0	30.016999999999996
M	240.0	30.833
M	180.0	11.815999999999974
M	270.0	45.016999999999996
M	180.0	17.30000000000001
F	210.0	24.26599999999999
M	210.0	24.86700000000002
M	180.0	85.50000000000003
M	270.0	6.350000000000023
M	270.0	3.150000000000091
M	300.0	94.61699999999996
M	180.0	29.63300000000001
F	210.0	19.683999999999997
M	210.0	8.86699999999999
M	270.0	19.84999999999991
M	180.0	76.43300000000002
M	240.0	6.733000000000004
M	210.0	35.55000000000001
M	240.0	104.96699999999998
M	210.0	18.183999999999997
M	210.0	33.58300000000003
M	240.0	31.165999999999997
M	270.0	16.80000000000001
M	270.0	15.950000000000102
M	240.0	20.96700000000004
M	210.0	48.73399999999998
M	330.0	36.88399999999996
M	240.0	44.39999999999998
F	300.0	96.80000000000001
F	240.0	16.61700000000002
M	270.0	56.53299999999996
M	240.0	30.44999999999999
M	210.0	51.13300000000001
M	270.0	39.46700000000004
F	300.0	72.58300000000003
M	240.0	51.79999999999998
M	240.0	35.466999999999985
F	180.0	27.5
M	240.0	7.5
M	210.0	19.682999999999993
M	240.0	8.650000000000006
M	180.0	28.165999999999997
M	270.0	15.716000000000008
M	240.0	14.132999999999981
M	240.0	39.716999999999985
M	330.0	26.083000000000027
M	180.0	21.900000000000006
M	240.0	14.049999999999983
M	210.0	42.666
M	210.0	38.25000000000003
M	210.0	4.099999999999994
M	180.0	102.4670000000001
M	330.0	27.18300000000005
F	240.0	28.283000000000015
F	240.0	37.25
F	240.0	5.25
M	270.0	30.815999999999974
M	180.0	14.433999999999997
F	180.0	37.983000000000004
M	330.0	12.333999999999946
M	210.0	32.44999999999999
M	210.0	5.582999999999998
M	180.0	20.849999999999994
M	180.0	80.50000000000003
M	180.0	83.06700000000001
M	270.0	26.366000000000042
M	180.0	33.150000000000006
M	210.0	47.96700000000001
M	240.0	5.367000000000019
F	240.0	45.13300000000004
M	180.0	18.13300000000001
M	240.0	26.099999999999994
M	270.0	12.550000000000011
M	240.0	45.78299999999999
M	270.0	7.199999999999989
F	210.0	29.73400000000001
M	180.0	3.265999999999991
M	210.0	20.36699999999999
F	180.0	17.549999999999983
M	180.0	87.7170000000001
M	240.0	56.58300000000003
F	330.0	1.4499999999999886
M	270.0	91.16699999999997
M	240.0	3.283999999999992
F	240.0	18.217000000000013
M	240.0	32.81700000000001
M	270.0	31.099999999999966
M	180.0	16.482999999999976
F	270.0	40.08400000000006
M	210.0	2.7329999999999757
M	240.0	25.56699999999998
M	300.0	20.733000000000004
M	300.0	0.44999999999998863
F	240.0	57.482999999999976
M	240.0	85.95000000000005
M	180.0	72.85
F	210.0	36.667
M	210.0	22.600000000000023
M	210.0	44.61699999999999
M	240.0	66.13300000000001
M	270.0	5.766999999999996
M	240.0	34.68299999999999
M	270.0	23.25
M	240.0	58.86699999999999
F	240.0	16.75
M	240.0	13.534000000000049
M	150.0	31.25
M	240.0	4.2830000000000155
M	210.0	12.834000000000003
M	180.0	33.833
F	210.0	24.283999999999992
M	300.0	2.1159999999999286
F	270.0	18.399999999999977
M	300.0	38.150000000000034
M	180.0	12.167000000000002
F	240.0	60.80000000000001
M	270.0	6.5
F	240.0	25.366999999999962
F	300.0	37.46600000000001
M	210.0	39.434
M	270.0	44.10000000000002
M	210.0	72.78300000000002
M	240.0	40.89999999999998
M	240.0	27.033000000000015
F	270.0	39.16699999999997
M	150.0	24.0
M	210.0	17.38300000000001
F	270.0	50.35000000000008
F	240.0	36.30000000000001
M	300.0	51.36699999999996
F	240.0	100.53300000000002
M	240.0	27.584000000000003
F	300.0	5.532999999999959
M	210.0	109.39999999999998
M	210.0	21.349999999999994
M	210.0	68.96600000000001
F	210.0	24.75
M	240.0	78.13399999999996
M	210.0	20.63300000000001
F	300.0	9.682999999999993
M	240.0	15.61699999999999
M	300.0	11.050000000000011
M	180.0	9.915999999999997
M	240.0	13.832999999999998
M	210.0	18.950000000000017
M	240.0	26.432999999999993
F	300.0	31.5
M	270.0	38.83299999999997
M	270.0	20.899999999999977
M	180.0	49.599999999999994
M	210.0	20.5
F	240.0	55.483000000000004
M	330.0	15.25
M	300.0	29.75
F	240.0	15.900000000000034
M	240.0	8.716000000000008
M	180.0	17.834000000000003
M	300.0	40.11699999999996
M	210.0	16.11700000000002
M	270.0	29.44999999999999
F	180.0	23.067000000000007
M	180.0	10.066999999999979
M	210.0	1.282999999999987
F	300.0	30.31699999999995
M	240.0	9.367000000000019
M	240.0	21.61700000000002
M	210.0	45.06700000000001
M	330.0	7.116999999999905
M	210.0	5.699999999999989
M	210.0	38.70000000000002
M	210.0	50.26600000000002
F	270.0	31.667000000000087
M	210.0	4.5330000000000155
M	300.0	41.533000000000015
M	210.0	28.400000000000006
F	270.0	10.616999999999962
M	210.0	17.80000000000001
M	330.0	9.26600000000002
M	270.0	23.149999999999977
M	330.0	33.083999999999946
M	210.0	40.115999999999985
M	180.0	58.44999999999999
M	180.0	9.71599999999998
M	210.0	10.183999999999997
M	240.0	19.434000000000026
M	240.0	33.066
M	240.0	65.51600000000002
F	300.0	58.783000000000015
M	210.0	34.75000000000003
M	240.0	18.017000000000024
M	270.0	11.283000000000015
F	210.0	49.766999999999996
M	240.0	0.8830000000000098
F	210.0	22.51600000000002
M	210.0	12.050000000000011
M	240.0	3.8000000000000114
M	210.0	52.56700000000009
M	210.0	55.24999999999997
F	240.0	5.91700000000003
M	210.0	15.866000000000014
M	270.0	30.400000000000034
M	330.0	2.033999999999992
M	240.0	27.23399999999998
M	240.0	26.432999999999993
M	210.0	11.982999999999976
F	270.0	11.199999999999989
M	210.0	24.549999999999983
M	210.0	10.483000000000004
F	300.0	48.400000000000034
M	270.0	37.75
M	240.0	20.5
F	330.0	72.31699999999995
F	210.0	3.2840000000000202
F	210.0	24.115999999999985
M	210.0	23.966999999999985
M	210.0	16.466999999999985
M	180.0	106.95000000000002
M	180.0	3.3659999999999854
M	270.0	6.2999999999999545
M	180.0	27.71599999999998
M	330.0	36.533000000000015
F	210.0	24.217000000000013
M	240.0	21.250000000000057
M	240.0	40.91699999999997
M	210.0	29.083
F	180.0	21.567000000000007
F	210.0	47.71599999999998
M	180.0	12.765999999999991
M	240.0	11.949999999999989
M	240.0	38.849999999999994
M	330.0	1.0499999999999545
M	210.0	11.25
F	240.0	12.883999999999986
M	180.0	46.03299999999999
M	210.0	33.48300000000003
M	270.0	13.084000000000003
M	210.0	35.03400000000002
M	210.0	3.9170000000000016
M	210.0	78.7340000000001
M	210.0	24.21700000000004
M	330.0	6.0499999999999545
F	300.0	9.516999999999996
M	300.0	28.44999999999999
M	240.0	24.065999999999974
F	330.0	23.30000000000001
F	240.0	37.43299999999999
M	180.0	21.316000000000003
M	210.0	83.66600000000003
M	270.0	1.3169999999999504
M	210.0	37.716999999999985
M	180.0	45.566
M	150.0	41.299999999999955
M	150.0	18.333
M	210.0	7.949999999999989
F	270.0	60.38299999999998
F	270.0	59.33300000000003
M	240.0	98.584
M	180.0	39.884000000000015
F	390.0	11.149999999999977
M	300.0	12.483000000000061
M	210.0	8.317000000000007
F	270.0	26.71700000000004
F	270.0	29.600000000000023
M	240.0	29.200000000000017
M	210.0	1.8840000000000146
M	300.0	34.01599999999996
M	300.0	12.916999999999973
M	270.0	1.6340000000000714
M	330.0	21.19999999999999
M	210.0	45.19999999999999
M	210.0	35.30000000000001
M	270.0	38.53399999999999
M	150.0	44.066
M	270.0	25.63299999999998
M	210.0	11.849999999999994
M	270.0	28.049999999999955
M	360.0	48.80000000000001
M	180.0	2.0
M	270.0	59.56699999999995
M	300.0	17.317000000000007
F	300.0	24.633000000000095
M	240.0	18.600000000000023
M	180.0	40.70000000000002
M	240.0	24.099999999999966
M	210.0	93.43299999999999
F	210.0	8.550000000000011
M	300.0	12.349999999999966
F	240.0	97.06700000000001
M	180.0	73.483
M	240.0	27.783999999999992
M	270.0	5.650000000000034
M	210.0	16.399999999999977
M	240.0	3.5
M	270.0	27.2170000000001
M	210.0	21.466000000000008
M	270.0	42.016999999999996
M	180.0	17.950000000000017
M	240.0	40.25
F	270.0	10.700000000000045
M	210.0	10.433999999999997
M	270.0	20.315999999999974
F	330.0	2.8170000000000073
M	210.0	21.766999999999996
M	240.0	5.4669999999999845
F	270.0	48.166
M	270.0	13.834000000000003
F	270.0	18.100000000000023
F	300.0	73.53300000000002
F	390.0	44.334
M	210.0	33.13300000000001
M	270.0	6.433999999999969
M	210.0	87.68300000000002
M	270.0	16.516999999999996
M	240.0	71.86700000000002
F	210.0	6.88300000000001
M	270.0	13.116999999999962
M	240.0	32.466999999999985
F	270.0	50.0
F	270.0	54.849999999999966
F	180.0	101.1
M	210.0	41.884000000000015
M	180.0	75.14999999999998
F	270.0	52.783000000000015
M	180.0	12.75
M	180.0	14.599999999999994
M	240.0	37.55000000000001
M	150.0	112.68299999999996
F	300.0	68.15000000000003
M	330.0	68.18399999999997
M	210.0	111.03300000000002
M	240.0	26.73399999999998
M	270.0	31.5
M	180.0	39.667
M	210.0	25.667
F	270.0	73.834
F	300.0	16.75
M	210.0	54.233000000000004
M	270.0	68.31699999999995
M	180.0	97.43299999999996
M	240.0	9.466999999999985
M	210.0	41.983000000000004
F	210.0	41.93299999999999
F	270.0	7.1159999999999854
M	300.0	59.83300000000003
M	240.0	26.165999999999997
M	270.0	4.2840000000001055
F	240.0	58.46700000000001
F	210.0	67.0500000000001
M	210.0	69.71700000000001
F	270.0	18.86700000000002
M	210.0	25.665999999999997
M	330.0	56.299999999999955
M	180.0	13.800000000000011
M	270.0	79.767
M	270.0	38.016999999999996
M	210.0	43.75
M	210.0	21.0
F	300.0	16.283999999999992
M	210.0	34.36700000000002
M	270.0	31.36700000000002
M	270.0	57.56599999999992
M	210.0	40.03299999999999
M	210.0	29.76600000000002
M	210.0	8.549999999999983
M	240.0	14.665999999999997
M	210.0	22.600000000000023
M	240.0	12.600000000000023
F	240.0	5.38300000000001
F	330.0	45.75000000000006
M	180.0	18.615999999999985
M	210.0	61.08400000000003
F	270.0	2.3170000000000073
M	300.0	32.28399999999999
M	240.0	7.032999999999987
M	210.0	11.849999999999994
M	270.0	37.21600000000001
F	270.0	2.266999999999996
M	180.0	77.89999999999998
M	240.0	66.417
M	330.0	1.8829999999999814
M	240.0	7.165999999999997
F	210.0	21.316000000000003
F	270.0	39.63299999999998
M	240.0	1.8170000000000073
F	330.0	41.716999999999985
M	300.0	38.88299999999998
M	210.0	40.43300000000002
M	180.0	28.915999999999997
M	180.0	9.216999999999985
F	210.0	93.68299999999999
M	240.0	11.332999999999998
M	210.0	16.833
M	240.0	33.833
M	270.0	7.617000000000019
M	240.0	43.900000000000034
F	210.0	23.282999999999987
F	210.0	15.800000000000011
M	240.0	59.04999999999998
M	270.0	29.716999999999985
M	210.0	85.33299999999997
M	240.0	25.46599999999995
F	270.0	49.48300000000012
M	180.0	19.850000000000023
M	180.0	23.566000000000003
M	180.0	26.833
F	270.0	29.733000000000004
F	300.0	69.69999999999999
F	240.0	52.834
M	150.0	54.650000000000034
M	180.0	11.515999999999991
M	180.0	21.80000000000001
M	210.0	37.26599999999999
M	180.0	28.782999999999987
M	210.0	22.25
M	180.0	22.05000000000001
M	210.0	21.767000000000024
M	300.0	10.766999999999996
F	270.0	1.016999999999996
M	270.0	20.68300000000005
M	180.0	42.417
M	270.0	62.016999999999996
M	180.0	35.016999999999996
F	300.0	31.466000000000008
M	300.0	57.5
M	270.0	17.233000000000004
F	210.0	31.432999999999993
M	210.0	65.36599999999999
M	210.0	46.25000000000003
M	330.0	15.116999999999962
F	240.0	21.932999999999993
M	210.0	33.11699999999999
M	210.0	17.517000000000024
F	300.0	50.56600000000003
M	240.0	15.949999999999989
F	390.0	13.150000000000034
F	240.0	14.683999999999969
M	210.0	13.150000000000006
M	360.0	2.6829999999999927
M	240.0	12.067000000000007
M	270.0	53.5
F	270.0	24.317000000000007
M	270.0	0.4659999999998945
M	240.0	48.234000000000094
M	180.0	33.13300000000001
F	180.0	25.0
M	210.0	109.01599999999999
M	270.0	7.067000000000007
F	300.0	27.817000000000007
M	210.0	31.11700000000002
M	270.0	20.365999999999985
M	240.0	4.317000000000007
M	210.0	31.19999999999999
M	240.0	28.11699999999999
M	180.0	79.08400000000003
M	240.0	20.25
F	300.0	31.383000000000038
F	270.0	55.584
M	180.0	61.833
M	210.0	4.132999999999981
F	240.0	24.38300000000001
F	240.0	44.16700000000003
F	240.0	13.733000000000004
M	210.0	25.583
M	330.0	4.599999999999966
M	210.0	20.682999999999993
M	240.0	58.69999999999999
M	330.0	47.61699999999996
M	180.0	10.532999999999987
F	270.0	19.850000000000023
M	210.0	78.76700000000002
M	270.0	28.567000000000007
M	270.0	16.116999999999962
M	300.0	35.583999999999946
M	210.0	40.61700000000002
M	240.0	13.500000000000028
F	210.0	35.29999999999998
M	240.0	27.149999999999977
M	270.0	62.666000000000054
M	300.0	4.16700000000003
M	180.0	6.082999999999998
F	270.0	25.55000000000001
M	180.0	2.5660000000000025
M	270.0	66.55000000000001
F	300.0	16.06699999999995
M	180.0	21.98399999999998
M	210.0	29.400000000000006
M	270.0	11.882999999999981
M	270.0	24.416999999999973
M	330.0	51.33399999999989
M	240.0	36.634000000000015
M	210.0	34.94999999999999
M	270.0	7.0
F	240.0	26.515999999999963
M	210.0	58.400000000000006
F	240.0	32.432999999999964
M	240.0	44.45000000000002
M	240.0	19.850000000000023
M	270.0	29.80000000000001
M	210.0	27.333
M	150.0	46.55000000000004
M	210.0	6.150000000000006
M	330.0	22.283999999999992
F	210.0	50.5
F	240.0	17.067000000000007
M	180.0	16.05000000000001
M	270.0	9.783000000000015
M	240.0	32.80000000000001
M	270.0	41.733000000000004
F	300.0	28.900000000000034
M	240.0	13.567000000000007
M	150.0	37.865999999999985
F	240.0	18.96700000000004
M	240.0	65.30000000000001
M	180.0	51.900000000000006
F	240.0	85.08300000000003
M	210.0	28.150000000000006
M	270.0	45.134000000000015
M	270.0	9.865999999999985
M	210.0	26.599999999999994
M	210.0	47.417
M	300.0	17.05000000000001
[truncated: 473,202 more rows]
