# Supplementary material for: How recreational marathon runners hit the wall: A large-scale data analysis of late-race pacing collapse in the marathon
Source: PLoS One. 2021 May 19;16(5):e0251513. doi: 10.1371/journal.pone.0251513 (PMC8133477; doi:10.1371/journal.pone.0251513)
Supplement: S1 Datasets — Each individual result graph is associated with 4 different comma-separated files: (i) Raw—the (anonymised) raw data behind the means and standard deviations used for a particular result graph; (ii) Paired—the paired statistical significance results; (iii) Successive Male—the statistical significance results to compare successive groups (age and ability) for male runners; and (iv) Successive Female—the corresponding results for the statistical significance tests to compare successive groups (age and ability) of female runners. (ZIP) [file pone.0251513.s002.zip › S1_Datasets/fig_06_d_successive_F.csv]

pb_recent_int	current_index	next_index	nobs(current)	nobs(next)	count(current)	count(next)	mean(current)	mean(next)	std(current)	std(next)	cohens_d	t	p
150.0	150.0	180.0	301	5048	301	5048	34.329754152823924	36.4246410459588	23.862537891837025	25.970280183477364	-0.0840699651553702	-1.4720013873886215	0.14193536842361187
180.0	180.0	210.0	5048	19880	5048	19880	36.4246410459588	36.28798219315895	25.970280183477364	25.556805932112635	0.005304511921305317	0.3349490803440161	0.7376726026754398
210.0	210.0	240.0	19880	26937	19880	26937	36.28798219315895	34.58086468426328	25.556805932112635	25.182646760162264	0.06728919608489997	7.188440180060858	6.661299661413281e-13
240.0	240.0	270.0	26937	25459	26937	25459	34.58086468426328	33.32739479162576	25.182646760162264	24.500690302160564	0.05045457191731564	5.7743970231325275	7.766452679900385e-09
270.0	270.0	300.0	25459	14994	25459	14994	33.32739479162576	30.95366573295985	24.500690302160564	23.343949580746973	0.09920014856793366	9.696987332086712	3.3270895057443105e-22
300.0	300.0	330.0	14994	7919	14994	7919	30.95366573295985	27.95259262533148	23.343949580746973	21.475663834367857	0.1338079418370951	9.75815200307413	1.9446648122320805e-22
330.0	330.0	360.0	7919	3097	7919	3097	27.95259262533148	23.734819825637718	21.475663834367857	17.302162798476797	0.21630826162205222	10.716505778398794	1.3715572196339943e-26
360.0	360.0	390.0	3097	907	3097	907	23.734819825637718	18.678650496141124	17.302162798476797	13.445740687764763	0.3264230245602889	9.2936119415217	4.0158011877618695e-20
