# Supplementary material for: How recreational marathon runners hit the wall: A large-scale data analysis of late-race pacing collapse in the marathon
Source: PLoS One. 2021 May 19;16(5):e0251513. doi: 10.1371/journal.pone.0251513 (PMC8133477; doi:10.1371/journal.pone.0251513)
Supplement: S1 Datasets — Each individual result graph is associated with 4 different comma-separated files: (i) Raw—the (anonymised) raw data behind the means and standard deviations used for a particular result graph; (ii) Paired—the paired statistical significance results; (iii) Successive Male—the statistical significance results to compare successive groups (age and ability) for male runners; and (iv) Successive Female—the corresponding results for the statistical significance tests to compare successive groups (age and ability) of female runners. (ZIP) [file pone.0251513.s002.zip › S1_Datasets/fig_06_d_successive_M.csv]

pb_recent_int	current_index	next_index	nobs(current)	nobs(next)	count(current)	count(next)	mean(current)	mean(next)	std(current)	std(next)	cohens_d	t	p
150.0	150.0	180.0	14030	63930	14030	63930	39.24533007840342	33.114491130924456	27.861475670132517	25.844695042956165	0.2281547992233107	23.904707529200618	1.6266266380942276e-124
180.0	180.0	210.0	63930	108840	63930	108840	33.114491130924456	32.5228480338111	25.844695042956165	24.603076031855835	0.023448715007303278	4.67594709032769	2.9289635578477263e-06
210.0	210.0	240.0	108840	87918	108840	87918	32.5228480338111	30.662312677722426	24.603076031855835	23.871875122787934	0.07675441507372208	16.953745291271265	2.0140329641877704e-64
240.0	240.0	270.0	87918	55037	87918	55037	30.662312677722426	30.03478063847957	23.871875122787934	23.57400149443839	0.026452216234616813	4.873640476203413	1.0970224381361698e-06
270.0	270.0	300.0	55037	24915	55037	24915	30.03478063847957	28.672155328115593	23.57400149443839	22.845177744432547	0.05870319263506951	7.733610533157271	1.0650599052329693e-14
300.0	300.0	330.0	24915	11081	24915	11081	28.672155328115593	26.910947928887282	22.845177744432547	21.490652642148056	0.0794139659244371	7.037705912594438	2.0104437670384155e-12
330.0	330.0	360.0	11081	3840	11081	3840	26.910947928887282	23.714965104166666	21.490652642148056	17.890459695622376	0.16164933249322988	9.038503007396189	1.9664288518735832e-19
360.0	360.0	390.0	3840	1068	3840	1068	23.714965104166666	18.015129213483146	17.890459695622376	13.194268819368457	0.36270457569182	11.483681024516267	1.0346247189473244e-29
