# Supplementary material for: How recreational marathon runners hit the wall: A large-scale data analysis of late-race pacing collapse in the marathon
Source: PLoS One. 2021 May 19;16(5):e0251513. doi: 10.1371/journal.pone.0251513 (PMC8133477; doi:10.1371/journal.pone.0251513)
Supplement: S1 Datasets — Each individual result graph is associated with 4 different comma-separated files: (i) Raw—the (anonymised) raw data behind the means and standard deviations used for a particular result graph; (ii) Paired—the paired statistical significance results; (iii) Successive Male—the statistical significance results to compare successive groups (age and ability) for male runners; and (iv) Successive Female—the corresponding results for the statistical significance tests to compare successive groups (age and ability) of female runners. (ZIP) [file pone.0251513.s002.zip › S1_Datasets/fig_06_e_paired.csv]

lower_age	index	nobs(M)	nobs(F)	count(M)	count(F)	mean(M)	mean(F)	std(M)	std(F)	cohens_d	t	p
20	20	141685	53274	141685	53274	0.14177039138870345	0.1321635203315843	0.11776568503398607	0.10370379239756572	0.08658189053982115	17.54681972640194	7.843210950482931e-69
40	40	66386	17257	66386	17257	0.13261531998900722	0.12469988570469563	0.11014063442048767	0.09698404189893452	0.07627915148813132	9.278419226739103	1.8325077534338244e-20
45	45	62424	15094	62424	15094	0.12924347874114891	0.12053836117680751	0.10700163947427371	0.09224802141378097	0.08714206622473768	10.070668629811651	8.239828026146333e-24
50	50	47235	10466	47235	10466	0.1270299375646169	0.11591674919555531	0.10330882921968222	0.0888942375825899	0.11531927505678305	11.22038815638652	4.0810717889315205e-29
55	55	28888	5144	28888	5144	0.12339347530124299	0.11068788991104715	0.09741934643519523	0.08421716868518081	0.1395403125804371	9.723811524268278	3.189697710736798e-22
60	60	24041	3307	24041	3307	0.12282500521857545	0.11097063773346748	0.09442970352626154	0.08212276489475644	0.13397242945400128	7.635654009871318	2.7157333773064595e-14
