# Supplementary material for: How recreational marathon runners hit the wall: A large-scale data analysis of late-race pacing collapse in the marathon
Source: PLoS One. 2021 May 19;16(5):e0251513. doi: 10.1371/journal.pone.0251513 (PMC8133477; doi:10.1371/journal.pone.0251513)
Supplement: S1 Datasets — Each individual result graph is associated with 4 different comma-separated files: (i) Raw—the (anonymised) raw data behind the means and standard deviations used for a particular result graph; (ii) Paired—the paired statistical significance results; (iii) Successive Male—the statistical significance results to compare successive groups (age and ability) for male runners; and (iv) Successive Female—the corresponding results for the statistical significance tests to compare successive groups (age and ability) of female runners. (ZIP) [file pone.0251513.s002.zip › S1_Datasets/fig_06_e_raw.csv]

gender	age	htw_rel_cost
M	45	0.10034275688328008
M	45	0.05005569837189371
M	45	0.16766408439500186
M	40	0.40155355249204683
M	55	0.033461736106408346
M	55	0.018866676780761524
M	50	0.059403186071922506
M	40	0.1833824819524159
F	40	0.02548679663635626
F	20	0.44489408013734316
F	40	0.2023809523809523
M	20	0.10450514814036571
M	20	0.08873875598086121
M	20	0.07240366149250141
M	20	0.014005110127447543
M	20	0.13318785005279002
F	20	0.04988367127857847
M	20	0.024217644283692368
M	60	0.07639985895627635
M	45	0.03237959183673467
M	40	0.024394375741148545
M	55	0.187181592458131
M	55	0.051126447016918986
F	55	0.048249271520659144
F	20	0.08728845748048109
M	45	0.02721834061135373
F	20	0.1481705674383949
M	20	0.015768587746430966
M	20	0.07207255948401471
M	50	0.23352758312545488
M	50	0.15156794425087103
M	45	0.26535036348549035
M	20	0.12147790463459332
M	20	0.4446121340175068
F	20	0.14441167142404063
M	45	0.0318114864207845
M	40	0.4228960401984944
F	20	0.07710520651472036
M	60	0.050557984506118404
M	20	0.22274491296948043
M	20	0.10749439120229276
M	45	0.11940579165099663
M	45	0.10913280268118983
F	20	0.05135471775086039
M	20	0.04053196244970947
M	60	0.1353120195207794
F	20	0.38669806154138786
M	40	0.005022668191361608
F	20	0.17453498988148095
F	40	0.2859281598750479
M	55	0.005304459392705781
M	20	0.325047425087395
M	50	0.03691565701902095
M	20	0.019798995420429316
M	40	0.25687052341597816
F	50	0.006566056253822921
M	45	0.08194889368993527
M	40	0.205249757177746
M	20	0.15958291904062963
M	45	0.41322132097334885
M	20	0.1426006463711447
M	45	0.38990547872540376
M	50	0.045519674898923904
M	20	0.050297241557969635
M	45	0.11690983361226208
M	20	0.3142666666666667
F	20	0.0526961755947191
M	60	0.09240510706313136
M	20	0.0847753456221199
M	20	0.07861366763730192
M	55	0.177677855182605
M	55	0.02794280607685436
M	20	0.20728466978652751
M	45	0.027752030968867643
M	40	0.05076651538073615
M	55	0.16496402877697863
M	20	0.40578430617360034
F	20	0.23626167183868857
M	20	0.03857268335529212
F	45	0.13185714285714284
M	20	0.2867804622106282
M	40	0.16142791019711794
M	20	0.028107467966855672
M	45	0.22076228838710016
F	20	0.16803897077192095
M	40	0.24975869554435615
M	55	0.040263379967656304
M	50	0.053304881693257075
M	55	0.4241849623295114
M	40	0.17111671924290217
F	50	0.017096922007810926
M	45	0.14112405250508422
M	20	0.13656860639896923
M	50	0.05085489020953151
M	60	0.16498294536762423
M	20	0.09219142438631307
M	20	0.28459202440867426
M	50	0.07732716420199634
M	45	0.0895018618780135
M	45	0.07313933729821573
M	45	0.14930734375743832
M	20	0.05790678676235996
M	20	0.2629651795429815
F	45	0.07034837253765032
M	45	0.08130210065622413
M	40	0.29475524305268125
M	20	0.1405327803477429
M	20	0.20782838396702305
M	20	0.09659135313449917
M	20	0.1709585529752056
M	55	0.058715239915767964
F	20	0.09455069051633261
M	45	0.0758872310622807
F	50	0.04558569663296882
M	20	0.12896733403582752
M	45	0.24973867178134723
M	50	0.3297881373138957
M	20	0.11841627437794232
M	20	0.3774230330672746
M	55	0.2083323292585108
F	55	0.047708328627256436
F	45	0.26240399789584434
M	40	0.2177797632343088
M	40	0.06883029257402648
F	40	0.20066954022988515
M	50	0.042335522610664804
M	20	0.0020945359930615963
M	55	0.19901011463250173
M	50	0.07789034749034744
M	45	0.044513457556935816
M	45	0.17652658832901816
F	40	0.11222564518020277
M	50	0.15033061065733166
M	40	0.18626079256143474
M	20	0.05476626947754362
M	20	0.35656289205314734
M	20	0.02106587014620339
M	20	0.16168295316686906
M	20	0.06880998500499164
M	50	0.09937360024126524
M	40	0.39041095890410976
M	50	0.13238384310063048
M	20	0.06139695781885448
M	20	0.10038928421933853
M	45	0.07143397586822328
M	20	0.15210289914250702
M	40	0.4680933832223457
M	55	0.46748555216099436
F	20	0.0475438543652143
M	20	0.14305247223130013
F	50	0.10599852810334028
F	40	0.10766616878267352
M	20	0.07094901275533118
F	20	0.07369280542289315
M	20	0.035614078148838
M	50	0.12125124772182135
M	55	0.04732330833167691
M	50	0.2687222396430797
M	55	0.0870279353077084
M	20	0.0352279752704792
M	20	0.16797513148663118
M	45	0.20699206732752623
M	45	0.4149403141361254
M	50	0.026412711346506433
M	20	0.08817419931078624
M	45	0.11630240458812326
M	40	0.03470998973527131
M	45	0.10329307292650368
M	45	0.05402923826622219
M	50	0.03463589427187324
M	50	0.07134237772224207
F	20	0.09920312092647783
F	40	0.36800640146319163
F	20	0.09625128798903723
M	20	0.4394704465672607
M	55	0.06907395206922821
M	20	0.10935216755966871
M	20	0.09676470588235293
M	50	0.15144511149228135
M	20	0.22201993148864244
M	40	0.12105569095068723
M	40	0.15432750266203218
M	20	0.026487210811313458
F	20	0.13856044468593562
F	20	0.08920562891482008
M	45	0.28230653643876796
F	20	0.24372142252328538
M	20	0.010892132323847621
M	40	0.059748427672956024
M	20	0.264059402198376
F	20	0.18541040866224268
M	40	0.3486176340274701
M	40	0.06690490371252727
M	45	0.13590820943762125
M	40	0.14792838111654857
M	45	0.06559230738888625
M	50	0.041409687553497096
M	40	0.04158796296296298
F	40	0.09721551585385498
M	20	0.031129687126821095
M	55	0.06878272959296107
M	20	0.1577724068479359
M	45	0.12627503815238506
M	45	0.14735420650940506
M	50	0.17848476189180237
M	45	0.08792347517535644
M	50	0.051764705882352866
M	40	0.0912574451247449
M	20	0.15336009125054295
M	45	0.09536762072869472
M	20	0.07686304882270449
F	20	0.048630224053779966
M	50	0.030878310866790465
M	40	0.15446659929208797
M	60	0.1530154026710172
M	60	0.09104959303151643
M	20	0.1337565674255691
M	45	0.0548961663660971
F	55	0.10698485684688326
M	20	0.13249653264183153
M	40	0.18054139637664232
M	60	0.1712474910627348
F	20	0.15805768145940388
M	20	0.14273594214824892
M	40	0.057975154705440055
M	20	0.007840313318612898
M	20	0.07567437510429481
M	45	0.13059517831484638
M	20	0.28841949152542373
M	40	0.041849690539345806
M	55	0.05648845926218192
F	20	0.3252779285451309
M	55	0.060895613277034716
M	55	0.015683711811795495
M	20	0.04168252759802051
F	20	0.17711089010442577
F	20	0.20822772470267123
M	45	0.12320580474934034
M	50	0.358839027598075
M	20	0.024088251459533392
F	20	0.10364180295173517
M	45	0.16793195326911292
M	55	0.1837305461660241
M	45	0.15704387990762123
M	20	0.0666666666666667
M	40	0.11762262651145958
M	50	0.10089608750525875
M	20	0.143099068585944
M	60	0.16459708096524428
M	40	0.03142974023317661
F	20	0.38914400261590293
M	40	0.002190270481556544
F	20	0.28984309205292097
M	50	0.10731502829595457
M	45	0.07065516191618622
M	20	0.24704271871436878
M	55	0.03895476023216867
F	20	0.34746614996913006
F	20	0.12833769322235436
M	20	0.12120075837370982
M	40	0.17971391083967644
M	50	0.45210093766438064
M	20	0.05409296861889585
M	20	0.08485126535444716
M	20	0.2464603270791173
F	20	0.07415814427817731
M	20	0.3943655005613731
M	40	0.14128878281622909
F	20	0.03569589631250077
M	20	0.16277419148777592
F	20	0.07379178385173214
M	20	0.1821874671702139
F	40	0.20067080667463083
M	50	0.12280788563275984
M	50	0.29545151700339556
M	45	0.13402606551602683
F	20	0.05148121690193719
F	20	0.23902680895660322
M	45	0.025959859404669522
M	20	0.12024650533593907
M	45	0.1261728888001598
M	20	0.04701066869669773
M	20	0.042096753487823546
M	20	0.12324542569862307
M	20	0.13289268915350844
M	20	0.04271488002282609
M	40	0.08807670453416629
F	40	0.11967847882454631
M	55	0.01181753417768851
M	40	0.00446658196573565
M	20	0.0785126541331404
F	20	0.10973906219344717
M	50	0.1798683889836705
M	50	0.08547368568851081
M	50	0.1313156899810964
M	45	0.11728744939271263
M	40	0.24668944895343883
F	20	0.18431092036242255
M	40	0.10153693733623595
M	45	0.17819016027040988
M	20	0.3008082959288663
M	40	0.09655660377358502
M	60	0.2628009094045859
M	60	0.01572494669509604
M	60	0.062259569107311015
M	20	0.04790512258321716
M	50	0.1156598688464827
M	60	0.08069071905032545
M	60	0.21749647248538595
M	45	0.1970317410641478
M	55	0.10618556282408945
M	40	0.014877114429742226
M	40	0.09770557074987375
M	20	0.08106612914710754
M	60	0.10463284802134608
M	60	0.2530419260673198
M	20	0.06073269395495299
M	55	0.18047044870527787
M	40	0.13353784302610844
F	45	0.09538783062189038
F	20	0.42825035549581403
M	40	0.11329701326687164
F	20	0.11154096538912872
M	40	0.0512728204960373
M	20	0.1011494446243592
M	40	0.017603774384908656
F	45	0.18993205202873217
M	20	0.1849365683046579
M	40	0.04970178282009733
M	55	0.010589434346865845
M	20	0.11260410380205194
F	20	0.19420273129447974
M	40	0.03577842974468533
M	20	0.11589384421825247
M	40	0.14735469208021798
M	20	0.06636888888888885
M	20	0.10027097875049175
F	40	0.10119380524920235
M	50	0.20144383361269858
M	20	0.2050932241928149
M	55	0.20992026478110423
M	20	0.2210792840368243
M	50	0.3629639223474217
M	55	0.054876229230247715
M	45	0.003831249114267942
M	20	0.2138240574506284
F	50	0.28259612092880493
M	20	0.08117479021603287
F	20	0.21393239901071726
M	50	0.14081362725450894
M	20	0.07719272621047238
M	55	0.009622653454137865
M	45	0.20146994043248947
M	55	0.09824428997020855
M	45	0.06855898502705787
F	20	0.04708930741775235
M	40	0.3224059282217232
M	50	0.334277013253054
M	45	0.04331348132106118
M	40	0.09588301418143791
M	45	0.07413953457583261
M	45	0.2379636445029852
M	40	0.07976503645770369
M	45	0.03714316750759456
F	20	0.06644594393337067
M	20	0.0904600856691682
F	50	0.22814789572329183
F	20	0.033783783783783786
M	20	0.07158148886370252
M	20	0.08045692361353333
M	45	0.1296363359627992
F	20	0.2547453772649389
M	55	0.12523630353623444
M	40	0.09046692607003888
M	20	0.3168324606395472
F	20	0.14308374083129588
M	40	0.06884630274874183
M	20	0.10402796271637817
M	40	0.06613407040130609
M	20	0.03074229346485822
M	50	0.08177772518458108
M	55	0.007003882665210776
F	20	0.12281315013503048
M	40	0.06692896631499948
M	20	0.0639760638297872
M	20	0.06287650273224048
F	50	0.18773321178972943
F	20	0.3669546965447386
M	60	0.008021401967628199
M	50	0.08670150753768847
F	20	0.029818120589446762
F	40	0.06475011462631836
M	50	0.22097539922313333
F	20	0.40290742095752474
M	60	0.04914216433570192
M	20	0.020673553706161533
F	20	0.36642294594788
M	45	0.1455030052489871
F	20	0.11300263420010832
M	20	0.2712981744421907
M	45	0.0202211097386925
M	60	0.041672425418923124
M	50	0.07081066922477704
M	60	0.05329867401515123
M	20	0.32243152599217434
M	50	0.04352345308098309
M	20	0.09514104499739255
F	55	0.13106096592247243
F	20	0.03531274799538932
M	45	0.04057966754361477
M	40	0.2075358784981768
M	20	0.014389978549373987
F	20	0.11994972318324562
M	20	0.10282300984693209
M	20	0.1651025069696346
M	40	0.04601422550052683
M	40	0.19931825634885017
M	40	0.0865102818097937
M	40	0.010481303930968376
M	45	0.060933076525729414
F	20	0.06215910551343013
F	50	0.18532583873670738
F	45	0.29759429759429756
M	20	0.07955403087478546
F	20	0.2945778257350957
M	60	0.16456737768213173
F	55	0.1654367631047543
M	50	0.16056170289130983
M	40	0.029993585410899692
M	45	0.0628605241281171
F	20	0.023934426229508234
M	50	0.018608682750461555
M	20	0.053958919870260684
M	20	0.13133848365999604
M	20	0.22781927227786214
M	55	0.03809459153654674
M	55	0.027237606837606784
F	20	0.02976290989570044
M	45	0.05944229476948222
M	20	0.030641596733605784
F	20	0.0027736943907156076
M	20	0.015548281505728283
M	20	0.13858099547511318
M	40	0.07481811432813655
F	20	0.26238838084991917
M	20	0.12486172632018716
M	40	0.041104744441897705
M	40	0.028783977365529685
M	20	0.07604773927014004
M	40	0.05750875363869966
M	20	0.05897113685450628
M	20	0.01168534746280831
M	20	0.13061197041022182
F	50	0.08792870544090053
M	40	0.0035706186216453903
M	20	0.5310299943406906
M	50	0.148186506231199
M	20	0.05477101157523911
M	45	0.08795715676728345
F	20	0.26535608014282874
M	40	0.11994676834022545
M	55	0.02609213994901368
M	45	0.2729608036937829
M	20	0.4995768340460831
M	55	0.09797544992717097
F	20	0.08626787070525961
M	40	0.04084511443327964
M	45	0.04895579722921446
M	45	0.038505425031348704
M	20	0.2283575015678634
M	50	0.20792755851699993
M	40	0.005150854234823602
M	50	0.0386805859003499
M	45	0.255644103155589
M	40	0.31520602384438384
M	20	0.2047887323943666
F	45	0.07023960707804351
M	20	0.3280868346124385
M	50	0.11039602631225673
M	20	0.10213976092013925
M	45	0.0980352500495086
M	55	0.07404831895143872
M	55	0.049882117882117896
M	20	0.13700111482720162
M	20	0.038997122833442296
M	40	0.3620409575143509
M	60	0.28719709574950836
M	20	0.16402672111832034
M	45	0.3388836868460693
F	20	0.45554137207399836
M	20	0.4376769961678693
M	40	0.3509881724169141
M	40	0.06666038979380481
F	55	0.0817877928559269
F	55	0.38758026056985473
M	40	0.18057022579410636
F	45	0.06459195309393878
M	45	0.1406072435480372
M	45	0.07748461508521708
F	20	0.14092604712041867
F	45	0.14967091829058068
M	20	0.14704440741103814
M	40	0.07948528583409474
F	20	0.07601806097053122
M	40	0.033513152028533194
M	50	0.06390958057726286
M	40	0.002755769893213956
M	20	0.33761649440425745
M	40	0.02823738270352527
F	60	0.1616306954436451
M	20	0.43460101121125533
M	20	0.25741972678972713
F	45	0.09167262330235874
M	55	0.07365482534250162
M	45	0.1848514907461182
M	40	0.03494243587154101
M	50	0.12202676225121536
M	55	0.21691214534689762
M	20	0.013519287833828011
F	20	0.267957170590225
M	45	0.0008915364144208382
M	50	0.25197292742302235
M	45	0.24445522327196587
M	40	0.06762689249651704
M	40	0.03974193548387091
M	55	0.17844974446337297
M	40	0.007056696805268268
M	50	0.05613618049959707
M	20	0.09608931804465894
M	60	0.1185895988298769
M	50	0.008626617732277396
M	40	0.19464154212692233
M	20	0.41089737470167076
M	20	0.019784251211949294
M	20	0.4207102069950037
M	55	0.4014061203642868
F	45	0.18797556684298952
M	20	0.061778450029719864
M	45	0.03047703332906979
M	45	0.0021976653468466167
M	40	0.14637562284827876
M	20	0.166098272484914
M	40	0.09615723469916879
M	55	0.03371308997907463
M	60	0.31589028172839145
M	45	0.10951171738627159
F	50	0.021039765156145154
F	55	0.08156937824054254
M	50	0.08040212439642658
F	50	0.0003446493193176727
M	20	0.10925270403146517
M	50	0.025768101761252424
M	50	0.06697507391423689
M	50	0.30403894475356763
M	20	0.08091871552186311
F	55	0.07343579132691722
M	20	0.01636194093241168
M	50	0.13360993034989846
M	20	0.1887122940325212
M	45	0.06449964177006652
F	20	0.01009937368978696
M	40	0.03234380127786986
M	50	0.300959232613909
M	20	0.30317075387316017
M	40	0.043396753876765726
M	20	0.11725957049486471
M	20	0.1449404470549846
M	40	0.07489541496834126
F	40	0.1652304634204556
F	20	0.12825346657104705
M	40	0.01924903996586528
M	20	0.3389004871259569
M	45	0.06385259660107712
M	40	0.05225149802263929
M	20	0.06274751883425433
M	50	0.2161469473960081
M	20	0.133088631094421
M	40	0.2636535325236625
M	40	0.0576401912865797
M	20	0.05629189116994773
M	45	0.07538091419406569
F	20	0.09638139534883729
M	45	0.1187048188575699
M	50	0.04801009862808477
M	40	0.04829581480107266
F	60	0.03765455968188325
M	45	0.22052068502325992
M	20	0.2820988764044944
M	50	0.10447196084755506
M	20	0.06965827944012767
M	45	0.01979755538579065
M	50	0.07484909456740452
M	20	0.173547848043492
M	20	0.058023106546855004
F	20	0.21314114578606574
M	60	0.08696876162515976
M	20	0.37817036272011556
M	20	0.06481663176146955
M	40	0.040406864734184283
F	20	0.038456204057444765
M	45	0.13949873631002524
M	20	0.04468841900491459
F	20	0.22888344105192776
M	20	0.020311959857952488
M	40	0.0977534891541956
M	45	0.10371168886070604
M	20	0.13176803209242008
M	50	0.07393615058128812
M	60	0.1839395823740785
F	40	0.05032270239667872
M	40	0.07404795486600847
M	40	0.09958904501435006
M	20	0.0304099222198865
M	60	0.11694811585833456
M	40	0.029423000365927737
M	20	0.3546711584602968
M	45	0.10686400742195462
M	20	0.20769196777092022
M	20	0.015606128458792983
M	20	0.011627906976744288
M	50	0.30572981366459634
M	50	0.002775230120751038
M	40	0.054010572282233965
F	20	0.14525260170293275
M	20	0.28337170751637464
M	20	0.4584953776260847
M	40	0.08765578829148092
M	40	0.15471543044996922
M	60	0.037320203925811465
M	50	0.08420904209277094
M	20	0.0622296864872798
M	20	0.11079920739762222
M	55	0.09875482337151105
M	45	0.2884942836292873
M	55	0.07473190348525474
M	45	0.2730116175156388
M	40	0.0874394299781921
M	50	0.1044096119373321
M	60	0.19319032453812995
M	40	0.11033616467358558
M	50	0.06682260228714601
M	45	0.09344093583982005
M	20	0.17278336059827068
M	60	0.08601895842538486
F	40	0.12453210824971442
F	20	0.039404140861237495
M	20	0.3419372805319013
M	50	0.016089269495264014
F	20	0.14936135843727485
M	40	0.18563340807174883
F	20	0.02542020899263783
F	20	0.07112919295914968
M	45	0.10174902593501668
M	20	0.05453839122486285
F	20	0.0180938627665854
M	50	0.06554805678380264
M	50	0.014559470638570104
M	50	0.184607341817647
M	20	0.23504296936399496
M	45	0.11111238095238128
F	40	0.3395522824700525
F	20	0.18949831573425463
M	20	0.24129670245524598
F	45	0.06254381215028987
F	45	0.5336636918741192
M	40	0.06711409395973154
M	45	0.034194027082173936
M	50	0.3093727577498247
F	20	0.009083827706414636
F	45	0.4204438258069656
M	45	0.14885970910993512
M	50	0.04338699878493322
F	40	0.08128175519630491
M	40	0.3559913188620758
M	50	0.0043736900132058725
M	40	0.09898208117991343
M	20	0.027563653352020448
M	40	0.03377467914054828
M	45	0.30716611094596685
M	20	0.15650194441809728
M	20	0.11403869905310834
M	45	0.10007264687302588
M	50	0.12649659558772222
M	45	0.24803996892814845
F	40	0.05205595931935582
M	50	0.02261370881171775
F	20	0.0035483084590591375
M	20	0.14538715607299246
M	50	0.1680326644850522
M	45	0.04692689862360091
M	45	0.030403987978879176
M	20	0.16635752634364828
M	20	0.06447469622972496
M	55	0.04989690721649482
M	20	0.1969332232705081
F	50	0.11583336763416091
M	20	0.01134175143328609
F	40	0.09406340908557102
M	60	0.03281515580736583
M	40	0.08020996735758915
M	40	0.07380538962332822
M	20	0.33823551639183214
M	40	0.044495100404905404
M	20	0.08662536873156337
M	40	0.031443009545199296
F	20	0.4205320000000004
F	20	0.06046313223644123
M	40	0.2651970644196794
M	20	0.08214215744649785
M	20	0.09940846963925606
M	20	0.32917142940883376
M	20	0.05243323580347809
M	20	0.3418164142904618
M	45	0.07079372501159033
M	20	0.3350275376293124
M	40	0.022727428473530858
M	45	0.18952248750694065
M	45	0.08250697041646615
M	50	0.13977479353325117
M	45	0.03342510037470333
M	20	0.14351850456473045
F	20	0.22193791642668528
F	20	0.12484821821381437
M	20	0.08558799160522707
M	20	0.22159557300246252
M	45	0.07714005850216933
M	20	0.09564801530368246
M	20	0.01439750916822523
M	60	0.053055725952922114
M	20	0.001249553730810303
M	40	0.09348297122591792
M	20	0.02310185881741465
M	20	0.1938108583333745
M	40	0.4467951064097872
F	20	0.19160075710307006
M	20	0.11214424530339012
M	20	0.1856442801127359
M	40	0.10297801520266635
M	20	0.02159570677349343
M	55	0.06367651671354302
M	45	0.15385239567233386
F	20	0.047778052158601536
M	20	0.1148886237072395
M	50	0.04813258499603294
M	20	0.3685609166584384
M	20	0.006246621181688673
M	50	0.1784666111812422
M	45	0.04909954395769224
F	20	0.0368193383101909
F	20	0.05425031642938326
M	60	0.1514458370635631
F	45	0.2012046146409021
M	20	0.11716210082074816
F	20	0.1922609432982874
F	45	0.08153236359258216
M	45	0.14684898929845425
M	45	0.10113809451860671
M	50	0.02779405045870289
M	20	0.07524329456444336
M	20	0.07975865621434429
M	20	0.12792132678426366
M	20	0.01471031377192651
F	20	0.07927373060150132
M	20	0.33395920499514575
M	40	0.09747265214533606
M	45	0.022933090103589952
M	45	0.07838438078591606
M	20	0.1803230132819493
F	40	0.0367626170972906
F	40	0.18451007088890664
F	20	0.08422024742986593
F	20	0.3543043411063292
M	40	0.0391654085755507
M	50	0.04544343293291847
M	20	0.19274540175214047
M	45	0.02321241513094085
M	40	0.13128109633681528
F	55	0.029353717683507946
M	55	0.03145814972974816
M	45	0.13291789384308053
M	20	0.053371256483185504
M	20	0.29456882255389727
M	20	0.1223226164079823
M	40	0.01378495470657728
M	45	0.0865612472160356
F	40	0.35147299304385216
M	40	0.11941697600616279
F	20	0.17632894980551964
F	20	0.10027388981649002
M	40	0.4448394614288952
M	40	0.07562101720242141
M	60	0.09755657226474343
M	55	0.07778282057276975
M	20	0.05801843317972336
M	55	0.20859691130187438
F	20	0.10706549306280783
M	20	0.12257854537308271
M	60	0.02331149414408288
F	55	0.051160782217104475
M	20	0.017446279452551294
M	40	0.03478591594622672
M	45	0.0879130062875768
M	20	0.0691653050791391
F	40	0.094818248353257
F	45	0.2851277594298627
M	40	0.060775612579587114
F	20	0.06389294000007903
M	60	0.1513592879769064
M	40	0.09172774869109938
F	55	0.1013560101126177
M	20	0.11334884527733094
M	55	0.30089018344413293
M	20	0.01006729939603136
M	45	0.37228468376741564
M	40	0.0350925752019058
F	60	0.2757150848405745
F	50	0.0851992318947946
M	20	0.5886053576360122
F	20	0.10699157415697327
M	40	0.14569091112854418
M	20	0.024811270600744294
M	40	0.11179974956046596
M	20	0.016569200779727095
M	20	0.17794675090252718
M	50	0.06557409590960869
M	40	0.12945199640982188
M	55	0.18689386978352415
M	55	0.049017933390264806
M	45	0.1094575673109852
M	50	0.12842993731332072
M	45	0.11956955380577458
M	20	0.22041730614876726
M	40	0.12685386088066372
M	20	0.06838002624064214
M	50	0.13947111481873586
M	20	0.09550816071913518
M	20	0.2467440100882724
M	40	0.03058068462023813
M	20	0.0551891986331704
M	45	0.02098516546215311
M	50	0.10073745017087248
M	20	0.1311443051480395
M	50	0.23388419782870942
F	50	0.23396045721346945
M	50	0.24786766232073637
M	45	0.38726045183069335
M	45	0.14079541429693881
M	45	0.10624431722939852
M	20	0.04943259510796589
M	50	0.33757403189066054
F	40	0.04668414949899635
M	20	0.11789118547733947
M	60	0.3891851284985624
M	40	0.05451387503943315
M	50	0.1370728275171227
M	20	0.004425275813825281
M	50	0.23120567375886522
M	45	0.17967565376038913
F	20	0.173092972792522
M	45	0.026490066225165504
M	45	0.19793540481525151
F	55	0.05011421082194339
M	45	0.12465724751439039
M	50	0.22962648981866834
F	20	0.03214736015898334
M	40	0.044184813482294916
M	20	0.02500309087162583
M	40	0.16097165991902831
M	45	0.04466215920896468
M	20	0.1309454822824831
F	45	0.0396334544710691
F	40	0.05390195097548777
M	60	0.024057084607543345
M	20	0.05476933542311103
F	20	0.05627937336814618
M	20	0.23104970255229318
M	40	0.05841558564293006
M	50	0.15727685477798128
M	40	0.01227194633068818
M	45	0.061307329635343744
F	20	0.2460634894907206
M	20	0.005342809747369964
M	20	0.4666555852969329
M	20	0.2527891933028919
M	50	0.29318250106334404
M	45	0.0398646723924657
M	20	0.1948572938689219
M	60	0.11450300508552934
F	50	0.09161974389952264
M	20	0.12365553503714459
F	20	0.17034330443888143
M	45	0.03617435052617568
M	20	0.06457702137196006
M	20	0.17275249418480126
M	40	0.25227975060992147
M	60	0.05961743717146838
M	20	0.0004995924377482964
M	45	0.020924917972789527
M	40	0.11323742906163382
F	45	0.014803794739111654
M	50	0.04379515203507119
M	55	0.3000211729832733
M	20	0.1017074981440239
M	20	0.009849233766091809
M	45	0.14509320031504339
M	55	0.15532737351361176
M	20	0.527930997565551
M	20	0.1692724994923702
F	40	0.10316984215194491
M	20	0.4983402634613373
F	20	0.20868782120389498
M	20	0.06015684678584173
M	40	0.09425867454550826
F	20	0.03450489100797703
M	50	0.12201683888251044
M	50	0.19643125786601986
M	45	0.13675890653222533
M	50	0.10664366323353067
F	20	0.11966087637653783
M	50	0.18355923905132837
M	55	0.07403495129596431
M	40	0.09423087494661346
F	40	0.060573622591076695
M	40	0.17166385579159443
M	40	0.3108082825355802
M	50	0.19422591768797853
F	20	0.055600656544350306
M	20	0.4113534686428192
M	40	0.0569528115974592
M	20	0.2142422790223786
F	20	0.0866571087216249
M	60	0.08453484211643801
M	20	0.10369210061510524
M	45	0.09698353909465024
M	20	0.08162957160989563
F	45	0.08042324989270892
M	60	0.12266000948103305
M	20	0.12657594666335636
F	45	0.053225578692388704
M	20	0.1137845730974062
M	60	0.03312602252307319
M	50	0.1077309941520467
M	45	0.04499014354032492
M	20	0.09666037406196876
M	20	0.14183921325215187
F	45	0.30642040457343894
M	60	0.03601756395570848
F	20	0.20430256436634714
M	50	0.023251658746602604
M	45	0.24465310380803343
M	60	0.11221379980563662
M	60	0.16484375925772307
M	20	0.41740364325620594
M	50	0.03384353590243022
M	45	0.21032219190637638
M	20	0.09305633312654157
M	20	0.1817740549828179
M	60	0.20824314650867337
M	20	0.1737210956954821
M	40	0.06178512396694214
M	40	0.24217638152914484
F	20	0.11003649706114912
M	20	0.11267185560761594
M	20	0.19591261451726577
F	20	0.3245139985137434
F	20	0.08366248632201527
M	40	0.08151882845188287
M	50	0.06201839601658789
F	20	0.0012239506897564721
M	20	0.07210626185958252
M	40	0.14604509618073336
F	20	0.004562165203605588
F	20	0.05056286901984171
F	50	0.12662556663644636
M	20	0.056906919275123584
F	20	0.2475737392959087
M	20	0.2913634514317351
M	40	0.016786537511028515
M	20	0.1546928273130159
M	20	0.16887735008583993
M	45	0.09876996511841371
M	20	0.24732808462989678
M	45	0.35976047904191627
F	20	0.13778997613365151
M	20	0.03726602120792991
M	20	0.08941227873689558
F	55	0.07083868318558025
M	40	0.020835336731095874
M	20	0.00563762725038227
F	20	0.12031536995321429
M	40	0.1267904386168485
M	55	0.11572361491468301
M	20	0.14471961431108854
M	20	0.07558700644111171
M	20	0.161208382473011
M	20	0.017348803073127306
M	40	0.13786599834970817
M	20	0.22092327335115494
F	20	0.17992318252043596
F	20	0.16176898189387406
F	20	0.00288071415565203
F	20	0.1246881251136571
M	50	0.09037509104151516
M	55	0.2243211392094279
M	20	0.25299951816885075
M	20	0.032179844632134046
M	40	0.30996896016554576
M	45	0.15044523939814677
M	50	0.0710945725176984
M	20	0.3054071814128139
F	45	0.0862021503041674
M	20	0.14316448269117932
M	20	0.09156789204238013
F	20	0.08544223955419539
M	20	0.08502025931928689
M	20	0.11990296290603368
F	20	0.042076644225789744
M	50	0.03773250577111439
M	50	0.1375976707806021
M	60	0.04950294887196416
M	45	0.028654165924986843
M	40	0.0028659021596192107
M	20	0.07633120202795979
F	45	0.10085793954854595
M	40	0.14222392703405357
F	60	0.10580097468951415
F	20	0.1954484679665738
M	45	0.2628709159078734
F	40	0.035563598759048826
M	40	0.10351160862354909
F	40	0.26373449215965156
M	50	0.376720901126408
M	20	0.20379925083626924
F	20	0.08984078265873789
M	20	0.07363651076225927
M	60	0.08428485020552769
M	20	0.06913416992351128
M	45	0.07803513135395623
M	40	0.14531710740165718
M	45	0.15157081990023508
M	40	0.01336039790546461
M	45	0.27778657549037244
F	20	0.07670114610543154
M	40	0.6826233567955178
F	20	0.01760755127972417
M	55	0.11611851332398324
M	40	0.05300246612510782
M	20	0.026759394826744772
M	20	0.032145618331057016
M	40	0.03301553672316392
M	50	0.1434710416544797
M	20	0.09831552729894476
M	20	0.10749564689797322
M	40	0.17713473021610437
M	20	0.032315780659888854
M	45	0.02980959123598025
M	20	0.15025470104872846
M	20	0.019129359386594064
M	20	0.05816667981639873
M	20	0.11652203475524461
M	40	0.10136467889908254
M	40	0.0726118732693046
M	45	0.20226903355540954
M	20	0.1449196903382708
M	45	0.1323277326929756
F	40	0.12359600023026085
M	20	0.20290369319021848
M	50	0.06673122717891727
F	20	0.033721005154639314
M	45	0.14574162679425828
F	20	0.0837203052566266
M	40	0.22142692218887086
F	40	0.37711837340369603
M	20	0.2081376248612652
M	40	0.0515895590850618
M	40	0.181834359389366
F	20	0.04634653287941226
F	20	0.05618700705903649
M	60	0.03280420600144002
F	20	0.041717791411043016
M	60	0.023932000000000016
M	20	0.029560920881897886
M	45	0.09122846821680136
M	45	0.0011003117549972911
M	45	0.021931239388794575
M	20	0.11123676880222848
M	45	0.031892572387746634
M	20	0.011261895376992046
M	45	0.006787337296727101
M	20	0.33198660311508366
M	20	0.054274365824742134
M	60	0.08818757843827482
M	45	0.28942008789795265
M	45	0.02109124254928929
F	45	0.11569348033210826
M	50	0.244557245080501
M	45	0.16077702148740727
F	50	0.051674873852514
M	45	0.08366258348123401
F	20	0.4758917978701782
F	20	0.0039589667315557955
M	20	0.05745669811195355
M	20	0.06458559954291265
M	20	0.2229479811233978
M	40	0.018921001926782217
F	50	0.0357223118541055
M	40	0.15569857580674235
M	20	0.35421471073097
M	50	0.0022123893805309175
M	45	0.1833272642800637
M	20	0.2851391442707593
M	20	0.10938927945499229
F	20	0.2526012638103626
F	20	0.13875457875457883
M	40	0.10651408450704233
M	60	0.06619537038061411
M	20	0.23057216054654142
M	40	0.16240786240786245
M	40	0.004071077129463953
F	20	0.06760168102632581
M	60	0.07060326771524918
M	20	0.22724237703093694
M	20	0.1268386331768004
F	20	0.1340067491563554
M	20	0.162811124537165
M	45	0.0750031391387822
M	20	0.14406217839035781
F	45	0.13088761925589795
M	20	0.06431649189704487
M	45	0.34868362795770075
M	45	0.2298198081967919
M	40	0.06262752911956503
M	20	0.03918695190439306
F	20	0.06089027998846277
F	45	0.28970869746150674
M	40	0.26136855241264556
M	55	0.08035392350293531
M	55	0.2474025133410368
M	20	0.0794868205597316
F	20	0.011434501281894745
M	20	0.010731052984574137
M	40	0.1605058102018794
F	50	0.050340540096984604
M	50	0.10408571140786599
F	20	0.16111613015240575
M	60	0.1026647022370694
M	55	0.14101378854065813
M	20	0.1156264376629351
M	20	0.23745594252934363
M	40	0.05122436111675798
M	20	0.0844775623126996
F	20	0.12984464568277002
M	50	0.19268485703471758
M	20	0.02186181164866342
F	20	0.2557834391841531
M	20	0.30831215250198585
M	40	0.35312933519228706
M	45	0.10193688977153734
M	55	0.1316937739913578
M	20	0.3619471342580475
F	40	0.18455970538253222
M	20	0.08595480726628271
M	20	0.08694778131895074
M	45	0.01926612953296109
M	20	0.056149427473656144
M	45	0.05898929175277117
F	40	0.09092630830134467
M	20	0.2472000102791209
M	50	0.035092499159098525
F	40	0.09778138779299145
M	40	0.19904076738609114
M	20	0.24469568074968062
M	40	0.09495520825174082
M	55	0.28115668982873515
M	50	0.24512588739779395
M	20	0.12522991409802925
F	20	0.08348755781434003
M	45	0.045320611758102924
F	50	0.11242610864076974
M	50	0.05454104477611947
M	20	0.6334592227695677
M	20	0.24024448386500982
M	40	0.02708732174252781
M	40	0.05655577070679114
M	20	0.09568668626627462
M	20	0.06575130535679752
M	40	0.22050789220784336
M	20	0.17001520388461885
F	40	0.029659307768704856
M	60	0.08107419200145156
M	40	0.10231695954654207
M	55	0.12705808829273452
M	50	0.15305045058383024
M	40	0.03191852367688033
M	55	0.15073498813001113
M	20	0.29608291636883494
M	20	0.018560329806142813
M	20	0.34062595419847325
M	40	0.10541840681233128
M	45	0.07218648698440333
M	55	0.1222637327845495
M	20	0.3635038334866219
M	50	0.061568215892054017
M	40	0.18933957614588467
F	20	0.3343176219412055
F	50	0.16894980402431722
M	50	0.11210072663736749
F	20	0.06731351574867275
M	40	0.08451379956407191
F	40	0.20921171037425135
F	20	0.16958574378867017
M	45	0.14560704131863597
M	20	0.5582387731416957
M	20	0.04205227706931843
M	20	0.07835538402079585
M	45	0.32954632725262
M	20	0.2183204425385569
M	20	0.004442463242998155
M	55	0.24350356537319176
M	55	0.04503028263795437
M	60	0.06106530671172093
M	45	0.0006744057490325878
F	40	0.12875287236264898
M	20	0.026479946173408327
M	20	0.23198913985601607
M	20	0.03977477257273902
M	20	0.04702884817856392
M	20	0.004658373205741567
M	45	0.15129538453903874
M	55	0.12791376906448146
M	40	0.06082493163693584
F	45	0.10390771122262575
M	20	0.12358391413639946
M	40	0.2512693069114452
M	20	0.13171135053871202
M	40	0.054850071259245015
M	40	0.17312399724959887
M	40	0.3830455391550631
M	20	0.003950379177187607
M	50	0.24753293048732813
M	45	0.2744923301680058
M	20	0.469241108933072
M	45	0.06997014034040028
M	45	0.12965825729110755
M	50	0.07690679906637977
F	40	0.11526542177152901
M	20	0.1267295010917389
M	20	0.22590166145355148
M	20	0.27712415666080503
M	55	0.011222071034651886
M	20	0.12075005067909989
M	20	0.042408173193870025
F	50	0.08215682939275398
M	50	0.01436952549219362
M	20	0.04484857616392943
M	20	0.05016940160841102
M	40	0.12986585902733214
M	20	0.17263076431299307
M	20	0.21626335295400043
M	20	0.15745749919511048
M	60	0.16142847342682698
M	20	0.18035742379338657
M	20	0.15949792621698325
M	40	0.1463027843078351
M	20	0.046093569946992395
M	55	0.20787585423673624
F	20	0.027122955784373043
M	50	0.09052214558300731
M	55	0.26183594637582375
M	20	0.20444547348923378
F	45	0.006505576208178439
M	50	0.17704606117096072
M	20	0.15288779581450238
M	45	0.33395959175171824
M	45	0.05693267521139379
F	20	0.07766269067456773
M	45	0.10547991224177483
M	20	0.07238349885408704
M	20	0.1886515771826713
M	20	0.10952634744299988
M	20	0.14460329410627942
M	20	0.44242935470265715
F	50	0.0049352091817844125
M	20	0.24444259997949389
M	40	0.05024145526527701
F	55	0.11928531796245358
M	45	0.19775172917253844
M	20	0.10107764094050041
F	45	0.10461320323818109
M	40	0.041898898096453314
M	20	0.1367925204355116
M	45	0.08005310560120558
M	20	0.2528182732007065
M	55	0.10285725667506541
M	20	0.30509901402913825
M	50	0.10870025797928674
M	20	0.12270059576313368
M	20	0.05365597270185164
M	55	0.07828089375284998
F	20	0.09135170603674546
M	20	0.1164346425241937
M	20	0.15705521472392628
F	55	0.2585722171113155
M	50	0.21113353659409398
M	60	0.029793136323460766
M	60	0.014772607905881679
M	55	0.10598615916955041
F	40	0.03297290269075466
M	45	0.08526716392807826
M	20	0.06780655589115957
M	20	0.18345298839013388
F	55	0.0016694490818031059
M	20	0.015227406969876034
M	20	0.19990172898197103
M	50	0.04321467573264071
M	20	0.15103468780163984
F	45	0.14786015220724144
M	45	0.2103565985212057
M	20	0.038230740176545756
M	50	0.01610923151280811
M	20	0.3308494783904621
M	40	0.28215771988109806
M	45	0.04403044827446246
M	20	0.07466824187199894
M	20	0.38209960673100307
F	20	0.020969149736644047
M	20	0.06497130022460693
M	20	0.42382869815795676
F	20	0.09652461502391911
M	60	0.04092725819344528
F	50	0.006278288801284959
M	20	0.10448238677210643
M	20	0.01696266502114699
M	20	0.05930701047542297
M	45	0.5181857413701979
M	20	0.28397251163821774
M	50	0.2225998159230709
M	40	0.13268132710434521
M	20	0.07705387631037157
M	20	0.05051232980007924
M	20	0.2761656984086891
M	60	0.22090097238600104
M	45	0.15855157803051276
M	20	0.27755544654153
M	55	0.07433557046979859
M	20	0.4533629850378395
M	40	0.24046502057613164
M	50	0.10586745379016725
F	40	0.05134963355034243
M	20	0.30099484651579655
M	20	0.021451054499713077
M	20	0.10483760772358681
F	55	0.07098580283943211
F	20	0.11892223436031253
M	50	0.23950029476150608
F	40	0.05434727911353545
M	45	0.14535888808659939
M	20	0.04888669950738921
M	20	0.022272259013980722
M	40	0.10780925794602222
M	20	0.0039015222152748333
M	50	0.08712137052370397
F	20	0.16946544187426965
M	20	0.011743747558709555
M	20	0.17463538962571395
M	20	0.07660706845804752
F	60	0.12603906274607496
M	50	0.45196447451892563
M	20	0.19992559778008082
F	20	0.22889211660305064
M	20	0.029660382352838608
M	20	0.055766545771308386
M	20	0.1535550148688835
M	20	0.2769425516658454
F	20	0.0873248875739194
M	60	0.21775489651443614
M	20	0.08034822857095118
M	20	0.028910440526693237
M	60	0.22219112677191066
M	20	0.045061960195268494
F	45	0.17438596344437798
M	45	0.1461980711413698
M	20	0.017079619507408828
F	20	0.05501324973055279
M	20	0.04494562853414527
M	50	0.0962336412550113
M	20	0.09824982357092439
M	50	0.09988777836226549
M	20	0.1994008224006266
M	50	0.09540663933166324
M	20	0.04781321585903086
F	55	0.043763129300977796
M	20	0.2412661163027841
M	55	0.0044275141488899624
M	50	0.006706370300960768
M	20	0.16914757969303426
M	20	0.009338879159369446
M	40	0.04273672874226272
M	45	0.08519142153484804
F	20	0.10788167677413645
M	40	0.02226175968803318
M	40	0.2920892358649973
M	20	0.26563184827217207
F	40	0.020617289010943812
M	50	0.1145271485077309
F	20	0.11965321806976
F	40	0.34963819140908864
M	40	0.5257507833212823
M	40	0.0036426380368097724
F	20	0.4033664320977041
M	50	0.1001604175533283
F	20	0.11598913299673735
M	20	0.17388608489688615
M	20	0.04403032488905243
M	20	0.012197404807487726
M	55	0.08621230392741502
M	20	0.10850828414449407
M	20	0.08282333558672499
F	20	0.13441403216720046
M	45	0.12842071597799953
M	55	0.2744068760721469
M	60	0.03888966557876523
M	20	0.0919021739130435
M	60	0.10608320072743806
F	45	0.09324926329439436
M	20	0.1669028758280278
M	40	0.24320596183626655
M	55	0.1657895631480537
M	20	0.13246534843883476
M	60	0.052646672345088165
M	40	0.26189293806957015
M	45	0.03499240698557343
F	50	0.06359002770083097
M	20	0.045660203824301714
F	20	0.07730943709977782
F	55	0.21439839729421734
M	20	0.04559280855199213
M	20	0.007399510660608045
M	20	0.019298976090544352
M	40	0.03510340439070956
M	20	0.1442692243519414
F	20	0.07055913978494618
F	20	0.08468264686022967
F	45	0.05387826341153061
M	45	0.14356238803036198
M	40	0.13563416123324848
M	20	0.4943184031158714
F	20	0.20423838537699915
M	50	0.07365664902606736
M	45	0.1064478567506416
M	55	0.14844169018919148
M	20	0.052953135768435626
F	20	0.04811233885819529
M	20	0.14605035839000186
F	40	0.06521137494837505
M	60	0.1694760450177086
M	50	0.22808338076935744
F	60	0.005334086203651535
M	20	0.12577224371645632
M	45	0.004950472420429034
M	45	0.15366069815988556
M	20	0.09846295291051083
M	60	0.30036084612194114
M	20	0.14460245414256065
M	40	0.10321771834517338
M	50	0.2803170620675757
M	20	0.2229428624435382
M	40	0.12451280191969175
M	45	0.16870144284128746
F	20	0.13255830178494696
M	55	0.21667231414622046
F	60	0.07989903924442278
M	20	0.02774469728668444
F	45	0.1514619332852468
M	45	0.13528987372213822
M	55	0.029432808524450533
M	40	0.0018251547044872308
M	50	0.022961104575911898
M	40	0.06958694039079895
M	60	0.0680661448175029
F	40	0.3463734948391474
M	40	0.2521209508492095
F	60	0.019203896540141412
M	20	0.16707147650055285
F	20	0.1014015528568585
F	45	0.04227281805472338
M	20	0.036783496895654
M	50	0.15952497205599298
M	20	0.08891848935600437
M	20	0.0764067637388445
M	20	0.21731588287488898
M	50	0.0007708311772662194
M	20	0.07917442500852317
M	60	0.16395474899835016
M	20	0.0013752244165169886
F	20	0.13945171661779698
M	60	0.2096729591890313
M	45	0.04826316543748834
M	50	0.1044891244745018
F	50	0.3506606012811897
M	40	0.122868667215941
M	20	0.14087576778284122
M	45	0.015719232962600797
M	45	0.038536052324568644
F	20	0.12752707997234386
F	50	0.11702621155592204
M	40	0.030733493474317863
M	20	0.03452098540145989
M	40	0.042891300928110686
M	20	0.08728714667315565
M	20	0.18417080008626274
M	20	0.08740894901144633
M	20	0.08669496254806285
M	50	0.23745710140753057
M	50	0.020819130740058842
M	40	0.007782468338713719
M	20	0.10983130471919715
F	20	0.32141855453425455
M	20	0.07341210127711739
M	50	0.13799928926794608
M	60	0.015040308487634749
F	45	0.1528588098016336
M	40	0.062388838642392565
M	40	0.2105500450856627
M	40	0.06835416794031123
F	20	0.042923081068804096
M	20	0.05964788761907159
M	50	0.05811290045355194
M	50	0.022506531352129155
M	50	0.10375235227700418
M	20	0.046961883408071774
M	20	0.05384330440246266
M	45	0.05985931053322997
M	20	0.05928467573931977
M	40	0.0376217728264574
M	20	0.27781638005988013
M	45	0.03256890459363952
M	50	0.22192537476332608
M	20	0.1407113634063716
M	50	0.13523746344304785
M	40	0.09964084987674043
M	20	0.046104195481788804
M	20	0.03607644305772231
M	55	0.05195795527457055
F	20	0.18807345129456066
M	20	0.1833845281807838
M	40	0.1049521410579345
M	60	0.03160341431385427
F	45	0.18928570058722685
M	40	0.02870508535888552
M	55	0.002877767579373167
M	50	0.11098265895953764
M	20	0.22847016310266208
M	40	0.1042694700708003
M	45	0.12292191435768265
M	40	0.37248130712920213
M	20	0.08184065079685514
M	45	0.0049841158395201625
M	40	0.09574845399923453
M	60	0.2082329712927703
M	40	0.010566037735849099
F	20	0.08629423125979371
M	40	0.20930343043014193
M	20	0.0464207740654979
M	45	0.08373755846643517
F	45	0.056358500901209585
M	20	0.33771051845906114
M	40	0.026779879745352734
M	55	0.052269601100412684
M	20	0.20608347386172024
F	20	0.20128357110738668
F	20	0.43330910482019896
F	20	0.12786603454490003
F	20	0.26578488149500473
M	60	0.09997550858560132
M	20	0.18509472959007925
F	20	0.07102489529708869
M	20	0.06588357729730686
M	20	0.14683811147552003
M	40	0.26421288358157985
M	20	0.16629686286940193
M	40	0.2114687577896099
F	20	0.03756320494665976
M	45	0.07239970644754874
M	50	0.18010817979590044
M	45	0.4129289740698986
M	20	0.08322981366459627
M	55	0.12837625467889605
M	20	0.10320846560846553
M	45	0.1338491202699447
M	40	0.17558754019211065
M	20	0.18970361926474782
F	45	0.12214758977750907
F	40	0.04040865384615383
M	20	0.01455587777541413
F	45	0.11050173439481317
M	40	0.676383701188455
F	20	0.12874738642843594
F	40	0.19001633093277545
M	20	0.14297520661157034
M	50	0.11101990793102
F	45	0.10226589212690286
F	20	0.05900361276219134
M	45	0.12337141585526126
M	50	0.07129835932752682
M	20	0.19325432999088424
M	20	0.3003506974750828
M	50	0.10094670106508517
F	20	0.036384372711856613
M	55	0.008371719940658046
M	50	0.008913486510248437
F	20	0.05057639145933591
M	20	0.13662538183198816
M	20	0.03994426146440339
M	20	0.25609970280629385
F	20	0.09282151377141616
M	45	0.024524229939180024
F	20	0.06489984617512567
F	20	0.21086871817771893
M	55	0.3301341517094985
M	20	0.310790943840047
M	50	0.10058051820268933
M	20	0.14866068346565414
M	55	0.07751027314479099
M	40	0.05544361362920517
M	20	0.35759453230689253
M	20	0.1442862154892454
M	50	0.12420035937454635
M	20	0.1530427210044479
F	20	0.27823022312373236
F	55	0.2789553612517258
M	50	0.25551910382076426
M	20	0.16680665210818088
M	50	0.15270128788439047
M	45	0.14334487859818604
F	50	0.06341068453153181
M	20	0.08992224622030241
M	20	0.2555667415493237
M	20	0.07872627190164896
M	45	0.04251120810611699
M	55	0.0810086058519794
M	20	0.2250737689212493
M	40	0.21292050633953263
M	20	0.048819072808394384
M	20	0.20102795573675036
M	40	0.154371462482182
M	20	0.14033709641110634
F	20	0.062080306975469304
F	50	0.08847104820636821
F	20	0.023942153002414843
M	20	0.18864037669217176
M	50	0.09467969598262763
M	20	0.007642422070942247
M	20	0.0021979381443298436
F	20	0.15811148145188197
M	40	0.18086500655308
M	45	0.0011603934507394078
M	50	0.2761953204476094
F	45	0.02014934309896591
M	45	0.19585656804493534
M	20	0.2140231202560842
F	20	0.042144098271746484
M	40	0.307330435592232
M	20	0.2611081279865715
F	60	0.015393343294314094
M	20	0.12778962331201135
M	40	0.2271702118250564
F	60	0.048455082417115526
F	40	0.01729352167806209
M	50	0.0913855142237434
M	20	0.3079236806160378
M	20	0.2180012682203056
M	45	0.21181050463439788
M	60	0.17764386536373494
M	40	0.11175562908986
M	40	0.09333418693119211
F	40	0.090214682799759
M	20	0.2397056728705246
M	40	0.17541200506500196
M	40	0.3589239104085514
M	40	0.3101724568857786
M	20	0.25398089913813193
F	40	0.043950187007281025
M	50	0.07516625681232786
F	40	0.034228371005455796
M	45	0.24642052937927528
M	40	0.15175697951280762
M	20	0.27885297708510537
M	20	0.10744368227139156
M	20	0.05014521620790174
M	50	0.09346261963121726
M	50	0.10226226830983588
M	20	0.05788104800153008
M	40	0.028910094166103326
M	20	0.059299318683654206
M	45	0.08446258268787696
M	20	0.17797403530070582
M	60	0.0737850865759743
M	20	0.09458855853793108
M	20	0.15365622334196988
F	45	0.2253046744574292
M	20	0.19124550359712225
M	20	0.1287613872462844
M	40	0.014917391740288083
M	20	0.015952656631931163
F	50	0.14187106649372108
M	55	0.08055370246831213
M	20	0.07579903147699764
M	50	0.07404389593269772
M	40	0.04379438798661892
M	20	0.3060396772772813
M	20	0.02491772217479911
M	60	0.015057285971743734
M	50	0.021267363353186956
M	45	0.10224694399853995
M	20	0.3472742610252084
M	20	0.18535646705365105
M	55	0.053829738892576626
F	20	0.04983844937064206
M	50	0.12341547995150295
M	40	0.2184984614865121
M	40	0.28183257740824513
M	45	0.07585404418837065
M	55	0.13158268794190858
M	40	0.21003377393913053
M	40	0.009855017887403571
M	45	0.11276595744680848
M	40	0.14306005456719223
M	40	0.022363365345526295
F	20	0.07154045867589795
M	20	0.26481017770597776
M	20	0.1420111955217914
M	20	0.07864112639161755
M	45	0.0830048465266559
F	40	0.0239519892518563
M	20	0.36128682833121056
M	20	0.16532334704906324
F	45	0.06779940613658843
M	40	0.03181941550167217
M	20	0.14707816241207183
M	55	0.11456688593875962
F	40	0.13561879442975
M	45	0.010268779156255776
F	55	0.09390291806958485
M	40	0.08958930276981848
M	60	0.16328003626489213
F	40	0.06550837226392317
M	20	0.2668551835893694
M	20	0.1868694493783305
M	55	0.03420495266425333
F	40	0.2562021491059106
M	40	0.16810207875612643
F	45	0.03592534810705232
M	45	0.08376670170333277
M	40	0.14736408064962017
F	40	0.03998073217726403
F	20	0.04240465116279065
F	20	0.16529793702572562
M	20	0.15649029430181594
M	40	0.40910169663917223
M	40	0.07705577918343862
M	45	0.16176556852588023
M	20	0.13681481456344619
M	40	0.13130878769455856
M	20	0.06958532298073458
M	45	0.031644892330929035
M	45	0.2790663375742303
M	50	0.050330497081972125
M	20	0.4154143262656233
M	50	0.35136016593991853
M	20	0.04384100648315082
M	45	0.03357972544878559
M	20	0.030066388302575343
M	20	0.3650874783690415
M	40	0.12555437665782493
M	40	0.07502140900183736
M	45	0.1564440977330445
F	20	0.09511245980287664
F	20	0.04767782465319368
M	45	0.0206264236902052
F	20	0.06759374999999995
F	20	0.018470164253031433
M	20	0.11522696894194238
M	45	0.053596624778335836
M	20	0.3809259813650592
M	40	0.05223537878106396
M	20	0.0805018527290677
F	50	0.13645027897658824
F	40	0.19407069555302173
M	55	0.09336125760137257
M	40	0.2831338436291443
F	20	0.013668196857071163
F	40	0.3271581513552053
F	40	0.02220915471452406
M	60	0.1239169527546182
M	60	0.06081358005811298
M	45	0.09491042828330766
M	45	0.008063596080918875
M	40	0.13518480702470898
M	40	0.0753336878489764
M	60	0.08040773421893525
M	40	0.01786152953364923
M	40	0.10186310153510689
F	20	0.12549751894495811
F	60	0.05179841078775533
F	50	0.023714769432761774
M	20	0.1650032734072165
M	50	0.23802612998118342
M	20	0.1915522035689766
M	60	0.11718426501035202
M	20	0.07723544973544971
M	45	0.038796321152636905
M	20	0.30179304385396427
M	45	0.11535957334748864
M	60	0.1095968829611869
F	45	0.05287131988091301
M	20	0.047658508999989246
M	55	0.12478072218868622
M	20	0.0977819496884336
M	20	0.18765173886403738
F	50	0.13332899081149507
M	45	0.026533092831220354
F	20	0.30370574943509904
M	20	0.08893821858147649
F	20	0.17656164662463283
F	20	0.20914194606952033
F	40	0.006952022577610666
M	20	0.030901408571050185
M	60	0.0027985074626865974
M	50	0.201685887159332
F	20	0.08471432390596163
F	40	0.2465939849849939
M	20	0.017590231922794353
M	45	0.16102851216159747
M	45	0.03764121336451281
M	45	0.15258261834619527
M	50	0.040959102424900494
F	45	0.042966727144703794
M	45	0.08736823361823368
M	40	0.16093606562950794
M	45	0.08591949778434267
F	45	0.08780989023763718
M	20	0.17812584269662912
F	45	0.23866314002704606
F	45	0.13088367276492935
M	20	0.06182500102661446
M	55	0.1316748405995077
M	45	0.20640324966184473
M	20	0.13965466816967304
M	20	0.1133368351812679
M	20	0.07874045013421424
M	50	0.2414896950048359
M	55	0.029263128229930987
M	50	0.0646642102803291
M	45	0.026199722607489605
M	60	0.15096502961972103
M	50	0.08173224568138189
M	20	0.25542844698376915
F	40	0.07700078678206132
M	40	0.005308270728727959
F	45	0.06496519721577738
M	20	0.03715998909784687
M	40	0.09831786542923426
M	20	0.11399185772444823
M	20	0.03451480655007607
F	40	0.20383185268262255
F	50	0.04544784076398234
M	20	0.1669858434492199
M	20	0.18462600178094396
M	20	0.03447461629279817
M	20	0.2722752337568929
F	20	0.37049599616351053
F	40	0.13764044943820222
M	55	0.0126140071066034
M	20	0.01368273734529626
M	20	0.058718657110178284
M	20	0.02256820454220819
F	45	0.00644628099173556
F	20	0.0677001370405548
M	60	0.06575448030925554
M	20	0.15632303207403248
M	20	0.05613810342134037
M	20	0.10536973833902154
M	20	0.010882223202470283
M	40	0.005487267853724104
M	40	0.20209121495708823
M	20	0.0947251585623678
F	45	0.10710760118460025
M	20	0.17605814362925915
M	50	0.21866363132502328
M	60	0.2609816380776068
M	50	0.08452429949428283
M	40	0.13679003922906371
M	40	0.057867918706373915
M	20	0.014205015826637456
M	45	0.016994697984958652
M	20	0.09208049804546117
M	20	0.10869565217391304
M	40	0.16691444274639858
M	50	0.06524390522435437
M	20	0.1527555366269166
M	60	0.15080408739398507
M	40	0.1038276693538153
M	55	0.30170844581565753
M	40	0.12981140881842457
M	45	0.27841935483870983
M	20	0.060431200757137135
M	50	0.07232001138197643
M	20	0.14285397060848182
M	20	0.07539198161871681
M	40	0.07072689075630252
M	60	0.05368748880240001
M	50	0.08642778390297683
F	40	0.010620191604807561
M	60	0.3058409626993963
M	20	0.27173110855533034
F	50	0.06996556825733967
M	60	0.06965174129353234
M	20	0.0865237436606731
M	55	0.03843547945635739
M	40	0.15710258255159892
M	40	0.10242204468796764
F	50	0.005324807389672181
F	45	0.0452863052471152
M	45	0.19150815306942975
M	20	0.39266278611396954
M	50	0.22655480496840272
M	20	0.06751796460129583
M	50	0.06713574270226601
M	20	0.08176388240783952
M	40	0.10126776992988176
M	20	0.05032947007478552
M	60	0.002128799670473487
M	45	0.1901100791915497
F	55	0.04376508684133047
M	40	0.0005499198950020864
M	20	0.14576210842466097
M	20	0.07015244133527734
M	20	0.048018678201616094
M	40	0.20066975785677496
F	20	0.09672585487112413
M	45	0.00265472636815921
M	20	0.03325064423123195
F	20	0.08616086956521743
M	40	0.036574671819435745
M	40	0.02106968484487037
M	50	0.017207631874298534
M	20	0.04506606973704398
M	20	0.07140505144995332
M	40	0.15090512821949428
F	20	0.0513622489354486
M	50	0.18013948497854063
M	40	0.015479511520457883
M	60	0.08458739458861807
M	50	0.3601029304451357
M	55	0.17227150491240523
M	20	0.10270031545741337
M	20	0.09951727537126147
F	55	0.22263965741896005
M	20	0.045524184723134194
M	40	0.20195656555713384
F	20	0.003983155373276567
M	40	0.19700302959683055
F	40	0.03669820272493963
M	20	0.056429300704109876
M	45	0.05618444130680125
M	50	0.09672833766206017
M	20	0.5668259166324064
M	45	0.26525982300354295
M	55	0.19418348356972104
M	45	0.20416565164433606
M	40	0.084156500979483
M	60	0.04014764600968897
M	55	0.18648219178082184
M	20	0.008109858690694685
M	40	0.07206760316066725
M	20	0.20090834408107838
M	20	0.05324089186001473
M	50	0.17348507466011942
M	20	0.06630044259307459
F	20	0.052643824701195205
M	45	0.18741912610118697
M	50	0.057136802448787424
M	20	0.026771188309553818
F	20	0.003595013477088973
M	60	0.16384488494105018
M	60	0.10305869980948396
M	20	0.14006066159356734
F	55	0.09959424566580596
M	45	0.21933305058208455
M	50	0.19517330669259061
M	20	0.09030626548348536
M	20	0.08346791201024426
M	50	0.009551860902094755
M	40	0.425461741424802
F	20	0.15734319617814768
M	20	0.008304066562156997
M	40	0.2226229508196721
M	20	0.020176698312878542
[truncated: 473,202 more rows]
