# Supplementary material for: How recreational marathon runners hit the wall: A large-scale data analysis of late-race pacing collapse in the marathon
Source: PLoS One. 2021 May 19;16(5):e0251513. doi: 10.1371/journal.pone.0251513 (PMC8133477; doi:10.1371/journal.pone.0251513)
Supplement: S1 Datasets — Each individual result graph is associated with 4 different comma-separated files: (i) Raw—the (anonymised) raw data behind the means and standard deviations used for a particular result graph; (ii) Paired—the paired statistical significance results; (iii) Successive Male—the statistical significance results to compare successive groups (age and ability) for male runners; and (iv) Successive Female—the corresponding results for the statistical significance tests to compare successive groups (age and ability) of female runners. (ZIP) [file pone.0251513.s002.zip › S1_Datasets/fig_06_e_successive_F.csv]

lower_age	current_index	next_index	nobs(current)	nobs(next)	count(current)	count(next)	mean(current)	mean(next)	std(current)	std(next)	cohens_d	t	p
20	20	40.0	53274	17257	53274	17257	0.1321635203315843	0.12469988570469563	0.10370379239756572	0.09698404189893452	0.07434025507639658	8.636015762127725	6.094390723011256e-18
40	40	45.0	17257	15094	17257	15094	0.12469988570469563	0.12053836117680751	0.09698404189893452	0.09224802141378097	0.04397088387139525	3.9520298260055453	7.765676535254381e-05
45	45	50.0	15094	10466	15094	10466	0.12053836117680751	0.11591674919555531	0.09224802141378097	0.0888942375825899	0.05102073645610637	4.024405079962234	5.7302080964568174e-05
50	50	55.0	10466	5144	10466	5144	0.11591674919555531	0.11068788991104715	0.0888942375825899	0.08421716868518081	0.060392598925403565	3.5795378030307634	0.0003457211122179806
55	55	60.0	5144	3307	5144	3307	0.11068788991104715	0.11097063773346748	0.08421716868518081	0.08212276489475644	-0.0033997890253032455	-0.15293382728175747	0.878454757864417
