# Supplementary material for: How recreational marathon runners hit the wall: A large-scale data analysis of late-race pacing collapse in the marathon
Source: PLoS One. 2021 May 19;16(5):e0251513. doi: 10.1371/journal.pone.0251513 (PMC8133477; doi:10.1371/journal.pone.0251513)
Supplement: S1 Datasets — Each individual result graph is associated with 4 different comma-separated files: (i) Raw—the (anonymised) raw data behind the means and standard deviations used for a particular result graph; (ii) Paired—the paired statistical significance results; (iii) Successive Male—the statistical significance results to compare successive groups (age and ability) for male runners; and (iv) Successive Female—the corresponding results for the statistical significance tests to compare successive groups (age and ability) of female runners. (ZIP) [file pone.0251513.s002.zip › S1_Datasets/fig_06_e_successive_M.csv]

lower_age	current_index	next_index	nobs(current)	nobs(next)	count(current)	count(next)	mean(current)	mean(next)	std(current)	std(next)	cohens_d	t	p
20	20	40.0	141685	66386	141685	66386	0.14177039138870345	0.13261531998900722	0.11776568503398607	0.11014063442048767	0.08029615986839224	17.282392620638092	7.510578222071094e-67
40	40	45.0	66386	62424	66386	62424	0.13261531998900722	0.12924347874114891	0.11014063442048767	0.10700163947427371	0.031053512563591963	5.572367735616053	2.5180139464425438e-08
45	45	50.0	62424	47235	62424	47235	0.12924347874114891	0.1270299375646169	0.10700163947427371	0.10330882921968222	0.02104717387284636	3.459663689092148	0.0005410682187130632
50	50	55.0	47235	28888	47235	28888	0.1270299375646169	0.12339347530124299	0.10330882921968222	0.09741934643519523	0.03621761599118232	4.883565786519966	1.0443589200391977e-06
55	55	60.0	28888	24041	28888	24041	0.12339347530124299	0.12282500521857545	0.09741934643519523	0.09442970352626154	0.005925615696453643	0.6797260015236832	0.4966810112137361
