# Supplementary material for: How recreational marathon runners hit the wall: A large-scale data analysis of late-race pacing collapse in the marathon
Source: PLoS One. 2021 May 19;16(5):e0251513. doi: 10.1371/journal.pone.0251513 (PMC8133477; doi:10.1371/journal.pone.0251513)
Supplement: S1 Datasets — Each individual result graph is associated with 4 different comma-separated files: (i) Raw—the (anonymised) raw data behind the means and standard deviations used for a particular result graph; (ii) Paired—the paired statistical significance results; (iii) Successive Male—the statistical significance results to compare successive groups (age and ability) for male runners; and (iv) Successive Female—the corresponding results for the statistical significance tests to compare successive groups (age and ability) of female runners. (ZIP) [file pone.0251513.s002.zip › S1_Datasets/fig_06_f_paired.csv]

pb_recent_int	index	nobs(M)	nobs(F)	count(M)	count(F)	mean(M)	mean(F)	std(M)	std(F)	cohens_d	t	p
150.0	150.0	14030	301	14030	301	0.22760712008288048	0.19759780513703618	0.16337116537272522	0.13875608636778095	0.19813951732715102	3.697628580262428	0.0002562498918308709
180.0	180.0	63930	5048	63930	5048	0.1678120382919094	0.1819663464816653	0.13136779792726472	0.13030894680311403	-0.10818648400705676	-7.425265493433929	1.2855493673513073e-13
210.0	210.0	108840	19880	108840	19880	0.14397026497096257	0.15993102649675103	0.10922616461551288	0.1128340952417818	-0.14373483983423682	-18.429496118813894	2.2008451821904617e-75
240.0	240.0	87918	26937	87918	26937	0.12068075998210087	0.13558010316450633	0.09414947917124072	0.099031944150281	-0.15420501599866385	-21.851654924851317	2.817762714191369e-105
270.0	270.0	55037	25459	55037	25459	0.10591270035105134	0.11724695326884597	0.08324139880364363	0.08643142879338066	-0.13357961200385576	-17.503143702736462	2.2148954278705504e-68
300.0	300.0	24915	14994	24915	14994	0.09159417762267723	0.0987878114257407	0.07314895820725556	0.07467225027001004	-0.0973262911168055	-9.392100039046044	6.269637065874498e-21
330.0	330.0	11081	7919	11081	7919	0.07857684713790107	0.08155155807501793	0.06293469483283998	0.06280719184837547	-0.04731709485831587	-3.215997622269211	0.0013023395767225872
360.0	360.0	3840	3097	3840	3097	0.06374886088710746	0.06385962294500896	0.04832841827792995	0.046841742633078734	-0.002327717946979845	-0.09652621342944924	0.9231055397567142
390.0	390.0	1068	907	1068	907	0.04507596209834826	0.04673281652910112	0.03320746055859809	0.033900335523048386	-0.04940149352234074	-1.0925938721454096	0.274710069559061
