# Supplementary material for: How recreational marathon runners hit the wall: A large-scale data analysis of late-race pacing collapse in the marathon
Source: PLoS One. 2021 May 19;16(5):e0251513. doi: 10.1371/journal.pone.0251513 (PMC8133477; doi:10.1371/journal.pone.0251513)
Supplement: S1 Datasets — Each individual result graph is associated with 4 different comma-separated files: (i) Raw—the (anonymised) raw data behind the means and standard deviations used for a particular result graph; (ii) Paired—the paired statistical significance results; (iii) Successive Male—the statistical significance results to compare successive groups (age and ability) for male runners; and (iv) Successive Female—the corresponding results for the statistical significance tests to compare successive groups (age and ability) of female runners. (ZIP) [file pone.0251513.s002.zip › S1_Datasets/fig_06_f_raw.csv]

gender	ability	htw_rel_cost
M	210.0	0.2154667424622613
M	150.0	0.5201452643811739
M	180.0	0.324354114713217
M	270.0	0.08621468096053102
M	300.0	0.2065681683808488
F	240.0	0.157004424588349
M	270.0	0.10387047919710748
M	240.0	0.06794275014458061
M	300.0	0.010029876875662822
F	240.0	0.19590047286462467
F	270.0	0.055520496029077646
M	240.0	0.05153575129533676
M	270.0	0.1460102559920073
M	270.0	0.011030411449016196
M	270.0	0.05085637931732589
M	240.0	0.2893303441192807
M	210.0	0.04313657085476415
M	240.0	0.1232028940553024
F	300.0	0.00883790958187222
F	270.0	0.04575506607929517
M	240.0	0.052892476188004536
M	330.0	0.18469445137775792
M	180.0	0.1592211565781927
M	180.0	0.011769927977204752
M	360.0	0.05433136412459722
M	210.0	0.08666666666666675
F	300.0	0.0443553113901275
M	150.0	0.7266893564356437
M	270.0	0.1288114653706471
F	270.0	0.039793356270270884
M	240.0	0.2042517500308068
M	240.0	0.2981124333196555
M	240.0	0.04297819152501609
M	270.0	0.045824084302376354
F	300.0	0.017597648982083984
M	180.0	0.1302651129628319
M	180.0	0.015269828398721576
F	360.0	0.05833241758241759
F	240.0	0.1925741549017845
M	180.0	0.059725024245787406
M	240.0	0.354519419380149
M	240.0	0.10241255435810183
M	270.0	0.0638873849485652
M	240.0	0.13951939979782144
M	270.0	0.015152422801929683
M	210.0	0.04671071769937241
F	240.0	0.06899031834001294
M	210.0	0.23485343383584575
F	210.0	0.1468346957311535
M	240.0	0.10588016375139557
M	210.0	0.02108680963372441
M	240.0	0.1853699085619285
M	240.0	0.14431410011463508
M	330.0	0.033030744669446034
F	390.0	0.1294889224572004
M	270.0	0.06627646755035291
M	240.0	0.07949299712558823
M	330.0	0.0018118482856136421
M	240.0	0.03365184877440807
F	270.0	0.10756726870622924
M	180.0	0.1252772568979372
M	300.0	0.022037785167474296
M	180.0	0.053709865201149946
M	240.0	0.13681375267369086
M	210.0	0.06733879686433461
F	270.0	0.08802027245554725
F	240.0	0.06822295260912663
M	270.0	0.13452628965757865
F	270.0	0.12949174490126278
M	240.0	0.1290220949263502
M	240.0	0.10228143305583175
M	270.0	0.01876573741783727
M	210.0	0.058208018039902366
M	180.0	0.21222928568989152
M	270.0	0.014981179512708729
M	210.0	0.018224699828473415
F	240.0	0.13459459459459466
M	210.0	0.16185274789527868
M	240.0	0.06795609414413134
M	210.0	0.09440238732284244
F	270.0	0.03130794143327756
M	180.0	0.14222943249607128
F	210.0	0.12072135817928745
M	240.0	0.19740375499967905
M	210.0	0.03607967846762187
M	240.0	0.36044237227669185
M	240.0	0.16759649820931188
M	240.0	0.1373872521348532
M	210.0	0.24338400210463434
M	270.0	0.06133767792831411
F	240.0	0.02504571014592767
F	180.0	0.4322176739706235
M	210.0	0.17676514988138897
M	180.0	0.031848659003831305
M	270.0	0.12561218539653435
M	240.0	0.05599003885898273
F	240.0	0.09642659279778401
M	210.0	0.2949332708967455
M	240.0	0.08502680863161849
M	150.0	0.4081926318210499
M	210.0	0.033586745391630965
M	150.0	0.061290681502086206
F	180.0	0.10940148090152624
M	240.0	0.25494797683175463
M	210.0	0.2022120209431387
F	240.0	0.14830132388588518
F	240.0	0.0209400662084203
F	210.0	0.1576263328697265
M	210.0	0.2765670380847101
M	180.0	0.2769999565042988
M	180.0	0.09175727614339392
F	240.0	0.17690563246886043
M	180.0	0.19538354959638007
M	240.0	0.02956538839724679
M	180.0	0.34194807672551697
M	180.0	0.18273105668855694
M	240.0	0.2352620215897939
M	210.0	0.0361215406535571
F	270.0	0.0498081527358416
M	210.0	0.17298148980651812
F	210.0	0.4366013363028953
M	210.0	0.1352551972192026
M	270.0	0.04985235365641815
M	300.0	0.21147844727580498
M	270.0	0.01826221828532618
F	330.0	0.018527401883762614
M	210.0	0.09299137618800926
M	150.0	0.12315495076835349
M	240.0	0.04985742676920426
M	210.0	0.012232730723266376
M	150.0	0.18722450632102922
F	240.0	0.2074978382653667
M	150.0	0.1413366229225685
M	300.0	0.04347265736475984
M	270.0	0.14784653878231843
M	210.0	0.07750816886386133
M	210.0	0.4115066573230552
M	210.0	0.10955600493588508
M	210.0	0.04036088009453335
F	180.0	0.0257996571148665
F	330.0	0.0653030084928746
M	210.0	0.32936649659863987
M	210.0	0.22725477687657591
M	270.0	0.018419709382814953
M	270.0	0.12930254208797745
M	270.0	0.02053442148216402
F	210.0	0.018669144571309793
M	270.0	0.24403277520484504
M	210.0	0.048927140362953425
F	300.0	0.05200367084735393
M	240.0	0.16665443150952208
M	330.0	0.18795220313666908
M	210.0	0.06113007275404879
M	180.0	0.15858244217856243
F	240.0	0.06300475469277224
M	270.0	0.4261106335224105
M	240.0	0.03514422649874687
M	270.0	0.07572130711524525
M	240.0	0.03552077062010835
F	300.0	0.09731297048932405
F	210.0	0.1824519508531372
M	300.0	0.06451498056426735
M	330.0	0.09107347884101633
M	210.0	0.16429207479964383
M	300.0	0.1574534161490683
M	210.0	0.21469773576610257
M	330.0	0.04266378066378071
M	240.0	0.03151785680105049
M	180.0	0.10610932475884238
M	270.0	0.166463692038495
M	150.0	0.10953772249009623
M	210.0	0.26989088043049925
M	270.0	0.21281529117541984
M	210.0	0.0028512014787430233
M	210.0	0.2148757298207152
M	210.0	0.1304144298904874
F	270.0	0.13182856770931423
M	210.0	0.2607932388427058
M	180.0	0.5095288512440443
M	180.0	0.04016696147158594
M	240.0	0.08511966701352752
M	240.0	0.1633558696988325
M	180.0	0.25202403714832
F	240.0	0.02447613944527844
M	180.0	0.3509609576485294
M	240.0	0.08538936006168094
M	240.0	0.10672643952978687
F	210.0	0.10196276291427715
M	240.0	0.12765957446808515
M	150.0	0.08111142295818125
F	210.0	0.09715943374332803
M	180.0	0.0043033974190150506
F	210.0	0.0026014937304001634
F	270.0	0.05731794262434215
M	240.0	0.13155168841930817
F	300.0	0.15038784233022007
M	240.0	0.020176787086856267
M	330.0	0.14044746096376648
M	180.0	0.18214104515474383
M	210.0	0.3287694098892893
M	150.0	0.2835270095960856
M	210.0	0.09682058047493401
F	300.0	0.09373466383117957
F	300.0	0.2552946970940732
F	330.0	0.0656294200848656
M	300.0	0.03153213225693409
M	180.0	0.5591223649913194
M	240.0	0.07400673870487176
M	270.0	0.05586471797432668
M	240.0	0.14582330503161184
M	360.0	0.053578706715287944
M	180.0	0.13067367415193498
M	210.0	0.05816457092433264
M	180.0	0.0851406905969
F	240.0	0.10676833600577713
M	270.0	0.016810359516101527
M	210.0	0.10436634717784878
M	240.0	0.24867232695778507
F	210.0	0.2023275109170307
F	330.0	0.14345193833222455
M	210.0	0.02688062186707936
M	240.0	0.05962507322788516
M	180.0	0.2926655348047538
M	210.0	0.1317229535357556
F	270.0	0.2767194992626762
M	330.0	0.030259986865448084
F	240.0	0.048852543079860936
M	180.0	0.19495022689546362
M	240.0	0.06570507960576183
M	240.0	0.01268553982573164
M	210.0	0.2948446403844415
M	240.0	0.13545950313068073
M	240.0	0.024749999999999932
M	240.0	0.11484934468315097
M	300.0	0.20043007275666938
F	360.0	0.11533873499799381
M	180.0	0.22127826572406123
M	360.0	0.054009140008309094
F	270.0	0.12465131466962166
M	180.0	0.33660839853661134
M	210.0	0.28473455284730187
M	150.0	0.18863887185775596
M	300.0	0.17218966990624315
M	210.0	0.4167274624503136
M	270.0	0.1082652922427642
M	210.0	0.058478966985036754
M	240.0	0.251841451319939
M	240.0	0.17961225389196325
M	180.0	0.05828770090882039
M	210.0	0.07444054584157564
M	180.0	0.0983032232148759
F	210.0	0.06076776897437766
M	270.0	0.4055629383536361
M	210.0	0.1277175165386728
M	270.0	0.031717098067808924
M	240.0	0.005836664762992635
M	210.0	0.04963548223838579
M	210.0	0.14286037882872063
M	210.0	0.082296187065515
M	300.0	0.08310999347592375
M	210.0	0.12435770049680632
M	210.0	0.03221357212628872
M	240.0	0.24119671261712008
F	300.0	0.09176470588235294
M	210.0	0.19571035358882072
M	240.0	0.015584464555052935
F	300.0	0.2101028014809766
M	180.0	0.1268192678825006
F	180.0	0.05296265122047193
M	180.0	0.0023864411957024967
M	270.0	0.04701066869669773
F	270.0	0.16634633201687293
M	270.0	0.0678891634309919
M	210.0	0.09063981299575427
M	240.0	0.15007576571094525
F	240.0	0.16839115439237168
M	300.0	0.007530477796953382
M	210.0	0.11490168206586117
M	210.0	0.1282288946910356
M	270.0	0.09268140431658554
M	180.0	0.06463374944148108
M	180.0	0.32037007240547066
M	240.0	0.09029649595687328
M	240.0	0.05110391497828198
M	210.0	0.28270318996804844
F	270.0	0.17886787158923542
M	270.0	0.00449911806064482
M	210.0	0.037334229390681
M	240.0	0.23388419782870942
M	240.0	0.025584056827150654
F	300.0	0.1494317638879279
M	210.0	0.2286785465900874
M	240.0	0.03219156484036275
M	270.0	0.07220885021292353
M	240.0	0.14469748457376763
M	210.0	0.04075961905095834
M	300.0	0.21469871442376828
M	210.0	0.2580039569136074
M	150.0	0.1393942529330275
M	300.0	0.09444781758078671
M	210.0	0.13005670740140887
M	210.0	0.11008270510913983
F	210.0	0.11728331305039011
M	210.0	0.18459028331497407
M	210.0	0.008379888268156499
M	210.0	0.08022432533027773
M	300.0	0.05229058787694174
M	180.0	0.0810923082515071
M	300.0	0.09685430463576158
M	240.0	0.05581204588982088
M	210.0	0.13180126292290598
M	180.0	0.02855516400108444
M	240.0	0.013857030266671452
M	240.0	0.2538334349956074
M	180.0	0.058939459875848414
F	240.0	0.2953292706899941
M	240.0	0.23289935937177114
M	150.0	0.07207394209867787
M	270.0	0.028231402791083975
M	270.0	0.15240525106707384
M	180.0	0.2868099249451986
M	240.0	0.12321116784374274
M	240.0	0.04617949773569364
F	210.0	0.1345962239402691
M	330.0	0.00028092491719728486
F	210.0	0.059781396386348454
M	270.0	0.008149022252191412
M	300.0	0.39837128136945305
F	240.0	0.16715203426124192
M	210.0	0.10590526027563962
M	240.0	0.12095688127584209
F	240.0	0.1608530619917846
M	210.0	0.11612473448046147
M	240.0	0.057230410910841675
M	210.0	0.20017292077745852
M	210.0	0.1179095851240891
F	300.0	0.2491768677464845
F	300.0	0.19963078784810448
M	240.0	0.303951279933939
M	270.0	0.03574463701681649
M	210.0	0.07601460167489808
M	210.0	0.09854271081878359
F	330.0	0.06444481242936867
M	330.0	0.021882352941176516
M	210.0	0.00497510219911993
F	300.0	0.03465119829033725
M	210.0	0.05484509629274108
M	210.0	0.1274545852484133
M	240.0	0.19128213845917838
M	270.0	0.11326407819445464
M	180.0	0.007765768176704714
M	270.0	0.1690657266268456
M	270.0	0.011479267713316471
M	330.0	0.004518950437317817
F	270.0	0.1389782065023224
M	210.0	0.05920758594315161
F	270.0	0.05187012065294562
F	270.0	0.0076052643055793045
M	180.0	0.05470914796041515
M	210.0	0.1355942910516793
M	210.0	0.12564670786277424
M	210.0	0.2987972972972974
F	270.0	0.13421675865183402
M	270.0	0.2340842776436734
M	300.0	0.0609843702714188
M	180.0	0.4826139345706706
M	210.0	0.06909094331277024
M	270.0	0.058145359846802795
M	240.0	0.24047151277013748
M	270.0	0.25030172128952377
F	270.0	0.24014265831593598
M	180.0	0.28277032160040516
M	330.0	0.0223448091356649
F	240.0	0.051485610441600736
M	210.0	0.13505704767239604
F	270.0	0.26344109589041104
F	210.0	0.08796189726827185
F	270.0	0.17173516577713643
F	180.0	0.16414733576247353
M	240.0	0.17299876019628227
M	210.0	0.07604690831556503
F	240.0	0.1062360531961873
M	240.0	0.08804780876494032
M	210.0	0.0527365351028896
M	270.0	0.038492134773794554
M	150.0	0.04437201047067813
M	240.0	0.0960062205683409
M	300.0	0.10850000000000004
M	240.0	0.2069824293990014
M	210.0	0.438228901734104
F	270.0	0.1843689884404123
M	180.0	0.16638978707347876
F	270.0	0.10484184040258818
F	210.0	0.41707400298571135
M	300.0	0.0034783516659217173
M	210.0	0.14775066353091826
M	240.0	0.04077094443523522
M	240.0	0.07564665500434413
M	270.0	0.10831997149474447
M	270.0	0.05327339449541283
M	180.0	0.06132127611417867
M	360.0	0.0048936505351511745
M	180.0	0.3024407549992091
M	210.0	0.12889731075399
M	240.0	0.0775651465798045
M	180.0	0.11620441458733198
M	210.0	0.11210435734597594
M	300.0	0.02926089084679425
M	240.0	0.04069879055480907
F	240.0	0.20085633612199763
M	210.0	0.32161403848779707
M	300.0	0.20800599700149944
F	300.0	0.0292045746228218
M	210.0	0.10025356976648099
M	210.0	0.24835367564200708
M	300.0	0.07383836018816105
M	300.0	0.050641399416909746
F	270.0	0.17062476791365877
M	270.0	0.04769354727984185
M	330.0	0.09536061060128982
M	210.0	0.20800854999050503
M	270.0	0.02100608664518466
F	300.0	0.06480607360950665
M	180.0	0.047132598884368326
F	270.0	0.16449660737208885
F	270.0	0.16499758414643892
M	210.0	0.290439174352218
M	240.0	0.09269214425104076
F	180.0	0.16132342482948883
M	390.0	0.10137059724349154
M	240.0	0.06566137566137582
M	210.0	0.06138046540613758
F	240.0	0.047009558942658694
M	240.0	0.044981290722806294
M	210.0	0.18378486055776902
M	240.0	0.15212843295638126
M	270.0	0.08182935619448227
M	270.0	0.1946986721144028
M	210.0	0.05649279736092048
M	150.0	0.11067475068128604
M	210.0	0.12223361569326795
M	210.0	0.331148060445419
M	210.0	0.04477605694510116
M	240.0	0.03533084627583158
F	210.0	0.13513339320165163
M	180.0	0.15688177337546555
M	270.0	0.04138803542382088
M	240.0	0.010647122278343895
F	330.0	0.07133045266158186
M	360.0	0.06930377799243823
M	240.0	0.08336772595955422
M	300.0	0.004538937053109444
M	210.0	0.18383153484654288
M	270.0	0.07865787948087785
M	240.0	0.12504192054502372
M	270.0	0.20522922636103158
M	240.0	0.17460097881233985
F	300.0	0.12145431750509324
M	210.0	0.0730570014018474
F	240.0	0.11855066279682959
M	240.0	0.07472862249556735
M	240.0	0.17223042945972394
M	240.0	0.19806642496978796
F	300.0	0.34918799568243114
M	240.0	0.049666274047899625
M	210.0	0.16592188327971724
F	240.0	0.11014726649182967
M	210.0	0.11672403449728336
M	270.0	0.14238671009491263
F	210.0	0.11602996254681648
M	180.0	0.11058315799669602
M	210.0	0.0712316573032432
F	180.0	0.02670966554811464
M	210.0	0.05730464326160818
M	270.0	0.03601585386868877
F	180.0	0.2771362586605081
M	360.0	0.021592883433562048
M	270.0	0.23552821997105655
M	150.0	0.5394151322177674
M	210.0	0.4967753564253275
F	270.0	0.18194301407483693
M	240.0	0.19981232702609608
F	210.0	0.1018443967663718
M	240.0	0.07912427569439377
M	240.0	0.09410935544367173
M	180.0	0.10536252143711536
M	180.0	0.15446048831714362
M	240.0	0.03634030261458687
F	210.0	0.07816649560218535
M	210.0	0.12292917593073358
M	240.0	0.2148790728067395
M	180.0	0.19600269322087963
M	240.0	0.06169917505168582
M	270.0	0.05846672283066562
M	270.0	0.13220942973099362
F	270.0	0.11488268515699582
M	210.0	0.17599051069480792
M	210.0	0.009022510796259311
F	270.0	0.27110614875879757
M	210.0	0.2589341692789968
M	360.0	0.06901779638081573
F	180.0	0.5447344940857455
F	360.0	0.05422382024424748
M	210.0	0.16281839372748477
M	210.0	0.2099644578237058
M	210.0	0.08668570068998327
M	240.0	0.17060154228793548
M	180.0	0.4428825118264167
F	330.0	0.017347683701620934
M	210.0	0.09396368467670498
M	180.0	0.13906142340557154
M	240.0	0.049858788554440626
M	180.0	0.20985341614906836
M	210.0	0.13948360071380192
F	270.0	0.004153824624636871
M	210.0	0.5175575982584188
F	240.0	0.053042861423959774
M	210.0	0.18355923905132837
M	240.0	0.06957472449651497
F	210.0	0.25797910436099886
M	210.0	0.38218545746261795
M	270.0	0.09803213576457857
M	210.0	0.05621010278759212
F	240.0	0.017814803926434697
F	330.0	0.23775216545273273
M	180.0	0.1256897959608253
M	210.0	0.21127889820336565
F	240.0	0.17855317021816425
F	240.0	0.10125847047434648
M	210.0	0.2148101531361444
M	270.0	0.20945890961069674
M	240.0	0.036235309883744876
F	270.0	0.08554223899094685
M	300.0	0.2791646392745855
M	270.0	0.12367977517995306
M	240.0	0.17436387075681636
M	210.0	0.020276292335115787
M	210.0	0.09252831697876061
M	210.0	0.08271645612908352
F	270.0	0.2629963898916968
M	210.0	0.09754479097544783
M	210.0	0.05546152384403606
M	240.0	0.07574980920160836
F	270.0	0.1791880688949594
M	180.0	0.06440805810929291
M	240.0	0.09724898980107717
M	270.0	0.047172583363448706
M	180.0	0.0369783412572636
M	180.0	0.3940779079269953
M	150.0	0.12009022234971861
M	210.0	0.13849287169042776
M	300.0	0.027915566149155087
M	270.0	0.07616456987419237
F	240.0	0.0013223888776373255
M	210.0	0.11475801683251775
M	180.0	0.33199441230067234
M	210.0	0.15212631043123007
M	240.0	0.07470576173877388
F	240.0	0.14787627363548672
M	180.0	0.17858845970433962
M	240.0	0.06890192598056719
F	300.0	0.07828584419035783
M	180.0	0.018791212545696784
F	390.0	0.03662443441213158
F	240.0	0.25014106565022626
M	180.0	0.19419879909202098
M	270.0	0.15129221979499222
M	270.0	0.05785937784310852
M	240.0	0.06944444444444445
M	240.0	0.009343317972350421
M	210.0	0.14783682008368212
M	150.0	0.19176856546376383
M	210.0	0.11986374281456251
M	180.0	0.13493920558131517
F	240.0	0.4204352791928325
F	240.0	0.05264493453469823
M	300.0	0.051851520601021515
M	300.0	0.25170357330063003
M	240.0	0.1840963514414357
M	210.0	0.018040288679253457
F	240.0	0.0877900990099011
M	210.0	0.18386500429922625
M	210.0	0.04775773184886391
M	240.0	0.07205323193916345
M	240.0	0.26202582580385564
F	270.0	0.23043262909208836
M	240.0	0.06528904520391877
M	210.0	0.07981813942643982
M	240.0	0.1487881280722301
M	210.0	0.032649016130003344
M	180.0	0.06502378326377306
M	300.0	0.11417372450051226
M	240.0	0.09348387096774187
M	210.0	0.06600093029882706
M	180.0	0.2980720311265946
M	240.0	0.20369359062770312
M	210.0	0.027852547338699782
F	240.0	0.10658305989872208
M	240.0	0.04203899268887093
M	210.0	0.12871847274545328
M	210.0	0.21348009816346175
M	240.0	0.10193621867881558
M	270.0	0.17064241615217768
M	210.0	0.2566719306040038
F	240.0	0.07938003391692364
F	270.0	0.14802268541567298
M	180.0	0.14104441190824796
M	210.0	0.0800336983993259
M	240.0	0.09250360008228761
M	240.0	0.04094749794913854
F	270.0	0.011451810684463814
M	240.0	0.0527059813149624
M	180.0	0.10626283367556462
M	270.0	0.03728213253798121
M	300.0	0.11173991161745007
M	240.0	0.19896108949416336
M	270.0	0.1478688141840861
M	300.0	0.09748332322619763
M	240.0	0.0827202283849919
M	270.0	0.11348719263960572
M	270.0	0.23317906336088157
F	270.0	0.020692550754118005
M	180.0	0.35852123200475006
M	210.0	0.05620197585071355
M	180.0	0.029477296726504742
M	360.0	0.10178052853699415
M	240.0	0.11684972513201508
M	180.0	0.15160755889205274
M	210.0	0.0953921568627452
M	210.0	0.06125805066552167
F	210.0	0.4775363517300875
M	210.0	0.08606642991435134
M	270.0	0.19370585536844273
F	330.0	0.05817995704217854
M	240.0	0.15172851880725804
M	210.0	0.1721287769874634
M	210.0	0.0675371454299865
M	210.0	0.15010654179938251
M	240.0	0.21514875876444947
M	240.0	0.08048251355900503
F	270.0	0.09134724186704374
M	180.0	0.5337728986397834
M	240.0	0.013873981764978246
M	240.0	0.11883738895326425
M	180.0	0.028619512195121904
M	270.0	0.06884176764077
M	210.0	0.028644239184158416
M	300.0	0.12344165071675663
M	210.0	0.4565709423526909
M	330.0	0.05279610299234512
M	330.0	0.02423853965169868
F	210.0	0.15018662381403955
M	210.0	0.0936233738537001
F	180.0	0.43958843847281837
M	240.0	0.06213343244750041
M	210.0	0.0814850354123829
M	210.0	0.2551016571769924
F	240.0	0.04423682464436796
M	210.0	0.006932141371071239
M	210.0	0.07653620937753772
M	180.0	0.2248056631759623
M	240.0	0.01783279525350416
M	180.0	0.12198740982299572
F	210.0	0.08375642194501223
M	300.0	0.12136312125627327
M	270.0	0.1035218745449831
M	210.0	0.07818682579756721
M	210.0	0.1614741309080532
M	180.0	0.18274109145277848
M	300.0	0.23503888796955155
F	240.0	0.21061015918701892
M	240.0	0.08077998738961067
M	270.0	0.08270802067700501
M	240.0	0.07323176990231925
M	240.0	0.006572438162544154
F	240.0	0.10174481534398415
F	240.0	0.11391149037507438
M	180.0	0.0327659574468085
F	210.0	0.3110026295808544
M	180.0	0.05681906629928853
M	240.0	0.016045831360982688
M	210.0	0.08885114007814884
M	180.0	0.5772558514931396
M	210.0	0.005663315221135582
F	270.0	0.035727826459781044
F	240.0	0.08850343512447431
F	300.0	0.04602322918370688
M	210.0	0.06260038240917784
M	240.0	0.406398566593669
M	180.0	0.04830426903697955
F	240.0	0.12948347794257703
M	300.0	0.08904682406183038
F	210.0	0.27816683071933124
M	270.0	0.04185202423087873
M	270.0	0.11473326025558163
F	210.0	0.05368744678441559
M	360.0	0.18271552740488986
M	180.0	0.08036955931011334
F	330.0	0.08797402597402598
M	210.0	0.06040172786177107
M	210.0	0.43612955650639296
M	210.0	0.2506689565145739
M	180.0	0.19872190774664777
M	210.0	0.08846826126954924
M	300.0	0.040855384366834675
M	300.0	0.04637604386437604
M	180.0	0.6155277245927961
M	180.0	0.16299566450331904
M	240.0	0.12223517169614992
M	180.0	0.19444904235835608
M	210.0	0.12318678866324478
M	150.0	0.253855199433772
M	270.0	0.0704820504598034
M	270.0	0.018263068508629472
M	210.0	0.028032498902064162
M	210.0	0.16320006759516142
M	240.0	0.04214257581725095
M	240.0	0.04413071934647814
M	240.0	0.12491221446101554
F	300.0	0.028171451199100243
M	240.0	0.005446857582164252
F	270.0	0.01122543121441622
F	210.0	0.15055074894233328
F	300.0	0.003374103753690302
M	270.0	0.02491428801238685
M	180.0	0.1089852097141137
F	300.0	0.11154217678727063
M	270.0	0.1297093961127766
M	210.0	0.251533823979558
F	270.0	0.21002817381789
M	270.0	0.3357018714979838
M	240.0	0.065848592489824
M	240.0	0.06750411184210539
M	240.0	0.029002652755514433
M	210.0	0.10374890638670173
M	270.0	0.11030708092485554
M	210.0	0.16859012039734936
M	210.0	0.09817629314762098
M	210.0	0.018216496541946077
M	180.0	0.09009280877580299
F	270.0	0.1665926108175398
M	270.0	0.07396801207582035
M	240.0	0.2038776733959623
F	240.0	0.15520910973084887
M	270.0	0.06241949224740163
M	150.0	0.27487522296685174
M	240.0	0.16088075137106522
M	150.0	0.31911856094324687
F	210.0	0.042495491107278724
M	270.0	0.16666666666666655
M	240.0	0.007671621412649684
M	210.0	0.1511788116566607
M	270.0	0.22902535794376394
M	300.0	0.15508499752434415
M	210.0	0.189667859109694
M	210.0	0.08543734230445756
M	240.0	0.17763942090706047
M	240.0	0.25015940981655316
F	300.0	0.010062355157114207
F	210.0	0.10085359859672545
F	210.0	0.4956163814256599
M	210.0	0.138522703494455
F	300.0	0.23014093633565552
M	240.0	0.014831618205949153
M	210.0	0.16661727199489076
F	240.0	0.38761046564454255
M	180.0	0.04517095083603699
F	210.0	0.4908670089170006
M	240.0	0.06049445275261306
F	210.0	0.08330612191585801
F	360.0	0.008636482596178892
M	240.0	0.054332894569581076
M	300.0	0.08617468046256832
M	180.0	0.039028692562008936
M	240.0	0.012545954309915529
M	180.0	0.16790992185501677
F	360.0	0.02676823840478827
M	180.0	0.0738548636129696
M	180.0	0.09574187816078887
M	210.0	0.028508031667589345
M	300.0	0.04634237351939845
M	240.0	0.005177698127609023
M	240.0	0.02513415033109853
M	180.0	0.3484511905850459
M	330.0	0.08375669804489493
M	240.0	0.16585649431859487
M	270.0	0.08364731366912305
F	270.0	0.07605067322710066
F	300.0	0.07594264993465069
M	180.0	0.10117101116591545
M	210.0	0.033949945593035956
M	270.0	0.14899304997658266
M	240.0	0.1313389574404137
M	210.0	0.1316372570918026
M	210.0	0.11704208867311462
F	270.0	0.04699532679523435
M	180.0	0.5751185944517282
M	180.0	0.12691607600152296
M	270.0	0.01481794662720582
M	210.0	0.14685931197668525
M	300.0	0.18971064237588128
F	240.0	0.17324522964164732
F	270.0	0.18451007088890664
M	240.0	0.025602167099563478
M	240.0	0.09197313845546114
M	180.0	0.13711783720808093
M	240.0	0.0058870169297953415
M	270.0	0.03404227704477372
M	300.0	0.10627515131686609
M	240.0	0.08955666962294473
M	240.0	0.16860563420940855
M	210.0	0.011139897497320294
M	210.0	0.2993694311172037
M	240.0	0.043910916427610816
M	210.0	0.36691234191016125
F	210.0	0.12780151312861598
M	210.0	0.03150893486686393
F	210.0	0.26292825112107615
F	180.0	0.0699952221691351
M	210.0	0.20235060639470775
M	210.0	0.10896364172799083
M	240.0	0.1700094603634522
M	210.0	0.0923275266536717
M	270.0	0.10722610722610713
M	180.0	0.2072468610332322
M	210.0	0.07683123037843967
M	300.0	0.12843899330997136
M	150.0	0.082674343255937
M	210.0	0.15181984045599217
M	240.0	0.01370345014858482
M	150.0	0.15079755097793218
M	300.0	0.17823690621193689
F	240.0	0.44633434011214007
M	240.0	0.08812014757967007
M	180.0	0.5227098784805388
F	270.0	0.07096274968508182
M	210.0	0.0885782809870361
M	270.0	0.1674373343881155
M	240.0	0.02189630074163584
M	300.0	0.10973341805757451
M	210.0	0.022918141124179014
M	210.0	0.09821413634462582
M	180.0	0.003849114703618168
M	300.0	0.10908923297764818
M	240.0	0.15272167571167122
M	180.0	0.11205958121733649
M	210.0	0.11772485647459077
M	210.0	0.19640816397474511
M	210.0	0.069132065600725
M	240.0	0.08325973055387922
F	300.0	0.14821399548233224
M	390.0	0.019825663376490204
M	210.0	0.22960179603304223
M	210.0	0.0371730804823531
M	270.0	0.0543374165368072
M	300.0	0.05696940573442279
M	270.0	0.05769677760169058
M	180.0	0.3909504918324888
M	210.0	0.08421737630313532
M	210.0	0.042647358470002325
M	300.0	0.156733920037262
M	180.0	0.052192344767717495
M	240.0	0.0739350737542543
M	210.0	0.036564597315436174
M	210.0	0.37578844462697025
M	270.0	0.0660050200905516
F	210.0	0.22367371052434343
M	270.0	0.029318736052042473
M	180.0	0.04627815866797266
F	240.0	0.05603197584487262
M	180.0	0.12547905774860574
M	240.0	0.05469992187407972
M	360.0	0.026289325499632206
F	210.0	0.241663722990888
M	210.0	0.2945480292659901
M	210.0	0.11316611661166122
M	270.0	0.21450197384609318
M	240.0	0.011124595469255663
M	240.0	0.051247435940705056
M	180.0	0.11203607019637463
M	270.0	0.07683868762816132
M	210.0	0.17001786511835631
M	240.0	0.03990072546773595
M	270.0	0.008084351369047353
M	210.0	0.4294641350210971
M	180.0	0.22719647942013968
M	210.0	0.11332476985656169
F	270.0	0.08477758913412559
M	240.0	0.3046707297990237
M	210.0	0.11435906313731631
F	270.0	0.13034157352896986
M	210.0	0.3896567905479179
M	150.0	0.17377325703159044
F	240.0	0.10479676362935846
M	210.0	0.04712992024929404
M	150.0	0.37042040358744394
M	240.0	0.17507498991480508
M	240.0	0.007303438914381125
F	210.0	0.023170173731881682
M	240.0	0.18992790994069444
M	270.0	0.2124088158477129
M	240.0	0.16465107212475635
M	180.0	0.41502292849922107
M	210.0	0.26584396569755286
M	210.0	0.08899368245972983
M	210.0	0.17695956031716334
M	360.0	0.05258508914100482
M	300.0	0.03244094390562186
M	210.0	0.09832683933073567
M	150.0	0.5793024673456947
M	240.0	0.14467641782287716
M	180.0	0.04664582951511519
F	180.0	0.0344907908992417
F	300.0	0.3563540500976437
F	270.0	0.22638369010914078
M	180.0	0.15199709864603478
M	150.0	0.14006480144102335
M	180.0	0.08832771028511033
M	180.0	0.13621294702375783
M	240.0	0.09102603063063819
M	240.0	0.09628976347089013
F	270.0	0.028266087594368956
M	210.0	0.271671004590146
M	210.0	0.1021527614571093
M	180.0	0.36193282382355485
M	210.0	0.10751201169834984
F	240.0	0.051502080911283964
M	180.0	0.043426116358487116
F	270.0	0.0912403355518078
M	240.0	0.04405077493807214
M	270.0	0.051409612625537913
M	210.0	0.03211663728030275
M	330.0	0.06801265102081586
M	210.0	0.06842356680366836
M	180.0	0.075801633338801
M	180.0	0.2349115491339559
M	210.0	0.1907346767422334
F	270.0	0.09914285616833175
M	240.0	0.12515220208521743
F	330.0	0.0809299587992937
M	150.0	0.06945291218963773
M	270.0	0.021842516947679528
M	300.0	0.006408564735626292
M	240.0	0.1303839606582182
M	210.0	0.060885889052942385
M	180.0	0.1769104869564303
M	270.0	0.21239574793398425
F	210.0	0.35336436732966564
M	300.0	0.07073685052118239
M	270.0	0.02319850704719092
M	240.0	0.0836743005256286
F	210.0	0.08457948539608526
M	150.0	0.44542567336108635
M	240.0	0.2653805735474513
M	300.0	0.04667882001988739
M	210.0	0.08663386099753333
M	210.0	0.21995846343213707
M	240.0	0.017392805168416903
M	210.0	0.20878786235435942
M	330.0	0.0021169333498657125
F	270.0	0.06235622083088253
M	270.0	0.001295336787564851
M	210.0	0.3273718802587239
M	180.0	0.09775229895902929
M	180.0	0.04240125788134762
M	180.0	0.37977244511656183
M	210.0	0.10080814181469085
F	270.0	0.21942157558552194
M	180.0	0.3255302217023708
F	330.0	0.017347821961255713
M	210.0	0.05588341617713506
F	360.0	0.11010308043649283
M	210.0	0.09208656566480497
M	210.0	0.06690028096855229
M	300.0	0.005567584287039936
F	210.0	0.2867651234203895
M	210.0	0.12781663963967896
M	300.0	0.10037676142787443
M	180.0	0.0671390535543734
M	210.0	0.1284618644067797
M	270.0	0.09556108838698212
M	180.0	0.16613911164439712
M	210.0	0.11478085481880543
M	270.0	0.085115871999249
F	240.0	0.08513041980313853
M	210.0	0.32671306486204904
M	270.0	0.11484961736963871
M	180.0	0.2280221344528246
M	180.0	0.2730700116274973
M	300.0	0.024655728980222513
M	240.0	0.23655003501719202
M	210.0	0.06496690879065148
M	240.0	0.11815454011363606
M	210.0	0.14834550418094644
M	270.0	0.00718932748538006
M	270.0	0.09574471919183195
M	180.0	0.1919652173913044
M	180.0	0.0141110307209967
M	270.0	0.054052799079891696
M	240.0	0.15208090842912925
M	240.0	0.07384733116510409
F	330.0	0.09632149754865539
M	180.0	0.0053767908379483845
M	150.0	0.12636357062197182
F	210.0	0.1551555352241537
M	210.0	0.43460101121125533
F	300.0	0.061987249703537736
F	240.0	0.14139814244884666
M	210.0	0.08170987712096699
F	210.0	0.12339195837316616
M	180.0	0.04433888390472591
M	240.0	0.029180267062314396
M	330.0	0.0256037059175133
F	180.0	0.19373105605003607
F	270.0	0.0031946953857950855
M	210.0	0.13363309276297103
M	180.0	0.07768891069676152
M	180.0	0.31629338348435637
M	240.0	0.051219085676441005
M	300.0	0.008262543658426897
M	210.0	0.041651686901982586
M	240.0	0.2001899499873742
F	270.0	0.08323269249600153
M	180.0	0.038470755672064365
M	210.0	0.05893647292836001
M	240.0	0.030146359855124278
F	300.0	0.07826347305389247
M	150.0	0.253144216628718
M	180.0	0.32724947991175524
M	180.0	0.3030978696786105
M	210.0	0.08829558656636746
M	180.0	0.2892804911599891
F	330.0	0.028450539830755763
F	270.0	0.1663247610566505
F	240.0	0.06339228175050307
F	210.0	0.05477465986394562
M	210.0	0.5136637397942503
M	180.0	0.15891114846277707
F	240.0	0.16204897035962487
F	270.0	0.015616438356164448
M	300.0	0.022938623682578884
M	330.0	0.12129711599423848
M	240.0	0.13501760198798934
F	300.0	0.03514418244358577
F	210.0	0.08897133987051832
M	330.0	0.08921854687274315
M	240.0	0.07674891680362249
F	330.0	0.07768341918418498
M	240.0	0.422814714312871
M	180.0	0.07742061838068025
M	240.0	0.2595967892477135
F	330.0	0.028591113610798573
M	270.0	0.04841166494540915
M	210.0	0.17868148726298935
M	270.0	0.318859090404918
M	270.0	0.24071970872758203
M	210.0	0.10726956851621139
F	270.0	0.07206383192497051
M	240.0	0.08330962919136618
F	240.0	0.14980699021466545
M	210.0	0.011938489230105301
M	210.0	0.045569088618227616
M	180.0	0.07668577313832232
M	270.0	0.0659772160911357
F	240.0	0.12513705025240518
M	180.0	0.37691339538447005
M	270.0	0.04749440244542611
M	240.0	0.10190714698516659
M	210.0	0.07964589617653914
M	270.0	0.13294117647058828
F	240.0	0.4334646166565238
F	180.0	0.27534286406590763
M	180.0	0.1545747713782735
F	300.0	0.07543071916037802
M	210.0	0.17117852466171984
M	240.0	0.1001577090682716
M	240.0	0.02516938060950918
M	150.0	0.3987560816572203
M	210.0	0.07875972438319633
M	210.0	0.0431305970632833
F	180.0	0.2995263835263835
F	330.0	0.18048523610175432
M	240.0	0.21136122913597682
M	240.0	0.021000193836014848
M	210.0	0.27067707137938957
F	210.0	0.08860196469646328
F	240.0	0.10707740110937132
F	210.0	0.13400261324041823
M	240.0	0.0977997078082803
M	240.0	0.07633903976000023
M	210.0	0.16636271701370514
M	210.0	0.30227049511814674
M	180.0	0.008200002894118614
F	240.0	0.20451970121311117
F	300.0	0.15654617640679358
M	240.0	0.10325004768262448
M	180.0	0.12802092948733276
M	240.0	0.04001904506110292
M	180.0	0.10382875249484881
M	300.0	0.05318862767628517
M	240.0	0.1933629569783885
M	210.0	0.0016986359860209936
M	210.0	0.4850146382266832
M	210.0	0.06876225210850238
M	360.0	0.09818132093532077
M	240.0	0.03987079091620995
F	180.0	0.22503067484662573
M	360.0	0.0336497051158963
M	330.0	0.10124843249268503
M	210.0	0.15468005604857551
M	180.0	0.10805111821086265
M	210.0	0.2823803194634302
M	210.0	0.07757685895155515
M	210.0	0.285356980445657
M	360.0	0.0521978935698447
F	210.0	0.23076956921547154
M	150.0	0.12664109290979864
M	300.0	0.10106328814550326
M	270.0	0.33658702497503956
M	240.0	0.013039386506313665
F	240.0	0.21135037182528413
M	210.0	0.10907983761840336
M	270.0	0.08471473983603836
M	180.0	0.012042737216993081
F	240.0	0.14171443187499275
M	210.0	0.11931064958020327
M	240.0	0.05722747069689074
F	270.0	0.3564378918827316
M	330.0	0.04413089252847432
M	270.0	0.13356801574404856
F	270.0	0.015137962115681766
M	180.0	0.0366121540306936
M	300.0	0.10541863578182137
M	210.0	0.06578073089700995
M	180.0	0.47902760115054815
M	240.0	0.006374369281899388
M	240.0	0.08976539001403654
M	180.0	0.05822006776588152
M	210.0	0.1508248401214604
M	240.0	0.21045095779175454
F	210.0	0.2741403542950975
M	210.0	0.1896139254630663
M	180.0	0.08495730656700894
M	210.0	0.05235443564984128
M	270.0	0.18078607322325901
M	240.0	0.4238436080966675
M	210.0	0.16988602000465236
F	270.0	0.20472323199236647
M	210.0	0.01420212490526423
M	210.0	0.08016132538833887
M	210.0	0.14025065528697953
M	270.0	0.017140214576396525
M	210.0	0.17213380510015638
M	240.0	0.16596002422774073
M	240.0	0.10049172899103813
F	270.0	0.3400028547064226
F	300.0	0.12944315598221592
M	270.0	0.26650321683185546
M	210.0	0.04325603185757791
M	240.0	0.12091376582278483
F	240.0	0.0814309986784975
M	180.0	0.07593236956950343
F	300.0	0.02131632176754307
M	180.0	0.2575586713581169
M	240.0	0.03786915887850463
M	330.0	0.036415138334345426
M	210.0	0.053040342573811114
M	270.0	0.08427459725952127
M	270.0	0.138632665079957
M	180.0	0.09773271213829175
M	270.0	0.048652394199995175
M	180.0	0.09293639406982301
F	210.0	0.21890833962956804
M	270.0	0.08120805369127512
F	270.0	0.13411739052449048
M	180.0	0.1215407480802577
F	240.0	0.0807183797096343
F	330.0	0.0025551076602128337
M	240.0	0.1843783363867114
M	240.0	0.028473472514843872
M	240.0	0.3399879007864489
F	300.0	0.06033159349094269
F	330.0	0.029473449150982035
F	240.0	0.12764342636354234
M	210.0	0.08853831598864705
F	270.0	0.019956458635703916
M	240.0	0.15111313344547328
M	210.0	0.10516724796263885
M	300.0	0.004598228256794255
F	240.0	0.11764705882352941
M	180.0	0.1257695228361424
M	180.0	0.2527699046637464
M	270.0	0.19083893435725854
M	180.0	0.17221951378871866
F	300.0	0.18500201487342915
M	240.0	0.2292083818393481
M	210.0	0.18485879974416977
F	240.0	0.08363532763532762
M	210.0	0.16688967656180784
M	210.0	0.3072117780294451
M	270.0	0.3388939606741573
M	180.0	0.14142294062925131
M	180.0	0.40721911540416894
M	180.0	0.4073826518415158
F	210.0	0.1614539306847
M	180.0	0.2611485152376449
M	300.0	0.07819405320813773
F	240.0	0.16791308721127532
M	210.0	0.1744033606337839
F	270.0	0.10689846495283882
M	270.0	0.06717046644029728
F	240.0	0.09058063727643186
M	150.0	0.6468145168845276
F	330.0	0.1847421338198711
M	300.0	0.016759649691858492
M	270.0	0.3660471817035838
M	210.0	0.2177123396906375
F	240.0	0.010521568627450953
F	240.0	0.08216248270409178
M	240.0	0.19744891904389722
M	210.0	0.17009440561081982
M	270.0	0.07194019095658434
F	300.0	0.10049948249013917
M	300.0	0.18076496446325127
M	240.0	0.11799794113937184
M	240.0	0.07191923275784988
M	270.0	0.14131296171927496
M	210.0	0.15716315019845412
F	360.0	0.13705303974518765
M	270.0	0.0007342767883545552
M	210.0	0.07813266293470239
M	180.0	0.12571976967370435
M	270.0	0.1991583129396587
M	180.0	0.13506935994159164
F	300.0	0.03641152773473815
F	270.0	0.23174163639076556
M	240.0	0.1454802259887006
M	210.0	0.039386611017370676
F	270.0	0.1591496405633884
M	300.0	0.028298689014646557
F	240.0	0.00802712787372422
F	240.0	0.03815993307100804
M	270.0	0.13301823092505077
M	240.0	0.022602321319486796
M	300.0	0.04065435698088763
M	240.0	0.04814799348561403
F	210.0	0.13515821956494783
F	300.0	0.3529449524500348
F	210.0	0.055956678700361036
F	210.0	0.1407405734928878
F	240.0	0.257999945051279
M	240.0	0.14042859263149518
M	210.0	0.07330146499851828
F	240.0	0.12180781178777865
M	180.0	0.11133584427085337
M	360.0	0.01851774698430414
M	240.0	0.019589578344320728
M	240.0	0.056864036731264556
F	210.0	0.37970161798697216
M	210.0	0.32254385964912285
M	180.0	0.07947178871548626
M	240.0	0.020977554017201687
F	240.0	0.072753204080105
M	180.0	0.068938795656466
M	210.0	0.10969690580842686
F	330.0	0.029836689827301182
M	240.0	0.43340620730040996
M	240.0	0.05952757428855247
M	240.0	0.22281190642303197
M	210.0	0.04676175807106118
F	270.0	0.14078006872852228
M	390.0	0.07128491731769047
M	210.0	0.34607414229795075
M	180.0	0.04506848800588024
M	270.0	0.15097332626744392
F	270.0	0.38792668572389427
M	180.0	0.18442198983168837
M	240.0	0.0411420722135008
M	150.0	0.34939430090869694
M	240.0	0.005151574418149732
F	390.0	0.017430546825895787
F	210.0	0.3143201858530887
M	210.0	0.14671562591743811
M	240.0	0.0985958701086573
F	240.0	0.056057859209257536
M	270.0	0.18206613047363734
M	240.0	0.06190917516218717
M	180.0	0.2096696984202967
F	240.0	0.10005568358716103
M	180.0	0.06258701531469525
F	210.0	0.06300021308331552
M	240.0	0.002397529270007848
M	180.0	0.10991502340526177
M	270.0	0.03700311412346592
M	180.0	0.27786944064698277
M	240.0	0.1649087221095334
M	210.0	0.10244607422214089
M	240.0	0.06446966406426914
M	210.0	0.4582625649913342
M	330.0	0.009970780576040146
M	240.0	0.16666543026706226
M	270.0	0.04630008984725959
M	300.0	0.05872267331934424
M	150.0	0.12980501392757665
M	270.0	0.11164470306349485
M	240.0	0.10265878603032144
M	150.0	0.449912355103195
M	210.0	0.41393465890480946
M	240.0	0.16916618066793587
F	240.0	0.2658721400720959
F	270.0	0.2644422720908665
M	360.0	0.05585857264845491
M	300.0	0.060134263409940734
M	300.0	0.08537729649767875
M	270.0	0.06363961387200576
M	330.0	0.0938263477641545
M	240.0	0.10507402831963414
F	270.0	0.21507320394960855
M	390.0	0.045681560736124956
M	270.0	0.06288766368022054
M	210.0	0.2364792288271748
F	240.0	0.2004536330790848
M	240.0	0.31893643031784874
M	330.0	0.01653274466519505
M	270.0	0.09598463337230667
M	180.0	0.09642571955182139
M	240.0	0.23471107926422666
M	180.0	0.25992351796383617
F	210.0	0.001759788825340859
M	210.0	0.19555656890299788
M	390.0	0.007319116527037417
F	210.0	0.07409095173633916
M	210.0	0.21504775710124321
M	180.0	0.02823738270352527
F	240.0	0.08703673643911114
M	270.0	0.14115241622017194
M	180.0	0.04586650125779651
M	210.0	0.010423269539957163
M	300.0	0.01619059726256013
M	270.0	0.1869514475017651
M	270.0	0.1171173791183024
M	300.0	0.04906053940600996
M	180.0	0.11785472609674078
M	210.0	0.04800667040051871
F	270.0	0.18170768458061276
M	240.0	0.20436835560957478
M	240.0	0.026527777777777806
M	240.0	0.3462464873544762
F	270.0	0.023241268289681746
M	240.0	0.12624178019030896
M	270.0	0.057695588043467354
M	360.0	0.026464285714285662
F	270.0	0.06578602392676158
M	180.0	0.06979009659143233
F	240.0	0.23037063166729504
M	300.0	0.01888644973647897
M	210.0	0.12205047318611986
F	180.0	0.10679092874025792
M	210.0	0.011906224825571009
M	240.0	0.2038558748247057
M	270.0	0.051546429220425405
M	210.0	0.24800834553509205
M	270.0	0.05059837728194721
M	210.0	0.2497314494416433
F	240.0	0.14180779353678344
F	210.0	0.062459152823686054
M	240.0	0.061659406294567586
M	240.0	0.0606555423122765
M	180.0	0.015377405032067188
M	210.0	0.13860486253124288
F	300.0	0.039274441115003535
M	270.0	0.0237620170506077
M	240.0	0.08441403763623496
M	300.0	0.23951474039522563
M	180.0	0.12562289562289558
F	240.0	0.46927343162119234
M	300.0	0.014937345871470503
F	240.0	0.15573390781004615
M	270.0	0.16118231665524335
F	240.0	0.27082781543420104
M	180.0	0.11039662865642055
M	270.0	0.12208133575239123
M	330.0	0.08444607856325086
M	240.0	0.08569744962000592
F	330.0	0.1672724734785037
M	210.0	0.01273605246416774
M	150.0	0.11039309473392674
M	210.0	0.5218281036834923
M	210.0	0.03281722791052161
M	240.0	0.1035094637223976
M	210.0	0.0962360992301112
M	270.0	0.0021976653468466167
M	300.0	0.04258487470766149
M	300.0	0.09240845470298567
M	300.0	0.09768315591734517
M	240.0	0.14349973210614417
F	210.0	0.09259692712634648
F	360.0	0.10746803502350055
M	240.0	0.14612095531587052
M	210.0	0.13347593582887696
M	270.0	0.008633327352074092
M	180.0	0.19170407541199994
M	240.0	0.15341003065585063
M	210.0	0.2185064919851746
M	240.0	0.08354752083958762
M	210.0	0.3510799741323561
M	240.0	0.03801969162177227
M	210.0	0.07080007197180817
F	180.0	0.05775656324582336
M	210.0	0.00465772395136699
M	210.0	0.11426754292982835
M	270.0	0.1692132200642392
F	330.0	0.010152268958239164
M	330.0	0.052834289453855446
F	210.0	0.11614794291434195
M	240.0	0.09467838444278238
F	210.0	0.0993304837916557
F	300.0	0.09263866038697614
F	240.0	0.06919968925745154
F	210.0	0.023584679754270022
M	270.0	0.09881710646041848
M	180.0	0.19735524757708356
M	270.0	0.0688745644599303
M	240.0	0.27461179809446573
M	240.0	0.06102828198913569
M	300.0	0.21813527482260878
M	270.0	0.0734878005968053
M	240.0	0.19745293969423702
M	210.0	0.24962164661139297
F	270.0	0.02655796345629667
M	330.0	0.006361823361823373
F	270.0	0.024727988584903656
F	240.0	0.06252074267154407
F	210.0	0.20549564654533023
M	300.0	0.059384729730151804
M	240.0	0.4027617951668584
F	360.0	0.003983155373276567
M	300.0	0.008487576743326085
M	240.0	0.07811400684204858
M	240.0	0.1745568547842494
M	240.0	0.015445946941640473
F	180.0	0.15136670769140953
M	210.0	0.15832753386816498
M	150.0	0.6635803326793864
M	210.0	0.10872160983396384
M	270.0	0.1185885776646054
F	210.0	0.12064467759543673
M	240.0	0.17737575379496792
M	210.0	0.09125740775931028
F	210.0	0.17633709813008808
M	270.0	0.07525765195830264
M	300.0	0.15028520933827014
M	300.0	0.0057766583733937435
M	330.0	0.13962521453568494
M	270.0	0.003187139560645975
M	240.0	0.0478776088423429
M	270.0	0.030181458445297203
M	240.0	0.04540892056442387
M	300.0	0.01362355151894759
M	270.0	0.12896733403582752
M	270.0	0.04084330570867442
M	210.0	0.2746393926613243
M	210.0	0.0645433452858046
M	360.0	0.03963787873668232
M	240.0	0.039955804211093605
M	240.0	0.0999876390605686
M	150.0	0.13325230259082033
F	240.0	0.12301118881660213
F	240.0	0.013781949155618662
M	210.0	0.23293931159420286
M	240.0	0.0864893328805229
M	270.0	0.13955637707948243
M	180.0	0.036393125151295065
M	270.0	0.011528940662541063
M	300.0	0.0690673592483093
M	240.0	0.07713826581328548
M	270.0	0.0726883570626685
M	210.0	0.33347676419965566
F	270.0	0.14178114115139834
M	270.0	0.11441000010507255
M	240.0	0.04785572666286429
F	180.0	0.405667401420524
M	180.0	0.09010766710993141
M	270.0	0.03141726206776371
M	240.0	0.09592554685849015
M	210.0	0.017347908745247175
F	270.0	0.3941073271413829
F	330.0	0.017226690497468024
M	240.0	0.046528414755732925
M	240.0	0.2686871943683168
M	240.0	0.15975656143020162
M	360.0	0.1113241510977772
M	210.0	0.03797220323536112
M	240.0	0.34732533181973674
M	210.0	0.33505143865193526
M	330.0	0.034902536256994424
M	240.0	0.09004828746091444
F	300.0	0.10016131900912068
M	210.0	0.0346609384905161
F	210.0	0.20239661423608485
M	240.0	0.09059203879571644
M	240.0	0.07710316966311533
F	270.0	0.07276838080252883
M	180.0	0.1672811525094577
M	210.0	0.017942205992892465
M	210.0	0.05129869226811041
F	240.0	0.40361659755674123
M	330.0	0.018166112533081327
M	180.0	0.37895668820291933
M	210.0	0.48781216474965733
M	240.0	0.022520505859110168
M	240.0	0.17292966505422133
M	300.0	0.12244006568144504
F	210.0	0.17407575668977177
M	240.0	0.17161987189525504
M	240.0	0.0612815860941091
M	210.0	0.12610005872695398
M	270.0	0.15173617000654246
M	180.0	0.12288791523764189
M	270.0	0.12997706938633832
F	240.0	0.027076117735985242
M	180.0	0.010980149188413087
F	300.0	0.019712979025390317
M	300.0	0.011628511887093304
M	210.0	0.3531334741495998
M	210.0	0.17116289104638632
M	210.0	0.31475877689694226
M	300.0	0.09602085896688269
M	210.0	0.034913926351778486
M	300.0	0.002351938426636441
M	180.0	0.06590500777874654
M	270.0	0.24602764641687902
M	180.0	0.2511788896176329
F	270.0	0.3468131253060939
M	210.0	0.12882764654418205
M	210.0	0.2505682270846319
F	240.0	0.0903796808217159
M	300.0	0.25167966211825854
M	270.0	0.13476207773338164
M	300.0	0.02614377094121256
F	270.0	0.23438345972342078
M	210.0	0.07305805068834727
M	210.0	0.11010217152750149
F	240.0	0.0735260834039812
M	270.0	0.342851918446957
F	210.0	0.08890803322412359
M	180.0	0.2254878342568055
M	180.0	0.06713161677680875
M	210.0	0.09581946472659669
M	240.0	0.10372491348839281
F	180.0	0.21102933482158426
M	300.0	0.1405327803477429
M	180.0	0.07555555555555561
F	210.0	0.08346948133177226
M	240.0	0.010153982152883064
M	180.0	0.11042951487706675
M	210.0	0.03837281419972614
F	210.0	0.037269072238886584
M	270.0	0.1263303411131059
M	270.0	0.14606654429823432
F	270.0	0.04368774231520737
F	210.0	0.29765072403695725
M	180.0	0.15127065205217977
M	300.0	0.00966070282753075
F	240.0	0.07805157501291993
M	210.0	0.06937054647826608
M	210.0	0.028282991948078928
M	330.0	0.024094077211357343
F	240.0	0.1486455445544555
F	270.0	0.12309289232934555
M	210.0	0.06372023170993346
M	270.0	0.04923834100981076
M	210.0	0.1277966101694916
F	240.0	0.01802776409044256
M	240.0	0.0964061092750793
M	150.0	0.19298374309462402
M	210.0	0.128190025795357
M	240.0	0.1150202265372168
M	240.0	0.14066138613861384
M	210.0	0.16638591434223632
M	210.0	0.14474781763113168
F	210.0	0.3916450308576293
M	180.0	0.19707953705983744
M	240.0	0.07162842753217678
F	330.0	0.04610047561907462
M	240.0	0.037467248908296794
M	240.0	0.38075275385579743
M	210.0	0.14540248170537712
M	240.0	0.018059309109790957
F	210.0	0.17614212971034918
F	210.0	0.28532552693208446
M	240.0	0.10008784188460775
M	150.0	0.22256960534175957
F	270.0	0.3644886463650766
M	210.0	0.06293051503578502
M	180.0	0.01762487221967641
M	270.0	0.07346160184863751
M	240.0	0.12494377651621073
M	270.0	0.051180275609932484
M	240.0	0.11354350051177074
M	300.0	0.06831577870313818
M	300.0	0.04454038082731472
M	240.0	0.051948786071620415
M	240.0	0.07041978418843461
M	180.0	0.26851595006934814
M	270.0	0.03575395145739944
M	210.0	0.10471360240718755
F	300.0	0.03950742643896345
M	270.0	0.2602366863905323
M	240.0	0.11806329890463504
F	240.0	0.012103040163591781
M	240.0	0.3219529181815799
M	240.0	0.24378233799759003
M	240.0	0.08452831434431138
M	270.0	0.039301264880182776
M	210.0	0.12018430552119974
F	270.0	0.009613851545034833
M	210.0	0.4096842105263158
M	210.0	0.08013950685353062
M	210.0	0.10067941588214906
F	240.0	0.07050135243690904
M	300.0	0.07688318506448813
F	240.0	0.21715135885736958
F	240.0	0.4555706734049081
M	300.0	0.08278435239973737
M	210.0	0.09857818711510923
M	240.0	0.06280543055044806
F	300.0	0.09661364948102445
M	360.0	0.06247908953791327
F	330.0	0.11417309834082306
M	240.0	0.058050559923219024
M	240.0	0.014297023988269094
M	210.0	0.04885262938174777
M	180.0	0.05343877306494132
F	330.0	0.18197742534647807
F	270.0	0.027751220158486325
M	240.0	0.043708070746086604
M	240.0	0.19569755907243938
M	240.0	0.04384522635098112
M	240.0	0.0610139109894157
M	180.0	0.540111663218096
M	270.0	0.12033948073174405
M	210.0	0.10895685916457425
M	330.0	0.06541220897169774
F	300.0	0.03524600847181495
M	270.0	0.008215253940643045
M	270.0	0.058346898042711676
M	300.0	0.07599652537137458
M	150.0	0.2767099322799098
F	300.0	0.03832068311195434
M	360.0	0.08354403462502952
M	240.0	0.010331733063585176
F	270.0	0.021371323790610252
M	210.0	0.31790124888120086
M	240.0	0.32068545321888736
M	180.0	0.4767634277230478
M	240.0	0.07783404084464761
M	240.0	0.04182191007190151
M	240.0	0.23508473139803793
M	210.0	0.106819141678308
M	180.0	0.2579317050443871
F	270.0	0.13258275920013438
M	240.0	0.10635875686964603
M	210.0	0.0793799906059183
M	270.0	0.006777037970127699
M	210.0	0.0857590795192131
M	240.0	0.2212693988875788
M	240.0	0.20240275914926234
M	180.0	0.11510455764075074
M	210.0	0.24784115840280813
F	240.0	0.054761705134808096
M	270.0	0.07395629340293154
M	240.0	0.07006575014943227
F	330.0	0.12601453909972882
M	210.0	0.22008446738620363
M	270.0	0.038574429264692275
F	210.0	0.10947266319094595
F	330.0	0.11859847680751845
M	210.0	0.2735087695634776
F	210.0	0.07291895946850423
F	270.0	0.11381314411218148
M	210.0	0.18875653557626731
M	210.0	0.22321137221198337
M	240.0	0.24808238889747777
F	210.0	0.13209122672799453
M	210.0	0.20914758269720105
M	210.0	0.22795794392523372
M	180.0	0.33015511670758546
M	270.0	0.04840743162450275
M	240.0	0.14093200000000003
F	270.0	0.34443681318681324
M	270.0	0.21290094811988464
M	150.0	0.061038446294094655
F	300.0	0.12133882954399669
M	240.0	0.25625606207565477
F	330.0	0.08196785338741196
M	210.0	0.15461952757359884
F	210.0	0.018074317675921797
F	270.0	0.2118422418266736
M	270.0	0.008203852404698734
M	240.0	0.09930535455861081
M	180.0	0.008989144286341351
M	180.0	0.4215740231150249
M	240.0	0.08668972484161588
M	300.0	0.09350687146321737
M	180.0	0.0693615429597981
M	210.0	0.11406540030221016
F	300.0	0.1676675094816688
F	240.0	0.10472094460365727
F	270.0	0.29174635818337624
M	210.0	0.1381465013902783
M	180.0	0.15897331451820162
M	300.0	0.018315872835599108
M	150.0	0.3954414306968564
M	240.0	0.15952497205599298
F	270.0	0.12375420978728162
F	300.0	0.039859131859132146
F	240.0	0.05011421082194339
M	240.0	0.017617182299713936
F	270.0	0.06458504801097383
M	300.0	0.026850845879248905
M	210.0	0.13768983689050102
F	270.0	0.05482531995849175
M	210.0	0.30520451922665953
F	330.0	0.1059104670697414
F	240.0	0.12220924461626297
M	210.0	0.41156965638568976
F	300.0	0.215238277171568
M	180.0	0.026935757418089512
M	300.0	0.0803685055959587
M	180.0	0.44436866064185454
M	240.0	0.0806511269504912
F	240.0	0.025506376594148363
M	180.0	0.04486137281292058
M	300.0	0.05028273574474798
M	180.0	0.15838330402721218
M	240.0	0.11096324222431665
M	210.0	0.08563567531360894
M	240.0	0.033322059376174225
M	180.0	0.2904513339933753
M	240.0	0.3630584539529288
M	270.0	0.11001396605538409
F	210.0	0.17458223394898864
M	300.0	0.019485462018572184
M	210.0	0.09078972466320376
M	270.0	0.014892844169996243
M	270.0	0.2100565970993988
F	240.0	0.029861398467069266
F	210.0	0.05627937336814618
M	270.0	0.10966960733437117
M	300.0	0.2704702482726901
M	240.0	0.3746310888106751
M	180.0	0.4380449471704828
M	240.0	0.2092270335896399
M	270.0	0.15719311238659503
M	210.0	0.018618227635447262
M	210.0	0.3486590554754302
M	270.0	0.09893482578082699
M	180.0	0.11382822737391805
M	240.0	0.13353947880202244
F	270.0	0.0004108867427568697
M	210.0	0.04172960125551665
M	240.0	0.05852896319291204
M	210.0	0.0750331160168385
M	210.0	0.031117473623745125
M	180.0	0.06890884789606987
M	180.0	0.22108080663686072
M	210.0	0.2281792443969355
M	270.0	0.12207749077490784
F	240.0	0.12580259620786258
M	210.0	0.04186935517748366
M	210.0	0.10690147174964984
M	270.0	0.07954057651587028
M	180.0	0.12301304921797937
M	300.0	0.07379100503348857
M	240.0	0.1736986817325801
M	210.0	0.4435085954932587
M	270.0	0.0860486074458651
M	150.0	0.24565141838112556
M	210.0	0.11143572037629823
M	210.0	0.0802646197780472
F	300.0	0.075620226736936
M	240.0	0.0418815762327213
F	240.0	0.12109450805356121
M	300.0	0.04839214678149191
M	180.0	0.3471938319064377
M	240.0	0.09735455974842777
M	180.0	0.05454417691848233
M	210.0	0.06527044025157236
M	270.0	0.032523074945800264
F	240.0	0.05221001686466416
M	240.0	0.061412159063701004
M	270.0	0.009630818619582622
F	210.0	0.1525864909390445
M	270.0	0.1406017012805855
M	270.0	0.15640549705514906
M	270.0	0.054383099591691846
F	300.0	0.035354338813973124
F	210.0	0.11651583190465463
M	180.0	0.12950883002207514
M	210.0	0.2678129542958443
M	210.0	0.04651204530056049
M	270.0	0.025619644701578466
F	180.0	0.1724781668530221
M	270.0	0.05528511821974957
M	180.0	0.08500361881785279
M	210.0	0.13219720712780955
M	270.0	0.3674339300937766
F	270.0	0.055624922589737384
M	330.0	0.2372340394495387
M	300.0	0.010150722854506165
M	240.0	0.11278411438148943
M	270.0	0.1047292332067951
F	240.0	0.13631588962892485
F	330.0	0.0008143884892086776
M	240.0	0.21307058823529423
M	240.0	0.13253268060657805
M	180.0	0.12453206887946103
F	300.0	0.12082589775865732
M	270.0	0.024888649333716956
M	180.0	0.06393548387096779
M	240.0	0.022928505099681678
M	240.0	0.03165963337751266
F	270.0	0.025524821395860202
M	180.0	0.12854082750576395
M	240.0	0.14099918337134873
M	330.0	0.2100073583517293
M	210.0	0.16925685757186776
F	210.0	0.2559123439813372
F	360.0	0.11638567799258935
M	300.0	0.01332506972420208
M	210.0	0.10500133001684689
M	240.0	0.06533662754786902
M	210.0	0.17849949297809378
M	270.0	0.0889643815116562
M	240.0	0.058732634964630596
F	210.0	0.40211388947257876
M	210.0	0.19741761241679978
M	270.0	0.20220129121433705
M	240.0	0.03577676795300698
F	240.0	0.20856743814844383
M	240.0	0.01241461409823974
F	300.0	0.16522018643522973
F	270.0	0.10561525741850167
M	240.0	0.174849705508156
F	210.0	0.34860579362016714
F	210.0	0.08737036212494806
M	150.0	0.12136854530399396
M	210.0	0.1449155476030985
M	240.0	0.02695686900958455
F	240.0	0.13908115232536242
M	180.0	0.028873807649851244
F	270.0	0.053225578692388704
F	240.0	0.15787356298484656
M	270.0	0.1407860262008734
F	270.0	0.12152474208777758
M	330.0	0.012863466866962249
F	210.0	0.08491230330950889
M	240.0	0.09395800160476939
M	240.0	0.09266167969300758
M	240.0	0.22377415265782885
M	240.0	0.3728797134862537
M	180.0	0.1179989066803951
M	210.0	0.15541858754403368
F	180.0	0.11337416610610113
F	300.0	0.06598691619369683
F	240.0	0.07234463939363477
F	300.0	0.13132632572756978
M	210.0	0.21760776375884097
M	210.0	0.033402784813472114
F	240.0	0.09253169276659212
M	180.0	0.08366323568223819
F	300.0	0.025072618865616843
M	210.0	0.09989094357515413
M	300.0	0.01562102774110757
F	300.0	0.10449061599853647
M	240.0	0.043008715422508614
M	240.0	0.16819744204636303
F	240.0	0.013586570790089486
F	300.0	0.08407788804760169
F	300.0	0.29186067293130535
M	210.0	0.10293809523809519
F	330.0	0.08217729262627818
F	240.0	0.27395514018691597
M	270.0	0.07603872189444816
M	300.0	0.11823299707126614
M	330.0	0.07965278757939304
M	360.0	0.13130624488682857
M	210.0	0.30503832780679013
M	240.0	0.13638728323699428
M	270.0	0.06980145935856104
F	300.0	0.1842729549331372
M	240.0	0.10115516584064055
M	180.0	0.08485003845167896
M	210.0	0.13439534953508223
M	210.0	0.0016468476553736535
M	180.0	0.1306820828395017
M	210.0	0.06698374111139818
M	180.0	0.5454316771237971
M	240.0	0.1549387215364822
M	210.0	0.15588373084374074
F	180.0	0.08217130241514325
M	300.0	0.13413836877181845
M	240.0	0.06618871999908071
M	180.0	0.04467554859710749
M	270.0	0.17957049668955066
M	270.0	0.031876640105651055
M	210.0	0.02584797663901779
F	240.0	0.04883427729819135
M	210.0	0.06570376406003195
M	270.0	0.1518513845744663
M	180.0	0.22350256257710893
M	240.0	0.006561195687765001
M	240.0	0.16340964664047483
M	180.0	0.11695613305291014
F	240.0	0.23809505369182088
F	270.0	0.06519794644695505
M	330.0	0.02873151889674518
M	180.0	0.18354479007135066
M	240.0	0.016977294909533435
M	270.0	0.11766002923363078
M	360.0	0.017894561873438297
M	210.0	0.1603623022242604
M	210.0	0.03390546721847086
M	180.0	0.11628320291672806
F	240.0	0.14695920889987651
M	210.0	0.24292552945577123
M	270.0	0.048691334656914845
F	180.0	0.2038859093125305
M	210.0	0.32674138841617323
M	240.0	0.2086619289340101
M	210.0	0.04920148486739913
M	270.0	0.1399774571845507
M	150.0	0.2922826322604839
M	180.0	0.04685651848747967
M	270.0	0.002424939463118166
F	180.0	0.10893184478160729
M	210.0	0.01536934960024825
M	210.0	0.020033043266871598
M	270.0	0.145710792874607
F	240.0	0.04356929250247923
M	180.0	0.2951978465679677
M	240.0	0.0598704911858682
M	180.0	0.22177738734716795
F	270.0	0.2143964181160668
M	240.0	0.27635724985794713
M	240.0	0.07056283780823448
M	240.0	0.07761122555556019
M	180.0	0.061171190153026016
M	240.0	0.22322217561805932
M	240.0	0.1053861256297882
M	180.0	0.3303026720872502
M	240.0	0.48381906983825257
M	240.0	0.2744632736815657
M	210.0	0.48073368465412464
M	180.0	0.249099409448819
M	180.0	0.07933406171336162
M	210.0	0.12280231535687242
M	180.0	0.15924723247232467
M	180.0	0.1865755856818284
M	210.0	0.26101767085373634
M	150.0	0.10643730452089857
M	240.0	0.36012333399641944
F	210.0	0.1144980940279542
F	300.0	0.09127630832141209
F	210.0	0.07675029329859669
M	180.0	0.013641801712217102
M	210.0	0.08244592453823806
M	270.0	0.06445178790155152
M	210.0	0.1411156756756756
F	210.0	0.1782799748901445
F	270.0	0.31338914563458314
M	270.0	0.10866239753557894
M	240.0	0.0003927992049743868
M	210.0	0.12055885035537613
M	270.0	0.034710501210831204
F	240.0	0.11191967332410817
F	300.0	0.1588576513947242
M	210.0	0.03231171299596109
F	240.0	0.012453927156720314
M	240.0	0.016731069180525724
F	330.0	0.034070950857807626
F	270.0	0.07113821138211382
M	210.0	0.14391182001373326
F	300.0	0.012522668393782627
M	270.0	0.1492387569289422
M	210.0	0.05960273210558676
F	210.0	0.08967391304347817
M	270.0	0.08738864017033844
M	210.0	0.04371222073249454
M	210.0	0.3242869244723175
M	210.0	0.056683369647214585
F	210.0	0.008932160804020022
F	240.0	0.10056405163853031
M	180.0	0.3383926701570681
M	270.0	0.029454704848947105
M	240.0	0.2513817419477796
M	300.0	0.15013076897072072
M	240.0	0.08648064582580271
[truncated: 473,202 more rows]
