# Supplementary material for: How recreational marathon runners hit the wall: A large-scale data analysis of late-race pacing collapse in the marathon
Source: PLoS One. 2021 May 19;16(5):e0251513. doi: 10.1371/journal.pone.0251513 (PMC8133477; doi:10.1371/journal.pone.0251513)
Supplement: S1 Datasets — Each individual result graph is associated with 4 different comma-separated files: (i) Raw—the (anonymised) raw data behind the means and standard deviations used for a particular result graph; (ii) Paired—the paired statistical significance results; (iii) Successive Male—the statistical significance results to compare successive groups (age and ability) for male runners; and (iv) Successive Female—the corresponding results for the statistical significance tests to compare successive groups (age and ability) of female runners. (ZIP) [file pone.0251513.s002.zip › S1_Datasets/fig_06_f_successive_F.csv]

pb_recent_int	current_index	next_index	nobs(current)	nobs(next)	count(current)	count(next)	mean(current)	mean(next)	std(current)	std(next)	cohens_d	t	p
150.0	150.0	180.0	301	5048	301	5048	0.19759780513703618	0.1819663464816653	0.13875608636778095	0.13030894680311403	0.11624176442095607	1.905028085790957	0.057639411436591376
180.0	180.0	210.0	5048	19880	5048	19880	0.1819663464816653	0.15993102649675103	0.13030894680311403	0.1128340952417818	0.1807998283545544	11.011865025113641	5.642348614306352e-28
210.0	210.0	240.0	19880	26937	19880	26937	0.15993102649675103	0.13558010316450633	0.1128340952417818	0.099031944150281	0.2293898226696844	24.296281803255923	1.9209991941140507e-129
240.0	240.0	270.0	26937	25459	26937	25459	0.13558010316450633	0.11724695326884597	0.099031944150281	0.08643142879338066	0.19725006829124542	22.609200044012947	1.2297909752522543e-112
270.0	270.0	300.0	25459	14994	25459	14994	0.11724695326884597	0.0987878114257407	0.08643142879338066	0.07467225027001004	0.2285563464046348	22.630833179595527	1.3798853204939676e-112
300.0	300.0	330.0	14994	7919	14994	7919	0.0987878114257407	0.08155155807501793	0.07467225027001004	0.06280719184837547	0.2498293956359309	18.479044325765784	1.438265232498847e-75
330.0	330.0	360.0	7919	3097	7919	3097	0.08155155807501793	0.06385962294500896	0.06280719184837547	0.046841742633078734	0.31936551362177906	16.10614096040604	2.0895664445869545e-57
360.0	360.0	390.0	3097	907	3097	907	0.06385962294500896	0.04673281652910112	0.046841742633078734	0.033900335523048386	0.41901228777615146	12.185204750819567	5.221933551069473e-33
