# Supplementary material for: How recreational marathon runners hit the wall: A large-scale data analysis of late-race pacing collapse in the marathon
Source: PLoS One. 2021 May 19;16(5):e0251513. doi: 10.1371/journal.pone.0251513 (PMC8133477; doi:10.1371/journal.pone.0251513)
Supplement: S1 Datasets — Each individual result graph is associated with 4 different comma-separated files: (i) Raw—the (anonymised) raw data behind the means and standard deviations used for a particular result graph; (ii) Paired—the paired statistical significance results; (iii) Successive Male—the statistical significance results to compare successive groups (age and ability) for male runners; and (iv) Successive Female—the corresponding results for the statistical significance tests to compare successive groups (age and ability) of female runners. (ZIP) [file pone.0251513.s002.zip › S1_Datasets/fig_06_f_successive_M.csv]

pb_recent_int	current_index	next_index	nobs(current)	nobs(next)	count(current)	count(next)	mean(current)	mean(next)	std(current)	std(next)	cohens_d	t	p
150.0	150.0	180.0	14030	63930	14030	63930	0.22760712008288048	0.1678120382919094	0.16337116537272522	0.13136779792726472	0.4033884288837168	40.569999803423585	0.0
180.0	180.0	210.0	63930	108840	63930	108840	0.1678120382919094	0.14397026497096257	0.13136779792726472	0.10922616461551288	0.1973582557714718	38.6990091041882	0.0
210.0	210.0	240.0	108840	87918	108840	87918	0.14397026497096257	0.12068075998210087	0.10922616461551288	0.09414947917124072	0.22840385332119156	50.76915016804373	0.0
240.0	240.0	270.0	87918	55037	87918	55037	0.12068075998210087	0.10591270035105134	0.09414947917124072	0.08324139880364363	0.16619032225953784	31.015335350146948	2.0487494480647134e-210
270.0	270.0	300.0	55037	24915	55037	24915	0.10591270035105134	0.09159417762267723	0.08324139880364363	0.07314895820725556	0.18273503050494103	24.532247235943718	3.527878581294494e-132
300.0	300.0	330.0	24915	11081	24915	11081	0.09159417762267723	0.07857684713790107	0.07314895820725556	0.06293469483283998	0.19078287044451037	17.20870557943321	5.591466673408972e-66
330.0	330.0	360.0	11081	3840	11081	3840	0.07857684713790107	0.06374886088710746	0.06293469483283998	0.04832841827792995	0.26429193814351104	15.089200342908558	8.435244935132256e-51
360.0	360.0	390.0	3840	1068	3840	1068	0.06374886088710746	0.04507596209834826	0.04832841827792995	0.03320746055859809	0.450457674702552	14.577696381734752	3.130899915952819e-46
